# Supplementary material for: Human Serum, Following Absorption of Fish Cartilage Hydrolysate, Promotes Dermal Fibroblast Healing through Anti-Inflammatory and Immunomodulatory Proteins
Source: Biomedicines. 2024 Sep 19;12(9):2132. doi: 10.3390/biomedicines12092132 (PMC11430497; doi:10.3390/biomedicines12092132)
Supplement: Supplementary file 1 [file biomedicines-12-02132-s001.zip]

Archive with 5 entries (5 files):
- biomedicines-3126335-supplementary/Figure S1.jpg
- biomedicines-3126335-supplementary/File S1_M&M.pdf
- biomedicines-3126335-supplementary/Table S1_quantified-proteins.xlsx
- biomedicines-3126335-supplementary/Table S2_filtered-proteins.xlsx
- biomedicines-3126335-supplementary/Table S3-GO_term.xlsx
