# Supplementary material for: Human Serum, Following Absorption of Fish Cartilage Hydrolysate, Promotes Dermal Fibroblast Healing through Anti-Inflammatory and Immunomodulatory Proteins
Source: Biomedicines. 2024 Sep 19;12(9):2132. doi: 10.3390/biomedicines12092132 (PMC11430497; doi:10.3390/biomedicines12092132)
Supplement: Supplementary file 1 [file biomedicines-12-02132-s001.zip › biomedicines-3126335-supplementary/Table S1_quantified-proteins.xlsx]

## Sheet: 20230302_FCH-Naive_no-filter-pr
PG.ProteinGroups	PG.Genes	H-NAIVE-1	H-NAIVE-2	H-NAIVE-3	H-NAIVE-4	H-NAIVE-5	H-NAIVE-6	H-NAIVE-7	H-NAIVE-8	H-NAIVE-9	H-NAIVE-10	H-FCH-1	H-FCH-2	H-FCH-3	H-FCH-4	H-FCH-5	H-FCH-6	H-FCH-7	H-FCH-8	H-FCH-9	H-FCH-10
A0A024R1R8	LOC112268293	NaN	NaN	NaN	NaN	NaN	NaN	NaN	NaN	NaN	NaN	NaN	NaN	NaN	NaN	NaN	NaN	NaN	NaN	NaN	NaN
A0A024R1R8;Q9Y2S6	LOC112268293;TMA7	31.99390983581543	56.78131103515625	89.13153839111328	59.98942565917969	55.30763626098633	37.47572326660156	22.57172203063965	46.50531005859375	67.66098022460938	43.828407287597656	42.938201904296875	49.44571304321289	34.919288635253906	48.82337188720703	35.50471115112305	41.74463653564453	41.20844650268555	36.38644790649414	39.79014205932617	34.14316940307617
A0A024RBG1	NUDT4B	463.5316162109375	419.9090881347656	404.08636474609375	368.5263977050781	383.93670654296875	404.6088562011719	374.1159362792969	452.3091125488281	427.1492614746094	375.7982177734375	448.1814270019531	412.88677978515625	393.107177734375	353.3906555175781	338.40338134765625	301.57403564453125	389.27130126953125	339.4222412109375	391.56732177734375	325.6673278808594
A0A075B6H7	IGKV3-7	615.3069458007812	348.5545349121094	218.96908569335938	307.6109924316406	279.0457458496094	261.4537048339844	376.2689514160156	280.1221923828125	796.2819213867188	217.1536865234375	1203.07763671875	525.0338745117188	1086.70703125	555.00439453125	750.8895263671875	382.9969177246094	586.7847290039062	575.8801879882812	714.802490234375	293.2543029785156
A0A075B6H9	IGLV4-69	210.7786407470703	241.44151306152344	70.29800415039062	128.2148895263672	109.46019744873047	175.9569091796875	149.76060485839844	204.5994110107422	355.1321105957031	73.92929077148438	270.3124694824219	292.5065612792969	382.0174560546875	17.250795364379883	282.14251708984375	234.0334930419922	301.6082458496094	145.233642578125	439.42132568359375	244.83631896972656
A0A075B6I0	IGLV8-61	NaN	NaN	6.2555928230285645	17.5798282623291	NaN	NaN	NaN	NaN	16.400075912475586	NaN	NaN	11.648726463317871	32.791969299316406	21.675199508666992	41.078182220458984	5.042198181152344	13.634121894836426	NaN	54.55021667480469	NaN
A0A075B6I9;P04211	IGLV7-46;IGLV7-43	NaN	NaN	9.714807510375977	NaN	NaN	NaN	NaN	NaN	23.020408630371094	NaN	NaN	14.66500473022461	32.618648529052734	22.49078941345215	9.023707389831543	NaN	14.146500587463379	NaN	25.257482528686523	10.115533828735352
A0A075B6R9;A0A0C4DH68	IGKV2D-24;IGKV2-24	780.6967163085938	388.3052978515625	634.7937622070312	281.6628723144531	306.5285339355469	302.3214111328125	445.8935241699219	319.1529235839844	567.7188110351562	335.17315673828125	1870.2113037109375	659.1697998046875	1031.822998046875	499.0928649902344	779.0478515625	396.05596923828125	760.0402221679688	521.5352783203125	1036.4356689453125	575.88671875
A0A075B6S2;A2NJV5	IGKV2D-29;IGKV2-29	896.8709716796875	708.761962890625	899.54931640625	581.507568359375	1397.370849609375	519.036376953125	642.9203491210938	677.0075073242188	951.6373901367188	591.5818481445312	2055.879638671875	1086.03369140625	1118.7442626953125	1227.912109375	2685.1455078125	1023.5751342773438	1183.4041748046875	1187.5443115234375	1749.59716796875	1216.878173828125
A0A075B734	AQP7B	NaN	17.2528133392334	NaN	NaN	NaN	NaN	NaN	NaN	NaN	NaN	NaN	NaN	14.331707000732422	24.855609893798828	44.71031188964844	NaN	NaN	NaN	45.344818115234375	NaN
A0A075B7B8	IGHV3OR16-12	256.14794921875	227.6290283203125	180.09637451171875	151.98385620117188	215.38145446777344	134.730224609375	171.7911834716797	147.38941955566406	169.9653778076172	125.3367691040039	558.5728149414062	268.5225830078125	433.873046875	311.0087585449219	394.9871520996094	227.16075134277344	293.4419860839844	307.60650634765625	224.99424743652344	175.5645294189453
A0A075B7D8	IGHV3OR15-7	57.841896057128906	NaN	73.24474334716797	43.50563049316406	43.86869430541992	NaN	72.11255645751953	NaN	NaN	NaN	182.33340454101562	64.63094329833984	106.94696807861328	NaN	143.04867553710938	NaN	100.85888671875	65.33949279785156	111.9581069946289	NaN
A0A087WSY6	IGKV3D-15	NaN	NaN	NaN	NaN	NaN	NaN	NaN	NaN	NaN	NaN	NaN	15.044025421142578	39.75030517578125	NaN	NaN	14.14822006225586	22.850234985351562	NaN	NaN	19.466690063476562
A0A096LP01	SMIM26	NaN	NaN	NaN	NaN	NaN	NaN	NaN	NaN	NaN	NaN	NaN	NaN	NaN	NaN	NaN	NaN	NaN	NaN	NaN	NaN
A0A0A0MRZ8;P04433	IGKV3D-11;IGKV3-11	1623.94140625	1028.5001220703125	1170.6019287109375	1394.1722412109375	770.9376220703125	920.9376831054688	1850.8123779296875	987.4124755859375	2395.79248046875	2734.209716796875	4091.010986328125	2402.2958984375	4739.26513671875	3066.5625	3433.063720703125	2127.228759765625	5366.234375	3178.217529296875	5064.41357421875	5656.07666015625
A0A0B4J1U7	IGHV6-1	82.81661987304688	NaN	105.83023834228516	20.279003143310547	81.38008117675781	NaN	NaN	42.395442962646484	87.6386489868164	66.9476547241211	154.96116638183594	55.36811447143555	331.0315856933594	81.62157440185547	275.3179016113281	NaN	272.45343017578125	127.04499816894531	169.73655700683594	110.57830047607422
A0A0B4J1V0	IGHV3-15	58.021080017089844	NaN	67.36503601074219	NaN	54.70466613769531	NaN	38.23138427734375	NaN	35.3441047668457	61.660362243652344	137.9759063720703	46.46052932739258	67.69296264648438	65.6850814819336	119.86288452148438	69.5910873413086	70.27658081054688	67.03065490722656	54.34899139404297	56.06120681762695
A0A0B4J1X5	IGHV3-74	401.15863037109375	381.9383850097656	409.6101989746094	173.7467803955078	367.3091125488281	263.5702819824219	343.32275390625	211.640380859375	440.3616027832031	194.42849731445312	1028.2520751953125	563.226318359375	676.2587890625	482.19049072265625	880.9672241210938	441.24017333984375	719.2677612304688	598.0048828125	693.0167846679688	516.3638916015625
A0A0B4J1Y9	IGHV3-72	NaN	103.07263946533203	23.159711837768555	NaN	136.81800842285156	NaN	NaN	NaN	NaN	NaN	90.1407470703125	80.06332397460938	87.40849304199219	91.66078186035156	89.35954284667969	54.62583541870117	46.782081604003906	NaN	NaN	NaN
A0A0B4J2B5	IGHV3OR16-9	9327.62890625	4027.442626953125	6775.408203125	3043.5478515625	5051.8857421875	3733.61181640625	5442.76171875	4259.33642578125	8199.1630859375	3413.887939453125	17774.3203125	6264.75146484375	10663.73046875	5211.5009765625	10916.5009765625	5835.35791015625	9745.677734375	7457.84423828125	13415.28515625	5533.5615234375
A0A0B4J2D5;P0DPI2	GATD3B;GATD3	271.54058837890625	283.90655517578125	298.5956115722656	251.57376098632812	306.61273193359375	267.0013122558594	218.42135620117188	263.3868103027344	214.9897003173828	263.1167297363281	206.5040740966797	268.85247802734375	231.24871826171875	232.2234344482422	205.17762756347656	242.19679260253906	173.4325714111328	224.81008911132812	236.1610870361328	226.92752075195312
A0A0B4J2D9;P0DP09	IGKV1D-13;IGKV1-13	NaN	NaN	142.52745056152344	139.93365478515625	NaN	NaN	NaN	NaN	NaN	146.33241271972656	NaN	NaN	691.4558715820312	435.1327819824219	NaN	NaN	43.78678512573242	NaN	NaN	342.6800842285156
A0A0B4J2F0	PIGBOS1	78.09290313720703	78.61112976074219	81.39110565185547	86.42537689208984	105.95201110839844	NaN	43.45284652709961	NaN	57.36347198486328	92.98696899414062	96.6489486694336	91.3462905883789	53.237060546875	65.52177429199219	54.24522399902344	69.17867279052734	59.69290542602539	84.66801452636719	61.52146911621094	84.06558227539062
A0A0C4DH25	IGKV3D-20	1562.499267578125	1788.7354736328125	2210.877685546875	1384.58740234375	1677.9361572265625	1122.994384765625	1410.71875	1214.9749755859375	2355.770751953125	1015.5307006835938	4642.87548828125	2862.121337890625	3277.6982421875	2477.774169921875	3359.65625	1955.8505859375	2561.65185546875	2383.279052734375	4090.794921875	1162.06103515625
A0A0C4DH34	IGHV4-28	41.53251647949219	30.354211807250977	52.927101135253906	29.16733741760254	30.383136749267578	20.985403060913086	12.70639419555664	30.070030212402344	31.28167152404785	54.77949142456055	61.556705474853516	61.693641662597656	43.124725341796875	60.81168746948242	76.09141540527344	55.22880935668945	44.23276901245117	24.978322982788086	66.72614288330078	93.8011474609375
A0A0C4DH38	IGHV5-51	709.8644409179688	485.3772888183594	716.4068603515625	396.7119140625	662.4619750976562	342.1697998046875	823.3218994140625	392.0157165527344	748.1980590820312	322.89453125	2091.993896484375	995.7390747070312	1173.7020263671875	752.93896484375	1374.4615478515625	778.8396606445312	1101.3475341796875	865.5546875	1426.7716064453125	660.6384887695312
A0A0C4DH41;A0A0J9YWU9;P01824;P01825;P06331;P0DP06;P0DP08	IGHV4-61;;IGHV4-39;IGHV4-59;IGHV4-34;IGHV4-30-4;IGHV4-38-2	19.943090438842773	NaN	NaN	NaN	NaN	NaN	NaN	NaN	NaN	NaN	79.91593933105469	NaN	65.02574920654297	24.193283081054688	16.855636596679688	36.92418670654297	71.63440704345703	NaN	NaN	NaN
A0A0C4DH67	IGKV1-8	NaN	NaN	NaN	NaN	NaN	NaN	NaN	NaN	NaN	NaN	62.50490188598633	NaN	36.7681770324707	62.52401351928711	30.13875389099121	67.38157653808594	67.90757751464844	25.105857849121094	39.2152214050293	NaN
A0A590UK10;Q6ZSZ5	ARHGEF18	103.5073471069336	116.29156494140625	104.07331848144531	85.86075592041016	125.93578338623047	71.5611572265625	109.14138793945312	99.56640625	87.46630859375	72.85493469238281	77.14639282226562	116.78434753417969	94.86629486083984	65.56957244873047	99.15930938720703	80.1532211303711	86.31004333496094	106.43537139892578	73.24530792236328	104.39794158935547
A0A8I5KQE6;P08865	RPSAP58;RPSA	21120.388671875	20666.119140625	19975.5625	21402.365234375	18638.767578125	22648.853515625	21227.3125	21265.953125	22106.78515625	20098.46875	21277.78515625	20414.212890625	24437.9296875	21711.78125	21098.11328125	21088.4453125	27444.185546875	22740.234375	23443.109375	21737.47265625
A0AVT1	UBA6	1543.814453125	1717.4769287109375	1690.6661376953125	1603.737060546875	1685.4041748046875	1757.6129150390625	1543.346435546875	1714.31787109375	1672.2122802734375	1780.7022705078125	1749.18408203125	1667.5596923828125	1578.6904296875	1731.497802734375	1728.3919677734375	1733.489501953125	1660.8953857421875	1648.0810546875	1817.7520751953125	1761.156494140625
A0FGR8	ESYT2	786.6634521484375	757.3019409179688	842.0230102539062	729.0946655273438	908.7144775390625	824.072509765625	783.1630859375	787.4523315429688	800.2824096679688	867.7128295898438	762.2928466796875	763.5264282226562	853.4439697265625	849.5819091796875	767.5143432617188	762.2111206054688	711.5000610351562	724.3103637695312	668.3612670898438	784.865966796875
A0JNW5	BLTP3B	108.48605346679688	93.85820007324219	123.57351684570312	94.91228485107422	99.97980499267578	91.47099304199219	103.41462707519531	84.34569549560547	90.33311462402344	88.90242767333984	99.60643005371094	79.31507873535156	102.66057586669922	103.1804428100586	92.70036315917969	106.35633087158203	91.0738296508789	88.92940521240234	104.95301818847656	92.8373794555664
A0M8Q6	IGLC7	NaN	48.62761306762695	59.64978790283203	3.884427547454834	13.814159393310547	NaN	11.354333877563477	23.991207122802734	NaN	NaN	21.983060836791992	49.824867248535156	60.48792266845703	16.980772018432617	62.51970672607422	35.97347640991211	25.206180572509766	27.38690185546875	NaN	47.51620101928711
A0MZ66	SHTN1	33.29360580444336	80.26692199707031	81.91600799560547	63.707008361816406	44.27640914916992	NaN	56.410255432128906	35.66387176513672	67.00480651855469	60.433197021484375	53.9833984375	76.41061401367188	41.610321044921875	54.9259033203125	41.63273239135742	71.61437225341797	57.65878677368164	48.69450378417969	51.311424255371094	37.655052185058594
A1A4S6	ARHGAP10	163.76657104492188	129.43194580078125	136.62881469726562	156.08920288085938	181.4385528564453	116.17910766601562	131.71742248535156	143.76670837402344	157.4318084716797	141.39266967773438	122.05099487304688	112.48859405517578	151.48744201660156	114.48153686523438	148.79098510742188	129.72637939453125	134.56861877441406	182.1669158935547	150.35877990722656	127.7269058227539
A1KXE4	FAM168B	119.9051742553711	135.76620483398438	122.3677749633789	88.66605377197266	82.68260955810547	70.92929077148438	100.73067474365234	84.87264251708984	NaN	102.84022521972656	104.14397430419922	98.01448059082031	64.35337829589844	121.94361114501953	113.5343246459961	75.99960327148438	112.04789733886719	112.90585327148438	105.22859191894531	108.86581420898438
A1L0T0	ILVBL	127.7702407836914	144.57269287109375	149.36221313476562	147.0476531982422	135.27833557128906	141.75807189941406	104.15689086914062	191.39874267578125	149.0340576171875	115.55987548828125	138.07431030273438	91.40852355957031	123.48849487304688	142.1964569091797	90.41055297851562	100.42181396484375	103.36032104492188	102.60032653808594	149.85267639160156	146.0210418701172
A1X283	SH3PXD2B	657.2424926757812	608.7787475585938	643.6926879882812	568.7103881835938	576.7877197265625	620.2113647460938	589.2678833007812	600.0333862304688	590.9346923828125	570.9781494140625	597.39453125	538.5574951171875	567.6286010742188	457.0999755859375	583.8578491210938	552.2676391601562	513.998779296875	565.9171752929688	556.2056274414062	598.531005859375
A1XBS5	CIBAR1	NaN	NaN	NaN	106.81524658203125	NaN	157.30712890625	NaN	154.9149627685547	NaN	98.85936737060547	NaN	112.39806365966797	105.1604232788086	NaN	NaN	NaN	NaN	NaN	84.80352783203125	NaN
A2RRP1	NBAS	364.0629577636719	432.62652587890625	442.35198974609375	349.2177734375	402.54827880859375	402.8352355957031	404.0557556152344	375.42431640625	414.9638977050781	359.0189208984375	423.2967224121094	426.5299987792969	404.5288391113281	377.1968078613281	382.2100830078125	384.8469543457031	348.40771484375	397.32989501953125	413.5957946777344	394.0684814453125
A2RTX5	TARS3	NaN	56.48344802856445	NaN	NaN	NaN	NaN	NaN	39.323299407958984	NaN	NaN	4.162062644958496	NaN	31.595003128051758	62.526031494140625	NaN	37.65626525878906	61.2667350769043	NaN	NaN	32.55926513671875
A2RU67	FAM234B	33.2940559387207	27.328428268432617	39.91645050048828	40.9600830078125	46.20045471191406	29.827104568481445	25.611663818359375	49.493751525878906	NaN	43.9880485534668	38.664554595947266	24.03837013244629	34.62593078613281	29.19452667236328	29.308143615722656	48.49000549316406	55.21082305908203	46.46428298950195	37.59553527832031	42.27107620239258
A2RUC4	TYW5	307.95367431640625	388.9380187988281	261.6609802246094	427.17572021484375	378.87237548828125	479.51971435546875	258.1476745605469	409.195068359375	NaN	NaN	NaN	259.0369567871094	295.3252868652344	330.1121520996094	348.2935791015625	360.2400817871094	319.6580505371094	52.9952507019043	NaN	NaN
A3KMH1	VWA8	316.4548645019531	268.5709228515625	287.7632141113281	278.1353454589844	304.00006103515625	293.3915100097656	281.73907470703125	300.3682556152344	281.47265625	319.64569091796875	294.58807373046875	326.7223815917969	260.8260498046875	281.8298034667969	281.87469482421875	262.8163757324219	296.3013000488281	284.4501647949219	300.044677734375	266.72613525390625
A3KN83	SBNO1	93.11636352539062	87.23847198486328	76.89298248291016	85.26305389404297	94.55977630615234	106.66319274902344	91.75912475585938	105.1455307006836	98.75065612792969	98.05795288085938	87.21665954589844	102.98189544677734	74.11476135253906	71.39110565185547	81.67466735839844	77.33583068847656	72.10897827148438	66.85543060302734	64.71102142333984	74.7121810913086
A4D1E9	GTPBP10	33.27096176147461	NaN	52.08369827270508	67.07305145263672	NaN	NaN	91.62528991699219	65.05948638916016	NaN	NaN	NaN	62.889892578125	63.574317932128906	NaN	44.24471664428711	28.61530113220215	58.813140869140625	88.38552856445312	54.70450210571289	58.37659454345703
A4D1P6	WDR91	NaN	NaN	NaN	NaN	NaN	NaN	NaN	NaN	NaN	NaN	NaN	NaN	NaN	NaN	NaN	NaN	NaN	NaN	NaN	NaN
A5D8V6	VPS37C	NaN	NaN	NaN	NaN	NaN	NaN	NaN	19.5328369140625	36.56373977661133	NaN	11.445467948913574	NaN	NaN	NaN	NaN	NaN	32.675025939941406	NaN	NaN	NaN
A5PLL7	PEDS1	NaN	289.4928894042969	250.6807098388672	662.1317138671875	NaN	340.2918395996094	NaN	NaN	NaN	NaN	NaN	395.0564270019531	251.7490692138672	454.91583251953125	519.1567993164062	NaN	283.6116943359375	409.9992980957031	393.6707763671875	280.1183776855469
A5PLN9	TRAPPC13	52.086544036865234	68.248046875	58.4359130859375	56.79673385620117	53.27129364013672	62.90763473510742	68.8073959350586	65.97879791259766	57.495155334472656	58.08164978027344	60.09850311279297	61.824806213378906	49.05671691894531	50.672489166259766	53.67548370361328	56.5457763671875	54.50251770019531	67.04524993896484	48.77524948120117	73.37059783935547
A5YKK6	CNOT1	507.82421875	515.129638671875	493.9474792480469	538.4487915039062	575.023681640625	506.53369140625	555.7672729492188	548.44482421875	529.3510131835938	521.7716674804688	538.6755981445312	552.4375	550.5924072265625	529.6841430664062	542.5324096679688	521.2514038085938	509.6679992675781	455.8038024902344	486.511962890625	525.851806640625
A6NCE7;Q9GZQ8	MAP1LC3B2;MAP1LC3B	476.8171691894531	472.9873352050781	510.09014892578125	491.14910888671875	427.1799011230469	495.3165588378906	530.1542358398438	493.79718017578125	494.6436462402344	455.5174865722656	548.8798217773438	598.5394897460938	530.0120239257812	617.5349731445312	617.6412353515625	505.0507507324219	526.6234741210938	530.8646850585938	561.3580932617188	536.1570434570312
A6ND36	FAM83G	88.68321990966797	104.81645202636719	80.28758239746094	86.25938415527344	82.0958251953125	97.4945068359375	130.34268188476562	78.54119873046875	76.39965057373047	67.22267150878906	109.60070037841797	95.41399383544922	111.89338684082031	64.85186767578125	98.11266326904297	89.94205474853516	65.51819610595703	82.88859558105469	80.32373809814453	63.33819580078125
A6NDG6	PGP	519.3480224609375	291.2748107910156	589.8104858398438	535.29345703125	348.7054748535156	495.04583740234375	484.37371826171875	473.20867919921875	453.1833801269531	479.1760559082031	441.0706787109375	394.4556884765625	436.8727111816406	446.67938232421875	453.6054992675781	402.7210693359375	531.5486450195312	541.12646484375	483.9294738769531	486.9304504394531
A6NDU8	RIMOC1	121.17205047607422	74.25651550292969	75.24335479736328	134.91891479492188	101.34516143798828	88.09696197509766	153.71490478515625	NaN	100.25019073486328	90.79789733886719	128.24908447265625	77.16797637939453	101.7146987915039	107.25809478759766	128.4403076171875	128.447021484375	86.45975494384766	133.8490753173828	108.83035278320312	112.57609558105469
A6NED2	RCCD1	444.9955749511719	164.34576416015625	264.65924072265625	230.88658142089844	223.98922729492188	185.91465759277344	319.4535217285156	126.43016052246094	132.89990234375	175.4593048095703	146.24246215820312	148.41262817382812	387.07928466796875	62.1325798034668	95.8122787475586	144.49119567871094	NaN	179.3739013671875	176.0014190673828	141.75839233398438
A6NEL3;P0C5J1;Q8N7N1;Q96G04;Q9NVL1	FAM86C2P;FAM86B2;FAM86B1;EEF2KMT;FAM86C1P	NaN	NaN	NaN	NaN	NaN	NaN	NaN	NaN	NaN	NaN	NaN	NaN	NaN	NaN	NaN	NaN	NaN	NaN	NaN	NaN
A6NHG4;P30046	DDTL;DDT	35.95455551147461	90.90457916259766	84.3468017578125	102.51031494140625	131.65390014648438	98.06842041015625	66.05744171142578	114.13116455078125	134.0639190673828	171.40748596191406	55.669189453125	94.60636138916016	164.97427368164062	120.89678955078125	219.9868927001953	143.166015625	284.42010498046875	191.5722198486328	122.46802520751953	147.68292236328125
A6NHR9	SMCHD1	211.36842346191406	200.89923095703125	192.75128173828125	212.74520874023438	238.6505584716797	184.9715118408203	166.84432983398438	205.00802612304688	212.21490478515625	203.78994750976562	219.33982849121094	175.1659698486328	203.61306762695312	174.47747802734375	188.58551025390625	205.5165557861328	166.05233764648438	226.1211395263672	192.48069763183594	186.0895538330078
A6NHX0	CASTOR2	NaN	NaN	NaN	NaN	NaN	NaN	NaN	NaN	NaN	NaN	NaN	NaN	NaN	NaN	NaN	NaN	NaN	NaN	NaN	NaN
A6NIH7	UNC119B	313.14910888671875	366.75140380859375	360.20330810546875	316.1209411621094	403.3597717285156	333.57598876953125	243.7321014404297	363.4173278808594	308.60845947265625	320.3876647949219	176.22027587890625	266.9596862792969	216.7802276611328	224.7113800048828	307.202880859375	274.9763488769531	302.6280517578125	254.43653869628906	276.6255187988281	288.3839416503906
A6NIX2	WTIP	154.8065948486328	66.08827209472656	126.22718811035156	175.8448486328125	141.85507202148438	NaN	114.80509948730469	129.31832885742188	125.93101501464844	74.6961898803711	127.90460205078125	98.6097412109375	116.12535095214844	113.5467529296875	108.29554748535156	96.30984497070312	73.37484741210938	71.67598724365234	53.81853103637695	90.95780944824219
A6NJ78	METTL15	84.6104965209961	115.7722396850586	111.83447265625	122.48793029785156	98.38662719726562	93.19245147705078	83.06434631347656	152.23875427246094	120.36888122558594	84.12039947509766	101.8742446899414	154.41693115234375	118.33072662353516	135.15687561035156	117.9198989868164	153.74346923828125	96.70582580566406	106.16614532470703	103.0307846069336	96.16534423828125
A6NKF1	SAC3D1	NaN	NaN	NaN	201.17828369140625	NaN	NaN	22.681961059570312	NaN	184.501708984375	99.64070129394531	NaN	101.0951919555664	NaN	NaN	NaN	NaN	NaN	NaN	236.7172393798828	NaN
A7E2V4	ZSWIM8	189.79196166992188	178.03721618652344	233.99757385253906	185.2203369140625	166.36141967773438	180.7750244140625	194.823486328125	204.91087341308594	203.7815399169922	206.1038055419922	164.41319274902344	157.4056396484375	274.10064697265625	191.10433959960938	169.11480712890625	211.5123291015625	204.53680419921875	158.75730895996094	148.72262573242188	105.51660919189453
A8CG34;Q96HA1	POM121C;POM121	27.302600860595703	46.53029251098633	34.25160598754883	42.111209869384766	26.61991310119629	37.884090423583984	32.78953552246094	42.23577880859375	16.804983139038086	27.428735733032227	28.213077545166016	26.83396339416504	33.4771842956543	15.686842918395996	24.303808212280273	17.63047981262207	40.48342514038086	30.921648025512695	25.807113647460938	54.51681900024414
A8K2U0	A2ML1	NaN	NaN	NaN	906.36669921875	NaN	NaN	NaN	NaN	8.794840812683105	27.858259201049805	NaN	NaN	NaN	NaN	NaN	NaN	24.7042236328125	NaN	NaN	250.61911010742188
A8MTT3	CEBPZOS	42.04893112182617	31.405338287353516	NaN	64.79361724853516	70.06704711914062	46.78340530395508	32.62469482421875	24.800315856933594	34.790950775146484	49.292476654052734	33.76483917236328	44.66826629638672	20.71507453918457	NaN	70.20670318603516	38.935489654541016	15.51636791229248	15.36840534210205	44.573604583740234	38.329315185546875
A8MWD9;P62308	SNRPGP15;SNRPG	840.1993408203125	910.1705322265625	997.5673828125	1067.013671875	783.1200561523438	910.8460693359375	922.6978149414062	886.2793579101562	851.1195678710938	846.6900024414062	849.6348876953125	772.9365234375	920.39453125	880.1604614257812	916.4050903320312	775.1561889648438	883.742919921875	677.5438232421875	856.3507080078125	768.1776123046875
A8MXV4	NUDT19	250.8450927734375	226.80877685546875	261.9870910644531	175.31976318359375	273.3485412597656	271.8379211425781	239.37356567382812	179.2408905029297	262.88507080078125	188.489013671875	159.59664916992188	128.45606994628906	149.8682098388672	150.07058715820312	170.3637237548828	143.6071319580078	173.71395874023438	186.5286865234375	210.40353393554688	199.0484619140625
A9UHW6	MIF4GD	64.50637817382812	98.08621978759766	86.3740463256836	76.2476577758789	70.90521240234375	49.158504486083984	129.27813720703125	49.11016845703125	65.4997329711914	65.04340362548828	70.56871795654297	49.8654899597168	49.99247741699219	54.2142333984375	77.85277557373047	51.20598602294922	44.78427505493164	56.603721618652344	48.48600387573242	36.1241455078125
B2RTY4	MYO9A	NaN	NaN	NaN	NaN	NaN	NaN	NaN	53.05344772338867	NaN	NaN	NaN	NaN	NaN	NaN	NaN	53.41484451293945	58.92447280883789	73.73369598388672	NaN	NaN
B7ZAQ6;P0CG08	GPR89A;GPR89B	139.68630981445312	122.37564849853516	150.94325256347656	159.9169158935547	125.5882797241211	134.11656188964844	143.66893005371094	142.91871643066406	139.6453094482422	132.34957885742188	89.38272857666016	122.19515991210938	124.61441802978516	131.9114532470703	125.8863296508789	146.42294311523438	138.8390350341797	143.7888946533203	135.9281463623047	113.98961639404297
B9A064	IGLL5	1155.0904541015625	1232.7535400390625	1698.6732177734375	1047.82861328125	1182.4512939453125	363.4789733886719	948.2562866210938	728.6331787109375	1288.3583984375	441.8715515136719	4316.2734375	2586.171630859375	4852.7890625	2376.2763671875	3651.7392578125	748.1683959960938	3509.654052734375	3164.268310546875	2593.885009765625	1836.2103271484375
C4AMC7;Q6VEQ5	WASH3P;WASH2P	448.0916442871094	362.22491455078125	443.9783935546875	445.4150085449219	330.50701904296875	387.8093566894531	501.8505554199219	431.7548522949219	398.4148254394531	439.697021484375	355.15936279296875	382.2833251953125	395.1768798828125	370.65545654296875	369.4093017578125	373.5152282714844	405.8615417480469	381.33612060546875	347.54095458984375	359.9446716308594
C9J798;O43374	RASA4B;RASA4	122.81398010253906	100.2784423828125	122.08692169189453	86.21018981933594	119.74219512939453	73.80668640136719	91.88211822509766	109.39543151855469	82.35722351074219	88.4156494140625	74.1434555053711	63.636322021484375	65.40357208251953	79.3600845336914	84.67817687988281	71.61095428466797	56.72425842285156	73.54531860351562	83.03460693359375	84.19986724853516
C9JA33	PALM2AKAP2	343.4878234863281	361.8907775878906	387.25897216796875	352.8357849121094	379.9378356933594	408.730224609375	343.3128967285156	331.7198181152344	397.7133483886719	316.7140197753906	394.3651428222656	380.902587890625	351.5259094238281	370.4808044433594	335.13470458984375	360.185791015625	340.01202392578125	304.97930908203125	349.4678955078125	335.8125915527344
C9JRZ8	AKR1B15	NaN	NaN	NaN	NaN	NaN	NaN	NaN	NaN	NaN	NaN	NaN	NaN	NaN	NaN	NaN	NaN	NaN	NaN	NaN	NaN
E9PAV3	NACA	8732.5078125	9610.205078125	9597.9501953125	9627.23046875	9886.3994140625	9677.5419921875	8861.0703125	8614.4609375	9133.18359375	8460.2978515625	9407.91015625	9524.3603515625	9591.853515625	9647.1279296875	9836.1943359375	9415.818359375	9635.3798828125	8586.6005859375	8747.1552734375	8800.404296875
E9PRG8	C11orf98	320.49700927734375	330.1784362792969	218.60546875	281.0607604980469	308.6379699707031	278.3752746582031	296.78594970703125	371.3153991699219	401.63983154296875	252.58506774902344	579.5858764648438	554.9276733398438	484.1972351074219	403.87890625	446.9620361328125	472.9069519042969	579.4195556640625	524.6500244140625	585.8765258789062	528.7384033203125
O00115	DNASE2	972.279052734375	987.6215209960938	806.0953979492188	993.4686889648438	759.9338989257812	928.2487182617188	821.0867309570312	1166.269287109375	1120.073486328125	1214.9263916015625	866.3916015625	894.7091064453125	1075.438232421875	1075.4534912109375	1191.3646240234375	893.23974609375	1011.8767700195312	833.105224609375	1052.3314208984375	1176.9532470703125
O00116	AGPS	1014.130615234375	909.2708129882812	981.9495849609375	864.5853881835938	988.06591796875	955.0399169921875	888.1419067382812	913.6950073242188	935.0435791015625	846.70751953125	830.4132690429688	898.70068359375	870.0706787109375	897.0823974609375	819.2567749023438	911.5850219726562	763.4765014648438	864.2037353515625	812.3450317382812	820.6824340820312
O00124	UBXN8	72.55557250976562	100.98712921142578	72.04331970214844	51.462257385253906	97.15838623046875	75.4576416015625	57.4455680847168	63.7120361328125	67.95014190673828	65.65835571289062	80.34288024902344	92.49478149414062	46.415462493896484	74.4295883178711	69.51933288574219	95.79440307617188	72.74561309814453	61.918155670166016	63.53177261352539	57.37263870239258
O00139	KIF2A	557.5157470703125	493.4441833496094	491.06304931640625	492.8486328125	493.9658508300781	496.1064758300781	492.87969970703125	515.1309814453125	480.4367370605469	429.94586181640625	539.71533203125	494.46209716796875	448.9713134765625	446.1911926269531	429.1247863769531	445.5871276855469	431.43243408203125	422.99151611328125	437.7475891113281	426.1290588378906
O00142	TK2	178.97239685058594	215.1710662841797	152.7052764892578	248.05677795410156	260.0289001464844	199.1463165283203	272.9623107910156	217.383056640625	226.9746856689453	224.63169860839844	168.0960693359375	230.7021026611328	197.46722412109375	211.12843322753906	195.76785278320312	229.96556091308594	183.27529907226562	241.8594970703125	273.9277038574219	274.0184020996094
O00148	DDX39A	777.3338012695312	992.931884765625	997.711669921875	935.714111328125	1091.7777099609375	1029.9027099609375	793.954833984375	965.3944091796875	807.3706665039062	827.6416015625	1001.9947509765625	868.4215087890625	832.8073120117188	969.1427612304688	927.8679809570312	987.1489868164062	976.3829956054688	944.9473266601562	813.1220092773438	924.154052734375
O00151	PDLIM1	3639.849853515625	4011.341064453125	3573.460205078125	4056.43115234375	3684.6513671875	3794.9892578125	3625.404052734375	4034.63427734375	4030.558349609375	3875.676513671875	3799.263427734375	3983.244873046875	4376.7119140625	3686.461181640625	3973.374267578125	3670.17724609375	3978.193359375	3676.852783203125	3867.106201171875	3942.73583984375
O00154	ACOT7	3168.846923828125	3226.884765625	3782.796875	3228.93603515625	3913.1728515625	3449.035888671875	3624.767822265625	3529.201416015625	3244.10546875	3271.484130859375	3338.45263671875	3418.95361328125	3109.374267578125	3243.552978515625	3534.0146484375	3536.8544921875	3208.912353515625	3223.423583984375	3603.52392578125	3752.343994140625
O00159	MYO1C	2716.845458984375	2505.856689453125	2741.85009765625	2839.496826171875	2767.423828125	2580.117919921875	2845.64501953125	2604.1884765625	2741.589111328125	2771.518310546875	2739.407958984375	2725.318115234375	2716.408203125	2765.954345703125	2712.626953125	2658.36328125	2543.26806640625	2751.8017578125	2558.274658203125	2800.207763671875
O00161	SNAP23	1205.2073974609375	1574.2333984375	1561.1558837890625	1215.035400390625	1446.2364501953125	1301.16552734375	1332.5462646484375	1233.612548828125	1202.0985107421875	1294.06787109375	1536.75146484375	1421.9210205078125	1253.4720458984375	1545.3875732421875	1348.80322265625	1358.5491943359375	1272.173583984375	1248.47607421875	1406.1171875	1365.404296875
O00165	HAX1	259.09039306640625	634.7794799804688	217.1981964111328	272.9721374511719	297.50311279296875	191.67694091796875	224.49635314941406	247.7298583984375	NaN	320.2204895019531	256.3407897949219	224.00607299804688	207.74993896484375	254.8993682861328	279.0968017578125	258.3762512207031	210.1891326904297	303.8229064941406	226.65089416503906	241.82000732421875
O00170	AIP	1066.4998779296875	1270.70068359375	1154.6387939453125	1121.5712890625	1090.5863037109375	1221.9173583984375	1174.2451171875	1231.5081787109375	1116.99560546875	1201.167724609375	1078.3779296875	1170.8792724609375	995.85302734375	1233.6182861328125	1132.77197265625	1131.454833984375	1045.21630859375	984.0350341796875	1145.0665283203125	1104.9210205078125
O00178	GTPBP1	152.45066833496094	145.64259338378906	167.3413543701172	190.21583557128906	163.0313720703125	165.53750610351562	161.43658447265625	167.37107849121094	156.55621337890625	140.1240692138672	143.94564819335938	128.40052795410156	120.736572265625	120.60101318359375	138.14222717285156	109.95952606201172	137.60887145996094	148.65188598632812	105.3173828125	118.23571014404297
O00186	STXBP3	674.1293334960938	662.2188720703125	641.80322265625	676.2200927734375	680.7235717773438	696.0220336914062	656.228515625	645.3029174804688	619.1985473632812	640.9810791015625	621.9058227539062	746.766845703125	682.6856079101562	690.8635864257812	711.9192504882812	701.7549438476562	595.2675170898438	656.91455078125	647.45556640625	659.35888671875
O00193	SMAP	289.66357421875	433.0146484375	492.2539978027344	322.2471923828125	495.2337646484375	284.0455627441406	333.73291015625	372.5411071777344	381.02197265625	255.72216796875	335.9359130859375	498.97283935546875	313.8733825683594	415.2120056152344	388.7648010253906	374.0639343261719	362.5372314453125	379.2182312011719	388.2217102050781	338.1058654785156
O00203	AP3B1	1262.9268798828125	1298.980712890625	1290.4681396484375	1302.8328857421875	1258.733154296875	1302.050537109375	1377.8511962890625	1295.58251953125	1318.4593505859375	1281.02294921875	1281.4090576171875	1244.2574462890625	1303.58349609375	1237.9129638671875	1326.644775390625	1324.3951416015625	1320.2227783203125	1237.998046875	1376.56005859375	1321.091796875
O00204	SULT2B1	NaN	NaN	NaN	NaN	NaN	NaN	NaN	NaN	NaN	NaN	NaN	NaN	NaN	NaN	NaN	NaN	NaN	NaN	NaN	NaN
O00212	RHOD	NaN	NaN	NaN	NaN	NaN	NaN	NaN	NaN	NaN	NaN	NaN	NaN	NaN	NaN	NaN	NaN	NaN	NaN	NaN	NaN
O00214	LGALS8	202.1922149658203	175.57095336914062	153.97265625	261.6468200683594	175.514404296875	185.75247192382812	156.71951293945312	149.09591674804688	164.80877685546875	161.61492919921875	156.2433319091797	159.62783813476562	191.3342742919922	157.4234161376953	182.8480987548828	114.54981231689453	152.57025146484375	121.76941680908203	167.69834899902344	124.46810913085938
O00217	NDUFS8	264.44317626953125	213.9541015625	213.8113250732422	285.38067626953125	208.25466918945312	215.66859436035156	172.47787475585938	204.2717742919922	237.7898712158203	220.51663208007812	244.50950622558594	303.80615234375	228.80775451660156	260.63494873046875	297.71832275390625	188.04751586914062	138.1773681640625	198.99462890625	222.71046447753906	234.8106231689453
O00221	NFKBIE	NaN	NaN	NaN	NaN	NaN	4.546310901641846	NaN	NaN	NaN	NaN	NaN	NaN	15.52099323272705	NaN	NaN	NaN	NaN	NaN	NaN	NaN
O00231	PSMD11	4639.02001953125	4386.58837890625	4623.822265625	4501.52978515625	4760.56005859375	4373.19384765625	4368.79931640625	4331.6396484375	4209.69482421875	4577.17578125	4357.5908203125	4547.78857421875	4224.73828125	4506.9814453125	4384.40771484375	4547.51953125	4940.9716796875	4563.93505859375	4595.4638671875	4374.95654296875
O00232	PSMD12	1686.9228515625	1824.849609375	1786.88037109375	1754.505126953125	1819.8150634765625	1780.5946044921875	1900.0782470703125	1813.0205078125	1844.481201171875	1774.740966796875	1767.6724853515625	1718.3267822265625	1482.462646484375	1585.2322998046875	1807.844482421875	1699.5931396484375	1507.63525390625	1650.7923583984375	1654.1749267578125	1650.4437255859375
O00233	PSMD9	1943.2626953125	1599.9080810546875	1966.2774658203125	2195.753662109375	1527.4298095703125	1767.0928955078125	1806.1126708984375	1707.8455810546875	2193.525146484375	1754.169677734375	1782.4686279296875	1725.8179931640625	2073.980712890625	1831.7947998046875	1779.5418701171875	1735.2137451171875	2319.7021484375	2516.9091796875	1934.80615234375	1822.4923095703125
O00244	ATOX1	764.2684936523438	877.298583984375	968.8242797851562	629.1215209960938	763.2916259765625	730.9020385742188	657.7022094726562	767.8070678710938	820.256103515625	667.4039306640625	629.8644409179688	905.15478515625	793.9328002929688	804.5192260742188	857.6510009765625	726.689697265625	687.88671875	565.9453735351562	652.4398193359375	623.4175415039062
O00258	GET1	25.684036254882812	38.43056869506836	53.15633773803711	39.31938552856445	128.8768768310547	25.390697479248047	22.4548282623291	44.91999435424805	32.112796783447266	90.70073699951172	43.11376190185547	48.537776947021484	17.321128845214844	37.33286666870117	55.79631423950195	42.697418212890625	29.654130935668945	71.35050964355469	43.77040100097656	59.48154067993164
O00264	PGRMC1	6970.7490234375	7421.92333984375	7700.65869140625	6356.9150390625	7492.40869140625	7262.4169921875	6519.064453125	6680.576171875	6368.103515625	6378.70556640625	7448.54248046875	6525.15625	6643.38427734375	7026.48779296875	6700.9609375	7023.95361328125	6251.26318359375	6673.78173828125	6341.20263671875	6282.26708984375
O00267	SUPT5H	502.4278259277344	614.7257690429688	597.9495849609375	571.7550659179688	685.5745239257812	630.6087646484375	582.6011962890625	600.1083374023438	552.6298828125	563.4322509765625	596.7300415039062	603.0330810546875	520.2171020507812	569.0432739257812	551.0427856445312	581.1851806640625	519.29248046875	577.4797973632812	561.0270385742188	562.5386352539062
O00268	TAF4	148.61509704589844	161.18377685546875	176.28543090820312	129.9371337890625	167.90748596191406	131.5720672607422	124.87567138671875	154.86685180664062	154.3378448486328	138.53465270996094	120.91349792480469	128.30430603027344	118.82772827148438	114.21003723144531	135.1207733154297	136.0443115234375	99.93464660644531	125.87256622314453	80.64237976074219	98.36617279052734
O00273	DFFA	816.0513916015625	720.6166381835938	698.6852416992188	779.861083984375	715.2242431640625	867.6873779296875	753.6691284179688	744.255615234375	801.3681030273438	695.8535766601562	775.7868041992188	701.8590087890625	816.2711181640625	767.8754272460938	816.9152221679688	855.1912841796875	804.4882202148438	778.1427001953125	840.94091796875	807.8778686523438
O00291	HIP1	519.0643310546875	472.4048156738281	496.0758056640625	482.810302734375	461.513916015625	449.5752258300781	469.9278869628906	464.5406494140625	449.6887512207031	472.30242919921875	447.15618896484375	509.02813720703125	439.71923828125	482.1027526855469	466.77947998046875	528.7630004882812	403.3227844238281	468.8988952636719	470.5064392089844	477.53558349609375
O00299	CLIC1	15169.98828125	13737.029296875	13125.9296875	12684.896484375	11084.3896484375	13936.5966796875	13968.75390625	14218.2568359375	14632.7607421875	15199.4482421875	12686.521484375	14085.9541015625	17757.1015625	14226.060546875	14095.0146484375	14514.814453125	20447.509765625	15361.9755859375	15813.947265625	15345.203125
O00303	EIF3F	2355.10107421875	2229.968017578125	2582.800048828125	2215.19140625	2382.814453125	2347.215087890625	2295.812744140625	2458.509765625	2358.80859375	2449.676513671875	2488.28515625	2598.474609375	2467.13427734375	2474.06005859375	2622.441650390625	2579.9462890625	2735.762451171875	2568.50927734375	2603.35107421875	2689.51806640625
O00308	WWP2	174.4176025390625	200.53707885742188	185.47897338867188	169.57464599609375	209.5178985595703	NaN	206.40859985351562	237.6122589111328	204.5458221435547	190.9624786376953	155.09400939941406	224.5297393798828	NaN	209.84503173828125	340.23614501953125	216.2480010986328	179.6997833251953	166.9598388671875	186.5347137451172	208.02005004882812
O00329	PIK3CD	126.12100219726562	NaN	171.5349578857422	60.63426208496094	49.85686492919922	103.62527465820312	NaN	NaN	86.9394760131836	NaN	NaN	NaN	248.49057006835938	167.48614501953125	81.14252471923828	NaN	218.1134796142578	127.94923400878906	NaN	98.8564682006836
O00330	PDHX	289.79718017578125	227.92237854003906	246.0483856201172	251.42056274414062	302.10345458984375	225.7147674560547	223.90786743164062	222.0787353515625	212.1964874267578	214.6922149658203	260.4217834472656	216.85882568359375	262.64764404296875	245.84217834472656	206.67555236816406	240.7635040283203	285.498779296875	283.9896240234375	238.9965362548828	260.3707580566406
O00391	QSOX1	497.54388427734375	481.98828125	543.2550048828125	591.0494384765625	562.4716186523438	467.36376953125	534.8533325195312	372.4959411621094	570.4595947265625	491.4009094238281	625.4781494140625	579.6666259765625	543.3219604492188	591.8239135742188	541.7928466796875	504.8097229003906	575.6729736328125	589.7084350585938	529.3894653320312	591.0806884765625
O00399	DCTN6	109.71297454833984	128.5624542236328	112.39755249023438	99.58714294433594	92.23594665527344	121.45206451416016	118.39643859863281	137.6908416748047	106.56484985351562	122.23506164550781	128.96730041503906	181.2357177734375	123.39607238769531	93.79169464111328	107.64559173583984	122.7764892578125	97.58108520507812	93.1898422241211	138.93829345703125	136.65875244140625
O00400	SLC33A1	341.5443115234375	337.1439208984375	303.3149108886719	302.409423828125	280.9271240234375	269.4750061035156	313.99267578125	242.72622680664062	269.0868225097656	291.0163879394531	248.4117431640625	266.9023742675781	253.6947021484375	211.7566375732422	254.91647338867188	277.5667419433594	280.80218505859375	242.7581024169922	308.1855773925781	243.52857971191406
O00401	WASL	120.01378631591797	88.91397094726562	91.81646728515625	119.66624450683594	71.94703674316406	80.13717651367188	120.72409057617188	103.78179168701172	110.98020935058594	71.04171752929688	99.43180847167969	83.91487121582031	82.85460662841797	84.41297912597656	66.869140625	60.321624755859375	110.02643585205078	80.55496978759766	56.33535385131836	70.25988006591797
O00410	IPO5	7254.16357421875	8289.6669921875	8211.427734375	8012.3720703125	7872.1083984375	7911.4541015625	7685.57080078125	7748.27880859375	7437.53125	7644.77490234375	8173.00244140625	8427.3203125	7828.787109375	8194.2001953125	8335.533203125	8355.4814453125	7435.154296875	7692.267578125	7738.0263671875	8044.79443359375
O00411	POLRMT	NaN	NaN	NaN	NaN	NaN	NaN	NaN	NaN	NaN	NaN	221.2030029296875	NaN	185.9075164794922	NaN	NaN	NaN	NaN	NaN	NaN	NaN
O00418	EEF2K	280.346435546875	258.81103515625	235.85581970214844	258.9021911621094	307.9847412109375	232.98941040039062	251.83053588867188	265.6834411621094	207.9170684814453	241.3424835205078	272.0428771972656	245.78387451171875	274.69573974609375	297.5269470214844	241.95169067382812	254.1626434326172	215.52159118652344	216.33084106445312	268.6673889160156	226.494140625
O00422	SAP18	198.33767700195312	124.94749450683594	140.2817840576172	135.9136199951172	150.61795043945312	84.69414520263672	130.9124298095703	112.71175384521484	124.68136596679688	100.15937805175781	132.2452850341797	119.4749755859375	117.30815124511719	135.1876983642578	127.14488220214844	110.17866516113281	140.17117309570312	138.7198028564453	107.87837982177734	117.92256164550781
O00423	EML1	281.9654235839844	272.80078125	229.23130798339844	229.19021606445312	274.70977783203125	299.49169921875	268.93927001953125	260.5967712402344	294.2533874511719	284.70098876953125	204.3252716064453	249.02658081054688	269.9570617675781	287.4459228515625	258.8091735839844	244.30816650390625	267.5377197265625	274.500244140625	264.8675231933594	250.54153442382812
O00425	IGF2BP3	984.7549438476562	895.32958984375	754.4002075195312	857.2926025390625	845.8958740234375	899.4600830078125	1018.4375	1020.5732421875	793.5173950195312	929.9058837890625	1013.78076171875	1065.926025390625	1017.8693237304688	948.72607421875	1021.1581420898438	1021.39453125	1002.642822265625	989.9362182617188	868.2551879882812	1003.0604248046875
O00429	DNM1L	1061.150634765625	1020.82177734375	976.437255859375	1030.568359375	1014.863525390625	889.6915283203125	961.2488403320312	1057.6873779296875	927.2775268554688	910.0809326171875	1113.9886474609375	1103.55419921875	1110.3099365234375	1055.1422119140625	1079.805419921875	1135.48095703125	1039.8363037109375	1006.8446044921875	1036.1575927734375	1063.6285400390625
O00442	RTCA	746.8753662109375	928.35546875	854.9482421875	827.0055541992188	819.7739868164062	951.1146850585938	928.6018676757812	831.545654296875	803.9600219726562	840.6573486328125	797.6832275390625	875.6661376953125	797.153076171875	701.7846069335938	745.9212646484375	911.6077880859375	817.88134765625	886.3964233398438	870.28515625	789.5055541992188
O00443	PIK3C2A	71.64312744140625	61.51342010498047	77.86466979980469	57.22916030883789	73.90371704101562	81.56639099121094	56.0498046875	65.06878662109375	68.85897064208984	73.40274047851562	40.950496673583984	66.94122314453125	53.66823196411133	41.005062103271484	47.63740539550781	55.14934539794922	59.15021514892578	63.198341369628906	57.96690368652344	79.47477722167969
O00459	PIK3R2	49.90842056274414	48.30394744873047	58.638370513916016	53.52505111694336	52.599395751953125	70.80967712402344	42.80174255371094	45.36300277709961	47.95771026611328	71.7143325805664	46.476192474365234	60.04869842529297	142.8711395263672	49.43357849121094	29.47034454345703	93.15095520019531	32.27043533325195	60.595706939697266	50.27515411376953	42.64617919921875
O00461	GOLIM4	699.9932861328125	730.8991088867188	729.1619262695312	684.2760620117188	717.179443359375	713.3692626953125	705.6397705078125	709.3380126953125	759.9175415039062	677.07958984375	732.0469970703125	732.626708984375	714.8151245117188	688.44970703125	718.4068603515625	739.6647338867188	746.915283203125	739.48388671875	714.2090454101562	718.548095703125
O00469	PLOD2	1185.653076171875	1132.294677734375	1200.8170166015625	1116.7071533203125	1114.8662109375	1234.11181640625	971.9755249023438	1141.7496337890625	1174.5662841796875	1133.0087890625	1056.475341796875	1251.3917236328125	1317.8726806640625	1012.1550903320312	1157.9210205078125	1186.8907470703125	1139.220703125	1282.723388671875	1258.9573974609375	1149.362548828125
O00470	MEIS1	238.05047607421875	208.9582061767578	175.565185546875	175.43385314941406	232.988525390625	201.52015686035156	242.56358337402344	251.48855590820312	206.90586853027344	151.2228546142578	165.99603271484375	167.928466796875	207.05917358398438	140.35560607910156	147.94566345214844	116.67562103271484	247.89837646484375	126.7284164428711	153.8336639404297	168.9039306640625
O00471	EXOC5	285.6805114746094	283.5600891113281	336.8043518066406	283.9853515625	323.28240966796875	255.19122314453125	270.1276550292969	303.9436340332031	289.703125	265.064697265625	271.3382263183594	271.3022155761719	288.6423645019531	286.9264221191406	303.2949523925781	282.8379821777344	287.3265075683594	318.48272705078125	292.4191589355469	289.46942138671875
O00472	ELL2	NaN	NaN	NaN	NaN	NaN	NaN	NaN	NaN	NaN	NaN	NaN	NaN	NaN	NaN	NaN	NaN	NaN	33.45442199707031	NaN	NaN
O00479	HMGN4	18.993759155273438	36.03105163574219	19.741933822631836	24.263757705688477	7.570592880249023	19.675750732421875	29.254796981811523	24.3933048248291	44.29055404663086	58.126075744628906	62.130226135253906	28.66811180114746	24.750511169433594	61.326316833496094	15.224713325500488	73.81424713134766	31.950979232788086	25.834566116333008	33.32876205444336	40.04761505126953
O00483	NDUFA4	243.5286407470703	549.4879760742188	499.2620544433594	540.1810913085938	358.69537353515625	572.1220703125	425.8216857910156	571.433349609375	596.8276977539062	604.5977172851562	377.1009521484375	480.763916015625	697.3562622070312	576.3350219726562	528.4905395507812	602.9096069335938	849.597900390625	573.0499267578125	727.5243530273438	513.545166015625
O00487	PSMD14	1548.948486328125	1498.7293701171875	1653.14404296875	1645.1868896484375	1314.93017578125	1400.5286865234375	1499.0704345703125	1454.1455078125	1618.0576171875	1487.724609375	1437.05322265625	1642.8817138671875	1427.953369140625	1509.65771484375	1456.3338623046875	1495.1737060546875	1680.5794677734375	1624.7613525390625	1539.1961669921875	1792.7567138671875
O00488	ZNF593	226.96949768066406	285.80712890625	250.12120056152344	224.25225830078125	244.68875122070312	171.97854614257812	154.4499969482422	210.58248901367188	200.44134521484375	207.77105712890625	244.4280242919922	198.10447692871094	161.06942749023438	185.84207153320312	193.69049072265625	199.90721130371094	146.65235900878906	133.70989990234375	191.71482849121094	183.48594665527344
O00499	BIN1	2065.338134765625	2333.03759765625	2361.978271484375	2304.74853515625	2075.671875	2396.676025390625	2115.01904296875	2250.524658203125	2209.641357421875	2112.03564453125	2063.29638671875	2152.11328125	2158.147705078125	1960.82080078125	1958.8216552734375	2076.461669921875	2033.9945068359375	2084.662109375	1956.6165771484375	1933.9942626953125
O00505	KPNA3	1993.0037841796875	1899.860107421875	1872.42724609375	1891.56689453125	1797.1834716796875	1663.9500732421875	1832.2589111328125	1860.6754150390625	1833.1593017578125	1767.0706787109375	1881.9840087890625	1886.0072021484375	2000.784423828125	1787.18310546875	1753.3131103515625	1770.00537109375	1883.6793212890625	1872.576904296875	1768.86572265625	1877.2135009765625
O00506	STK25	343.87115478515625	290.6023254394531	314.0439758300781	303.1657409667969	332.7463073730469	295.4850158691406	337.39276123046875	340.43658447265625	310.77899169921875	359.6745910644531	308.442626953125	347.3063659667969	409.6229553222656	349.76214599609375	226.9395294189453	255.7406005859375	253.5159454345703	287.4505310058594	269.13037109375	255.0172882080078
O00507	USP9Y	NaN	NaN	NaN	NaN	NaN	NaN	NaN	NaN	NaN	NaN	NaN	NaN	NaN	748.483642578125	NaN	NaN	49.35808563232422	NaN	NaN	NaN
O00522	KRIT1	NaN	13.928979873657227	14.58223819732666	NaN	7.689117431640625	8.83956241607666	NaN	7.550628662109375	NaN	NaN	NaN	NaN	NaN	NaN	14.671070098876953	NaN	NaN	17.88250160217285	NaN	NaN
O00541	PES1	329.4190673828125	278.9430236816406	273.4058837890625	349.27203369140625	311.9884948730469	307.63714599609375	330.803466796875	278.0055847167969	378.63385009765625	287.618896484375	320.01934814453125	276.8089599609375	327.12628173828125	309.30340576171875	272.2822570800781	284.42535400390625	425.90020751953125	394.7961120605469	320.0842590332031	272.5199279785156
O00560	SDCBP	1059.8724365234375	1281.086181640625	1229.8211669921875	1235.10009765625	1385.9344482421875	1096.8582763671875	1053.96923828125	1137.4095458984375	953.1322631835938	1146.5936279296875	1163.309326171875	1135.1337890625	945.5711669921875	1248.041259765625	1132.285400390625	1133.4879150390625	899.6512451171875	1022.5830078125	1052.826416015625	1062.9530029296875
O00562	PITPNM1	51.3670768737793	NaN	NaN	72.42179870605469	63.84854507446289	NaN	NaN	NaN	NaN	72.69609069824219	73.09728240966797	60.95353698730469	68.99717712402344	88.3779296875	78.12309265136719	NaN	91.6054916381836	36.82991409301758	65.35181427001953	88.73696899414062
O00566	MPHOSPH10	170.12451171875	266.7086486816406	233.2491455078125	256.8103942871094	219.95314025878906	238.60069274902344	195.28271484375	177.94757080078125	226.4964599609375	206.29978942871094	232.9722442626953	261.8354797363281	177.66854858398438	233.44027709960938	236.77061462402344	227.22372436523438	158.40293884277344	165.6361846923828	215.54019165039062	162.6823272705078
O00567	NOP56	914.4966430664062	882.1738891601562	821.796875	860.6801147460938	951.8892822265625	877.6585693359375	829.8618774414062	888.3894653320312	904.1152954101562	822.6476440429688	1022.9512939453125	936.6835327148438	832.8361206054688	791.2239990234375	826.2985229492188	916.5686645507812	780.7445678710938	839.3439331054688	859.9814453125	824.1715698242188
O00571	DDX3X	7303.89697265625	8104.0048828125	7663.52587890625	7163.4169921875	7368.8115234375	7661.35888671875	7182.7236328125	7435.8173828125	7242.20947265625	6776.84814453125	7463.67236328125	7207.82177734375	6990.73876953125	6914.6943359375	6804.35888671875	7063.90673828125	6200.47802734375	6378.078125	6083.8681640625	6061.72412109375
O00584	RNASET2	40.90079116821289	NaN	NaN	42.87337112426758	26.239391326904297	17.956525802612305	46.66627502441406	22.71122169494629	41.491336822509766	33.51742172241211	35.881649017333984	NaN	NaN	17.53741455078125	22.6972713470459	39.92007827758789	32.931175231933594	46.395538330078125	28.489805221557617	32.655277252197266
O00592	PODXL	4082.6337890625	3639.020751953125	4158.07861328125	3494.9404296875	3649.764404296875	3788.722412109375	3535.434326171875	3764.409423828125	3668.701904296875	3019.674560546875	4086.22802734375	3866.257080078125	4100.33935546875	3763.029052734375	4047.2119140625	4270.708984375	4422.3310546875	4600.55615234375	4590.84814453125	3825.554931640625
O00602	FCN1	NaN	NaN	NaN	NaN	NaN	NaN	NaN	NaN	NaN	NaN	NaN	NaN	NaN	NaN	NaN	NaN	NaN	NaN	NaN	NaN
O00622	CCN1	1767.618896484375	1959.5816650390625	2079.501953125	2016.7808837890625	2090.421875	2020.3663330078125	2272.042236328125	2195.516357421875	2871.043701171875	2440.37353515625	3666.3955078125	3478.0751953125	2649.671630859375	2589.24560546875	3362.07958984375	3248.216552734375	3348.806884765625	3848.701416015625	3688.9072265625	3494.102294921875
O00625	PIR	290.74884033203125	273.1980895996094	266.8701171875	255.23574829101562	262.302001953125	205.43270874023438	275.17901611328125	227.06475830078125	225.8758544921875	247.37513732910156	233.20401000976562	237.88458251953125	216.3137664794922	240.03402709960938	205.6734161376953	206.72128295898438	198.73312377929688	221.2583770751953	277.62237548828125	223.80926513671875
O00629	KPNA4	186.8965301513672	205.2081756591797	237.55584716796875	206.14431762695312	179.05960083007812	208.25128173828125	183.6350555419922	184.77125549316406	194.57363891601562	190.77810668945312	185.3185272216797	196.47422790527344	201.54238891601562	212.29258728027344	223.1674041748047	192.30735778808594	197.18716430664062	179.7991180419922	187.566650390625	191.01394653320312
O00635	TRIM38	118.58975982666016	127.704833984375	159.25633239746094	133.07611083984375	77.58062744140625	83.08733367919922	113.94298553466797	107.13594055175781	121.89812469482422	120.79045104980469	82.14633178710938	110.26210021972656	39.64137268066406	64.91473388671875	79.26863861083984	79.00027465820312	103.59080505371094	101.15483093261719	78.79031372070312	96.82178497314453
O00743	PPP6C	59.76197814941406	74.38916778564453	92.58330535888672	113.6798324584961	108.90924072265625	78.7899169921875	100.63672637939453	101.93480682373047	102.90904998779297	117.06324005126953	65.8034896850586	81.14282989501953	71.95122528076172	98.3153305053711	97.60372924804688	82.38733673095703	87.97274780273438	89.72486114501953	90.80904388427734	109.23932647705078
O00746	NME4	85.75861358642578	78.15864562988281	82.82829284667969	80.6373062133789	80.04430389404297	88.38103485107422	68.80033111572266	85.32413482666016	84.76993560791016	73.70430755615234	76.6906967163086	81.68476104736328	79.05671691894531	64.02110290527344	76.10542297363281	78.48695373535156	84.63520812988281	88.89927673339844	74.85267639160156	71.78292083740234
O00754	MAN2B1	462.9140930175781	462.8836669921875	474.7254943847656	406.7229309082031	464.78863525390625	408.1917419433594	412.1479187011719	412.9186706542969	434.8772277832031	445.9526672363281	421.5373229980469	427.27587890625	401.353759765625	430.78912353515625	429.98626708984375	414.1641845703125	438.07293701171875	448.72454833984375	417.8699951171875	391.5880432128906
O00762	UBE2C	406.7270202636719	456.72705078125	417.42266845703125	472.64532470703125	429.1775817871094	568.1769409179688	379.1214904785156	411.1893310546875	410.3189392089844	405.1102294921875	399.81048583984375	424.2147521972656	401.1183776855469	380.4397277832031	415.34259033203125	429.9919738769531	433.1302490234375	413.4205627441406	379.4830627441406	357.8415832519531
O00764	PDXK	760.716064453125	961.9796752929688	851.6214599609375	804.4544677734375	761.9911499023438	937.2107543945312	784.7240600585938	849.0908813476562	797.30517578125	954.9302368164062	800.0308227539062	924.9841918945312	889.2696533203125	826.3212890625	806.6243286132812	904.1834106445312	844.5617065429688	918.3124389648438	955.3750610351562	940.0343017578125
O00767	SCD	NaN	42.9745979309082	NaN	NaN	NaN	NaN	NaN	NaN	NaN	NaN	29.363750457763672	NaN	NaN	29.40523910522461	NaN	NaN	NaN	NaN	NaN	29.67912483215332
O14495	PLPP3	1769.2579345703125	1839.8349609375	2346.369140625	2202.866943359375	1884.8271484375	1912.3446044921875	2088.1591796875	1898.0074462890625	1939.993408203125	1993.203857421875	1783.0313720703125	2205.748779296875	1771.0177001953125	2119.991455078125	1878.89453125	1572.39794921875	1939.55517578125	1608.3280029296875	1629.219482421875	1981.461669921875
O14497	ARID1A	350.02685546875	320.8512878417969	348.57904052734375	338.2995910644531	396.08062744140625	325.7010803222656	288.0588073730469	357.7781066894531	303.76031494140625	336.8220520019531	348.1807861328125	326.9757995605469	284.3829040527344	317.5428771972656	313.81243896484375	340.1187438964844	305.8940124511719	300.23870849609375	302.69329833984375	317.169677734375
O14498	ISLR	960.917724609375	1063.85595703125	999.6464233398438	908.1512451171875	970.1473388671875	1012.6934204101562	889.1015014648438	932.9249877929688	855.1607055664062	929.7267456054688	862.7783203125	914.4688110351562	831.1690063476562	868.1649780273438	897.7513427734375	836.6541137695312	812.1300048828125	933.1983642578125	764.7164306640625	790.1498413085938
O14524	NEMP1	123.35816192626953	72.27422332763672	123.299072265625	112.62210845947266	118.58751678466797	113.28495788574219	88.26962280273438	86.1008071899414	83.81549835205078	88.24506378173828	88.50971984863281	95.68518829345703	89.75979614257812	75.29728698730469	79.78135681152344	96.6943588256836	93.01812744140625	114.56328582763672	43.29765319824219	101.31268310546875
O14530	TXNDC9	395.8314208984375	409.5410461425781	433.02276611328125	413.9176940917969	457.86834716796875	401.69500732421875	390.75726318359375	387.9100036621094	442.598876953125	464.7852783203125	406.1307067871094	409.13128662109375	422.7259826660156	385.4380187988281	375.8766174316406	411.35357666015625	476.54547119140625	435.468505859375	457.35113525390625	439.2908020019531
O14531	DPYSL4	153.35107421875	132.21742248535156	137.43441772460938	107.81981658935547	126.09739685058594	136.52711486816406	103.82320404052734	144.52706909179688	246.0663299560547	141.67503356933594	97.11795806884766	125.17909240722656	56.00379180908203	113.03828430175781	118.81827545166016	120.56867980957031	219.52777099609375	184.61044311523438	143.83694458007812	166.2163848876953
O14545	TRAFD1	166.07174682617188	202.05380249023438	200.17251586914062	100.04682159423828	97.46578216552734	108.92108154296875	109.79044342041016	95.10636138916016	134.54518127441406	127.46802520751953	128.517822265625	88.44796752929688	92.26075744628906	80.7156982421875	74.56250762939453	75.95560455322266	92.16643524169922	74.28005981445312	106.05247497558594	86.59307098388672
O14548	COX7A2L	417.53643798828125	405.5577087402344	453.0888366699219	318.6686706542969	399.4220886230469	458.7257995605469	345.7032165527344	409.4127502441406	310.5894470214844	406.9267883300781	362.738525390625	400.207275390625	381.0408630371094	364.6248474121094	310.9798583984375	345.5596923828125	303.138427734375	373.68365478515625	362.2354431152344	398.67547607421875
O14558	HSPB6	1021.1026000976562	1051.8890380859375	1075.3704833984375	1063.646484375	748.0778198242188	1111.0989990234375	985.4192504882812	1049.69677734375	1020.4552001953125	988.8414916992188	989.1431884765625	1052.0791015625	1014.0819091796875	994.9429931640625	1031.3289794921875	1102.9478759765625	1028.846923828125	1082.6365966796875	951.6207885742188	1000.5689086914062
O14562	UBFD1	812.3002319335938	861.3167114257812	1011.7499389648438	891.8143920898438	992.4380493164062	879.5925903320312	719.0969848632812	813.3810424804688	715.3248291015625	711.1356811523438	725.7542724609375	771.1837158203125	722.096435546875	680.290771484375	775.4118041992188	713.13037109375	635.052734375	766.8374633789062	722.0884399414062	693.9869995117188
O14569	CYB561D2	170.39398193359375	212.22938537597656	211.6822052001953	182.4604034423828	181.24061584472656	150.33070373535156	175.93028259277344	190.72154235839844	152.38450622558594	153.75625610351562	196.33689880371094	214.5399169921875	129.34678649902344	157.81585693359375	164.0637664794922	130.80027770996094	148.81097412109375	141.53485107421875	157.6829376220703	186.09945678710938
O14578	CIT	442.18505859375	439.7446594238281	470.6814880371094	443.9824523925781	474.9156799316406	456.05615234375	459.5308837890625	441.7257385253906	434.9908447265625	421.2344970703125	422.7873840332031	458.2433166503906	430.875244140625	466.9386291503906	455.4778137207031	438.64581298828125	449.2235412597656	437.5703430175781	397.6489562988281	414.2821960449219
O14579	COPE	1126.4725341796875	1207.5155029296875	1080.391845703125	1146.263671875	1103.6214599609375	1188.919677734375	1168.06005859375	1135.5836181640625	1131.6802978515625	1178.7513427734375	1223.23486328125	1269.745361328125	954.2515258789062	1208.1544189453125	1249.58154296875	1176.41064453125	1058.3843994140625	1080.1605224609375	1138.4957275390625	1177.656005859375
O14593	RFXANK	NaN	NaN	NaN	NaN	NaN	NaN	NaN	NaN	NaN	NaN	NaN	5.4854865074157715	NaN	NaN	NaN	NaN	NaN	NaN	NaN	NaN
O14595	CTDSP2	94.3733139038086	64.11398315429688	84.1348876953125	65.83779907226562	77.23865509033203	78.2433853149414	42.69905090332031	57.21495819091797	66.7461929321289	61.75447463989258	44.79478454589844	NaN	NaN	76.56727600097656	49.846641540527344	40.38753128051758	NaN	30.646392822265625	NaN	80.81218719482422
O14602;P47813	EIF1AY;EIF1AX	2588.761474609375	2668.138427734375	3042.212158203125	2395.995849609375	2654.57958984375	2618.95947265625	1968.6414794921875	2582.965087890625	2362.525146484375	2356.947509765625	2283.6181640625	2440.744873046875	2208.10498046875	2230.09765625	2208.420654296875	2337.97021484375	2081.421142578125	2150.8271484375	2065.671142578125	2211.12451171875
O14617	AP3D1	1065.4180908203125	943.4814453125	1030.382080078125	995.3518676757812	1093.7987060546875	942.3856201171875	967.30078125	1140.2718505859375	1022.4220581054688	1039.8233642578125	911.3381958007812	957.4681396484375	903.1259765625	918.7988891601562	1056.818115234375	936.8289794921875	943.4202880859375	904.9678344726562	833.5148315429688	958.6680297851562
O14618	CCS	449.95086669921875	392.9117736816406	369.3963317871094	358.7181396484375	261.17901611328125	408.76666259765625	419.60699462890625	448.948974609375	394.26708984375	426.23175048828125	323.75665283203125	389.68023681640625	474.0303649902344	383.49163818359375	337.7777404785156	227.1307830810547	445.39117431640625	299.0091857910156	385.14776611328125	436.98162841796875
O14640	DVL1	74.8547592163086	130.29928588867188	100.21002960205078	73.68034362792969	121.75930786132812	96.98361206054688	123.60934448242188	89.8646240234375	62.02959060668945	109.82009887695312	67.60157775878906	79.74842834472656	75.07066345214844	67.72669982910156	76.4876708984375	66.42414093017578	103.13863372802734	82.38233184814453	44.255916595458984	111.40503692626953
O14641	DVL2	234.1245574951172	203.4040069580078	273.582275390625	224.2130889892578	220.63327026367188	199.59165954589844	240.23101806640625	202.23802185058594	211.715576171875	162.76290893554688	192.55838012695312	220.74960327148438	219.49598693847656	227.29649353027344	207.35455322265625	218.2780303955078	196.33685302734375	191.54193115234375	211.47393798828125	187.20645141601562
O14647	CHD2	24.11966896057129	NaN	NaN	NaN	NaN	NaN	NaN	19.64997673034668	NaN	NaN	28.79279136657715	23.63739013671875	92.68357849121094	21.819583892822266	24.95121955871582	25.690414428710938	29.2221736907959	34.5052490234375	11.005385398864746	32.95798873901367
O14653	GOSR2	492.9615173339844	489.7523193359375	549.47705078125	425.0225524902344	567.919189453125	510.7076416015625	479.53607177734375	498.23956298828125	462.334716796875	448.2801513671875	510.29766845703125	562.7227172851562	630.978271484375	526.8385009765625	511.1455078125	548.3629150390625	520.12353515625	498.8773498535156	451.02264404296875	455.39471435546875
O14656	TOR1A	511.58612060546875	493.6673583984375	554.6357421875	446.490966796875	527.8746948242188	444.5614929199219	485.413330078125	518.2161254882812	508.74310302734375	483.7034606933594	544.2468872070312	480.6772155761719	444.5424499511719	468.91864013671875	508.16180419921875	452.7580871582031	450.2807312011719	505.0979919433594	401.5759582519531	493.3828125
O14657	TOR1B	290.3347473144531	223.9388885498047	219.02999877929688	183.8822784423828	243.7686309814453	165.50425720214844	263.1318664550781	212.47573852539062	190.8653106689453	188.03211975097656	192.0779266357422	223.40875244140625	230.28041076660156	210.98875427246094	195.44146728515625	234.75791931152344	247.0054931640625	222.6300048828125	265.2986145019531	239.87535095214844
O14662	STX16	240.291259765625	261.5074768066406	200.02645874023438	233.37612915039062	262.9854736328125	251.96331787109375	288.5611572265625	299.56170654296875	221.8722686767578	246.24391174316406	247.59400939941406	207.4477996826172	247.40737915039062	282.751220703125	237.8159942626953	223.650390625	299.0469665527344	258.58740234375	245.72415161132812	234.73939514160156
O14672	ADAM10	478.6525573730469	509.45025634765625	535.3711547851562	486.7500305175781	489.0088195800781	486.1328125	489.94140625	488.3461608886719	465.7420349121094	523.6015625	462.0157775878906	466.7377014160156	433.5513000488281	523.259033203125	453.6134033203125	427.99603271484375	456.065673828125	497.55303955078125	444.1674499511719	476.6196594238281
O14681	EI24	NaN	NaN	30.117033004760742	NaN	NaN	18.713783264160156	NaN	NaN	NaN	NaN	NaN	NaN	NaN	NaN	NaN	33.18359375	NaN	NaN	NaN	NaN
O14683	TP53I11	109.9200668334961	88.34162902832031	120.32427215576172	135.05426025390625	130.01943969726562	109.6141357421875	98.97736358642578	102.07440948486328	148.01226806640625	89.07425689697266	60.05596923828125	93.4712905883789	94.82745361328125	84.37326049804688	75.02448272705078	91.86249542236328	113.99584197998047	87.84197998046875	84.04496765136719	80.01426696777344
O14684	PTGES	341.7551574707031	376.0209655761719	404.6424865722656	419.45135498046875	348.29119873046875	299.8929443359375	310.6123352050781	387.285400390625	251.60255432128906	172.0640411376953	242.65542602539062	305.07391357421875	222.2705535888672	169.60479736328125	168.06773376464844	174.60952758789062	514.5733032226562	184.51597595214844	230.9592742919922	269.0615539550781
O14713	ITGB1BP1	103.6019515991211	99.48321533203125	102.09734344482422	112.58244323730469	130.410888671875	95.96770477294922	97.0864486694336	122.15447235107422	108.48591613769531	102.8863754272461	67.892578125	55.900550842285156	83.3970947265625	101.71871948242188	103.22418975830078	85.32476043701172	108.15148162841797	109.65404510498047	108.12450408935547	101.9516372680664
O14715;Q99666	RGPD8;RGPD6	72.41867065429688	85.32979583740234	59.84546661376953	67.3331069946289	109.32030487060547	60.15078353881836	63.05214309692383	83.11443328857422	55.319766998291016	57.936527252197266	47.974266052246094	59.51822280883789	42.73976135253906	51.668243408203125	59.95440673828125	55.82954788208008	57.635704040527344	60.547603607177734	48.21921157836914	42.87993621826172
O14717	TRDMT1	NaN	16.57508659362793	12.528585433959961	NaN	11.728740692138672	3.189021587371826	NaN	5.7101030349731445	NaN	NaN	13.1730375289917	7.276529312133789	NaN	6.0836029052734375	5.361476898193359	2.662949800491333	21.757633209228516	11.57097053527832	5.166214466094971	15.409042358398438
O14727	APAF1	195.22950744628906	159.6218719482422	144.9951629638672	150.16006469726562	122.52266693115234	139.25221252441406	151.76812744140625	143.99462890625	130.57949829101562	154.9075164794922	174.02052307128906	139.02891540527344	138.1688232421875	137.3936309814453	142.590087890625	145.10401916503906	151.23435974121094	174.2938232421875	159.5475616455078	118.91378021240234
O14730	RIOK3	95.54694366455078	108.95978546142578	87.51068878173828	108.90438079833984	68.5735092163086	94.84111022949219	117.80440521240234	78.44369506835938	112.29407501220703	95.30362701416016	65.38640594482422	94.63682556152344	72.35115814208984	74.00321960449219	52.75477600097656	84.7192611694336	90.43067932128906	88.26978302001953	98.99862670898438	81.49510192871094
O14732	IMPA2	NaN	NaN	26.660314559936523	NaN	NaN	NaN	NaN	8.310836791992188	NaN	NaN	NaN	NaN	NaN	29.26628303527832	NaN	NaN	18.470476150512695	NaN	NaN	NaN
O14734	ACOT8	425.15521240234375	325.190673828125	408.30950927734375	494.5566101074219	438.9783935546875	428.78662109375	437.2823791503906	457.0810546875	447.7792053222656	468.3133544921875	458.5856628417969	432.4080505371094	312.016845703125	410.8448486328125	415.129150390625	319.92364501953125	386.1328125	388.0137634277344	437.38189697265625	384.70892333984375
O14735	CDIPT	579.9036865234375	712.6968383789062	593.13134765625	666.5240478515625	622.89208984375	613.387451171875	494.4833984375	557.8200073242188	432.32049560546875	565.2540893554688	678.8929443359375	522.7576904296875	548.0709228515625	526.9189453125	670.82080078125	512.0971069335938	638.822509765625	453.7183532714844	579.10791015625	456.1354064941406
O14737	PDCD5	990.0424194335938	1168.65771484375	1199.238525390625	995.94482421875	1063.9556884765625	1045.2374267578125	1012.7236938476562	887.1444091796875	1024.944580078125	1140.49169921875	951.92822265625	1212.102294921875	1038.4718017578125	818.122802734375	1197.75927734375	1180.972412109375	1077.4227294921875	915.23779296875	1025.9158935546875	1239.816162109375
O14744	PRMT5	891.0891723632812	892.5084228515625	865.7311401367188	877.6286010742188	860.5245971679688	892.991943359375	902.5767211914062	828.88427734375	840.0576782226562	841.8693237304688	834.951171875	854.1665649414062	936.7550048828125	772.1492919921875	789.388916015625	888.6536254882812	1101.024658203125	864.7355346679688	951.917724609375	921.0552368164062
O14745	SLC9A3R1	1419.3233642578125	1269.8660888671875	1338.008544921875	1341.2569580078125	1349.421142578125	1278.8936767578125	1298.3502197265625	1320.656005859375	1185.5931396484375	1279.763427734375	1233.7105712890625	1209.3885498046875	1249.9617919921875	1342.254150390625	1334.5517578125	1171.8359375	1162.3509521484375	1231.5723876953125	1169.094482421875	1296.786865234375
O14757	CHEK1	234.11436462402344	205.08358764648438	163.69483947753906	161.42648315429688	193.9334259033203	164.79251098632812	249.49679565429688	243.42628479003906	263.369140625	204.44003295898438	206.13522338867188	218.57711791992188	214.99716186523438	221.61167907714844	258.4664001464844	196.2071075439453	229.29013061523438	291.26580810546875	173.61073303222656	211.8669891357422
O14763	TNFRSF10B	661.8871459960938	604.2120361328125	614.8875122070312	679.1334838867188	807.4608154296875	794.2914428710938	980.4646606445312	688.415771484375	653.4461669921875	502.6931457519531	527.6253662109375	754.5619506835938	695.6862182617188	698.8587646484375	650.460205078125	369.4368591308594	412.76995849609375	611.3395385742188	406.8417053222656	511.2145690917969
O14772	FPGT	93.89971923828125	63.003597259521484	99.18626403808594	109.85704803466797	100.96549987792969	67.62342071533203	NaN	101.12896728515625	70.94446563720703	124.97848510742188	NaN	139.5575408935547	89.01847076416016	103.44126892089844	70.06039428710938	100.49798583984375	109.80719757080078	73.80070495605469	80.33464813232422	92.82371520996094
O14773	TPP1	184.07237243652344	235.8455352783203	245.7755126953125	159.67652893066406	271.5325622558594	211.7904815673828	189.78659057617188	156.49859619140625	155.73031616210938	178.02052307128906	168.96575927734375	153.48373413085938	103.95024108886719	172.2136688232422	105.21424102783203	162.8594207763672	128.39337158203125	141.78285217285156	146.4513702392578	124.65087890625
O14776	TCERG1	391.9938049316406	478.9840393066406	422.5852966308594	459.54595947265625	468.1194152832031	466.3513488769531	486.7746276855469	459.7010498046875	430.2952880859375	451.4009094238281	489.4477233886719	473.19140625	425.73504638671875	413.13800048828125	407.87664794921875	452.93218994140625	428.64739990234375	484.99053955078125	478.8327331542969	431.4627685546875
O14777	NDC80	238.38816833496094	261.34228515625	230.12770080566406	266.8222351074219	263.8897399902344	226.22703552246094	248.3894500732422	258.0442810058594	271.2937927246094	227.0458526611328	259.70465087890625	238.62625122070312	268.2750244140625	267.6817321777344	274.6092224121094	234.60720825195312	235.69088745117188	288.13323974609375	236.74778747558594	240.998046875
O14786	NRP1	2101.44140625	2447.543212890625	2269.583740234375	2151.31005859375	2242.989013671875	2155.751220703125	2245.158935546875	2203.97802734375	2199.41357421875	2030.2969970703125	2220.242431640625	2204.25732421875	1926.742431640625	1976.219970703125	2173.5908203125	2221.732666015625	2031.513671875	2154.45068359375	2528.06201171875	2175.69873046875
O14787	TNPO2	291.00042724609375	279.7267761230469	287.1973876953125	262.4501647949219	318.9063415527344	316.2002868652344	272.28369140625	288.4533996582031	314.1554870605469	310.78369140625	299.7679138183594	402.8304748535156	420.91522216796875	373.12432861328125	372.2237854003906	357.7784729003906	363.9366455078125	319.3201904296875	356.7730712890625	320.4163818359375
O14791	APOL1	372.2262878417969	542.1121826171875	623.962158203125	542.7759399414062	766.4489135742188	705.7379150390625	808.625244140625	494.9316101074219	587.966064453125	494.52130126953125	591.4644775390625	628.6564331054688	777.045654296875	705.0247192382812	735.2239379882812	668.6734619140625	845.7486572265625	630.578125	953.9517211914062	620.4476318359375
O14795	UNC13B	69.54505157470703	71.57855987548828	66.47288513183594	88.174560546875	NaN	78.49222564697266	46.46397018432617	62.100337982177734	45.70891571044922	NaN	NaN	94.9169692993164	NaN	NaN	NaN	NaN	NaN	NaN	NaN	NaN
O14802	POLR3A	156.5130615234375	183.00485229492188	171.84896850585938	184.55699157714844	187.2612762451172	152.84750366210938	182.38168334960938	177.02687072753906	201.38128662109375	133.64137268066406	153.06793212890625	133.6407470703125	148.1757354736328	116.8143081665039	144.96177673339844	131.0323028564453	163.29771423339844	139.20204162597656	163.97042846679688	130.12533569335938
O14807	MRAS	NaN	NaN	130.52474975585938	140.78732299804688	NaN	100.67507934570312	74.37362670898438	NaN	NaN	82.60809326171875	NaN	NaN	NaN	NaN	90.85939025878906	NaN	92.33882141113281	NaN	89.73644256591797	NaN
O14817	TSPAN4	51.869049072265625	NaN	NaN	47.02457809448242	26.6339054107666	NaN	49.47494125366211	NaN	36.230873107910156	25.680999755859375	20.801355361938477	NaN	34.73529052734375	27.77821159362793	25.957712173461914	49.44303894042969	46.0828971862793	47.95344543457031	51.857215881347656	33.74883270263672
O14818	PSMA7	4068.98876953125	4582.0576171875	3988.243896484375	4764.642578125	4805.75244140625	4699.23095703125	4344.25927734375	4788.87353515625	4607.2861328125	4560.18212890625	4379.18994140625	4492.365234375	4544.15234375	4862.60107421875	4415.205078125	4645.6513671875	4261.11767578125	4720.79150390625	4550.0947265625	4380.994140625
O14828	SCAMP3	1277.8299560546875	1369.888671875	1381.41943359375	1300.7305908203125	1313.9765625	1260.2637939453125	1294.9066162109375	1287.2578125	1236.9112548828125	1160.9630126953125	1361.5362548828125	1221.0389404296875	1213.0142822265625	1231.1719970703125	1291.939453125	1238.5679931640625	1070.6405029296875	1196.0496826171875	1339.2955322265625	1260.87548828125
O14832	PHYH	NaN	62.01892852783203	87.94509887695312	NaN	NaN	111.56707000732422	NaN	NaN	NaN	NaN	NaN	NaN	NaN	143.49468994140625	NaN	NaN	122.57601928710938	226.97991943359375	NaN	NaN
O14841	OPLAH	144.73695373535156	75.74840545654297	93.99181365966797	81.14813995361328	70.79109191894531	62.60882568359375	75.22452545166016	55.74125289916992	58.87760925292969	59.5367317199707	65.7203598022461	62.006832122802734	105.53263092041016	56.743995666503906	65.95127868652344	64.70357513427734	62.01564025878906	96.860107421875	70.85916137695312	70.90646362304688
O14874	BCKDK	225.61978149414062	231.9672088623047	225.9091339111328	320.48992919921875	173.33621215820312	189.8964080810547	267.05267333984375	208.55368041992188	208.518310546875	225.68202209472656	189.2562713623047	213.13113403320312	170.86643981933594	173.07083129882812	194.97637939453125	210.52000427246094	215.82272338867188	217.29220581054688	179.48385620117188	173.6378936767578
O14879	IFIT3	146.0260772705078	151.80337524414062	123.47582244873047	163.47235107421875	167.84788513183594	142.7135772705078	145.35752868652344	175.7889862060547	132.7496337890625	139.5592803955078	161.6168975830078	128.42494201660156	128.8116912841797	122.48246765136719	134.7376251220703	146.1133575439453	105.94499969482422	144.66773986816406	134.51161193847656	134.24842834472656
O14880	MGST3	1190.663330078125	1369.250732421875	1816.8311767578125	1265.4317626953125	1706.0963134765625	1356.153564453125	1435.86669921875	1414.481689453125	1302.8795166015625	1336.7861328125	1508.497314453125	1125.6829833984375	1388.9866943359375	1203.2557373046875	1193.8831787109375	1198.1328125	1478.3553466796875	1257.3919677734375	1392.7318115234375	1424.797119140625
O14893	GEMIN2	150.06854248046875	146.5662841796875	124.2372817993164	90.92742919921875	117.04635620117188	110.45188903808594	127.62110137939453	134.8870391845703	103.92488861083984	107.76101684570312	99.3438720703125	115.4361343383789	84.25041961669922	112.07177734375	98.27651977539062	82.44281005859375	75.99176025390625	56.064205169677734	65.3658218383789	98.77922821044922
O14907	TAX1BP3	2975.138671875	2772.4375	2191.67529296875	3030.0361328125	2607.783935546875	2604.231689453125	2288.39697265625	2426.997314453125	2103.402587890625	1948.7060546875	2838.154052734375	2562.4716796875	2510.8544921875	1105.6346435546875	2059.259765625	2668.690673828125	2299.58740234375	2308.07373046875	2412.04296875	2211.974365234375
O14908	GIPC1	1007.8374633789062	1042.20947265625	1056.21484375	1009.3916015625	1135.0477294921875	925.3485107421875	1020.852294921875	896.4905395507812	926.5210571289062	927.4978637695312	1099.6029052734375	1081.8817138671875	904.208251953125	1009.644287109375	858.3712158203125	876.277587890625	1027.3023681640625	893.6397094726562	900.4234008789062	931.3076171875
O14910	LIN7A	497.5342712402344	533.9069213867188	426.58392333984375	460.07867431640625	443.2053527832031	501.1694030761719	485.0600891113281	473.0715026855469	426.0697021484375	456.90325927734375	480.9894714355469	415.56793212890625	386.9706726074219	377.97216796875	428.3323059082031	465.3761291503906	421.33709716796875	329.79315185546875	407.015380859375	459.58935546875
O14920	IKBKB	203.994140625	205.5727081298828	225.1854248046875	220.0310516357422	214.42074584960938	208.0659637451172	193.02908325195312	186.55604553222656	194.89161682128906	175.66806030273438	197.17169189453125	185.5561065673828	184.26991271972656	193.11141967773438	196.61764526367188	201.7953643798828	187.63450622558594	179.038818359375	192.48178100585938	202.5436248779297
O14925;Q5SRD1	TIMM23;TIMM23B	902.4229736328125	1006.759765625	996.6840209960938	1087.136474609375	1224.0845947265625	1152.894287109375	924.7476196289062	1069.6373291015625	788.8262939453125	932.0989379882812	1001.7490844726562	1167.5885009765625	627.4183959960938	813.1644897460938	937.6084594726562	598.313232421875	734.8699340820312	527.0524291992188	817.7076416015625	771.5451049804688
O14929	HAT1	1031.475830078125	1205.237060546875	1136.9378662109375	1014.7772827148438	1162.6644287109375	1201.0194091796875	937.3557739257812	984.8606567382812	986.1160278320312	975.4533081054688	1110.9404296875	1173.52978515625	870.985595703125	1245.2852783203125	1062.9755859375	1209.021728515625	1022.2900390625	1182.4012451171875	1056.61376953125	1197.8880615234375
O14933	UBE2L6	NaN	NaN	NaN	NaN	NaN	NaN	NaN	NaN	NaN	NaN	NaN	NaN	36.77886199951172	NaN	NaN	NaN	NaN	NaN	NaN	NaN
O14936	CASK	241.43011474609375	212.90072631835938	233.72494506835938	228.9005126953125	238.18319702148438	213.2608184814453	232.84671020507812	233.53465270996094	221.4017333984375	217.67965698242188	241.68984985351562	239.4532470703125	204.489501953125	197.88645935058594	220.24159240722656	210.99734497070312	190.52783203125	232.6783905029297	226.5545196533203	218.5407257080078
O14939	PLD2	NaN	58.49577331542969	NaN	57.733985900878906	41.67529296875	NaN	49.478336334228516	NaN	34.39961242675781	50.392757415771484	38.9744873046875	55.83457565307617	NaN	NaN	NaN	NaN	18.263261795043945	NaN	NaN	NaN
O14944	EREG	NaN	126.18489074707031	NaN	NaN	NaN	38.12213897705078	NaN	NaN	NaN	NaN	NaN	NaN	NaN	4.5642805099487305	NaN	NaN	NaN	186.59144592285156	NaN	NaN
O14949	UQCRQ	358.1277770996094	307.3194274902344	253.5113525390625	334.322021484375	312.179443359375	249.0879669189453	301.1159362792969	267.6474609375	365.3128662109375	300.69635009765625	253.38587951660156	208.23776245117188	226.44070434570312	240.0528106689453	162.14358520507812	188.47764587402344	257.9571228027344	286.0984802246094	211.99969482421875	234.6686248779297
O14950;P19105	MYL12B;MYL12A	30575.35546875	32443.912109375	28554.07421875	31838.568359375	30103.947265625	30879.216796875	28002.427734375	26800.87109375	27560.65234375	27112.23828125	28066.404296875	26615.24609375	24411.259765625	26528.525390625	23379.595703125	25063.099609375	22651.275390625	24612.107421875	23981.712890625	23676.80859375
O14964	HGS	733.7449951171875	852.4578857421875	740.9639892578125	743.8740844726562	762.4592895507812	786.8512573242188	717.9486083984375	737.7716674804688	677.8661499023438	674.538330078125	795.0712280273438	779.3394775390625	679.3012084960938	738.7836303710938	744.1942138671875	726.1347045898438	631.09716796875	665.3297729492188	707.1932373046875	673.1851196289062
O14965	AURKA	44.50078582763672	78.32794952392578	67.46701049804688	81.3548812866211	58.52272415161133	74.5277099609375	68.11279296875	73.65216064453125	76.87567901611328	79.86353302001953	55.45490646362305	81.15170288085938	54.406890869140625	62.84275436401367	60.792945861816406	70.90098571777344	85.36112213134766	96.002197265625	63.365638732910156	70.63835144042969
O14966	RAB29	54.851993560791016	NaN	NaN	55.41581344604492	NaN	NaN	NaN	NaN	27.500883102416992	NaN	NaN	NaN	NaN	NaN	NaN	NaN	46.609127044677734	NaN	35.2098388671875	NaN
O14967	CLGN	280.7279052734375	224.883056640625	275.7109069824219	283.6828918457031	299.8115234375	255.967529296875	248.3450469970703	242.3185272216797	246.63983154296875	219.94041442871094	288.884033203125	269.3682861328125	265.10125732421875	308.792724609375	313.60845947265625	246.1556396484375	211.58251953125	268.03973388671875	295.8836364746094	256.0322570800781
O14972	VPS26C	492.7033386230469	396.695068359375	362.703369140625	324.0433654785156	417.189453125	307.9543762207031	474.9430236816406	503.87158203125	463.2461242675781	477.5599365234375	498.4780578613281	339.9755859375	329.35308837890625	337.0509033203125	519.5239868164062	289.1083984375	374.6041259765625	467.3327941894531	420.47515869140625	424.6156311035156
O14974	PPP1R12A	3029.671875	2944.140380859375	2835.11572265625	2964.088623046875	3046.39111328125	2886.826416015625	2982.81298828125	2952.44677734375	2970.255859375	2821.74072265625	2946.87255859375	2921.829833984375	2796.41162109375	2758.87939453125	2890.8359375	2855.609130859375	2560.982421875	2730.9697265625	2661.19140625	2509.118896484375
O14976	GAK	509.98388671875	547.1019897460938	578.2931518554688	528.6253662109375	599.42919921875	538.859375	556.9498901367188	574.0225830078125	456.478759765625	556.16455078125	490.5652770996094	510.2223205566406	447.4030456542969	474.6255798339844	496.6092529296875	448.541748046875	426.73065185546875	486.38885498046875	440.42901611328125	431.6048278808594
O14979	HNRNPDL	5067.30712890625	6055.27099609375	5998.54541015625	6006.13623046875	5803.59228515625	6037.45068359375	4976.3115234375	5766.34814453125	5431.52490234375	5299.31103515625	5443.86083984375	6058.359375	5548.7802734375	4938.41845703125	5165.01953125	5847.36181640625	4777.4716796875	5459.7236328125	6008.81396484375	5326.0478515625
O14980	XPO1	1073.9332275390625	1116.093994140625	1127.4923095703125	1189.4754638671875	1195.3883056640625	1195.1292724609375	1260.7911376953125	1218.3563232421875	1197.616455078125	1297.6602783203125	1213.6817626953125	1235.2286376953125	1266.02978515625	1344.8597412109375	1322.185791015625	1225.9022216796875	1301.575927734375	1255.0106201171875	1216.5364990234375	1249.5986328125
O14981	BTAF1	118.82235717773438	106.98441314697266	85.66962432861328	92.22850036621094	115.944091796875	97.2327651977539	94.00049591064453	102.15583038330078	96.7005615234375	84.05518341064453	93.3036880493164	105.69381713867188	96.00656127929688	118.78150939941406	100.47357940673828	128.11257934570312	88.14228057861328	106.9365005493164	85.72955322265625	89.3598861694336
O14983	ATP2A1	NaN	NaN	NaN	NaN	NaN	NaN	NaN	NaN	NaN	NaN	NaN	NaN	NaN	NaN	NaN	NaN	NaN	NaN	NaN	NaN
O15013	ARHGEF10	205.97747802734375	154.59205627441406	169.4084014892578	167.41419982910156	160.91555786132812	175.49916076660156	176.40687561035156	182.6475067138672	155.67593383789062	148.921630859375	174.05874633789062	164.85447692871094	126.19410705566406	167.52928161621094	106.19749450683594	159.84942626953125	143.49740600585938	129.14285278320312	137.5023651123047	151.49403381347656
O15020	SPTBN2	35.438926696777344	NaN	38.387725830078125	NaN	13.843927383422852	NaN	51.521514892578125	NaN	NaN	NaN	1.94646155834198	NaN	NaN	NaN	46.701602935791016	NaN	NaN	NaN	NaN	NaN
O15027	SEC16A	1057.251220703125	1049.60791015625	1105.087890625	997.1846313476562	1116.6793212890625	950.2742309570312	1048.008056640625	1042.656982421875	1027.175537109375	1011.7144775390625	997.1253662109375	951.868896484375	966.1636962890625	954.3065795898438	942.4871215820312	968.7722778320312	1006.7946166992188	959.1524658203125	963.4912109375	985.4441528320312
O15031	PLXNB2	740.5619506835938	755.0763549804688	815.1027221679688	799.1259765625	854.990478515625	766.3699951171875	724.9268188476562	763.082763671875	706.849365234375	814.6209716796875	733.2015380859375	757.8607788085938	668.3582153320312	841.1362915039062	690.6622314453125	731.7484130859375	671.5711669921875	732.99560546875	711.9042358398438	744.5562133789062
O15037	KHNYN	NaN	NaN	NaN	NaN	NaN	NaN	NaN	NaN	NaN	19.382627487182617	NaN	8.053779602050781	24.852327346801758	7.178308963775635	14.25331974029541	NaN	15.095392227172852	NaN	NaN	NaN
O15040	TECPR2	300.7248840332031	337.2859191894531	248.97923278808594	314.9740905761719	348.91351318359375	276.03082275390625	331.54681396484375	256.5399475097656	307.0942687988281	261.31402587890625	353.5189208984375	355.0021667480469	311.5264587402344	232.323486328125	339.3285217285156	279.1627197265625	253.4258270263672	328.8017272949219	342.3988037109375	359.55975341796875
O15042	U2SURP	976.2391967773438	964.739501953125	921.66357421875	952.6867065429688	969.3013916015625	1049.7803955078125	947.179443359375	1006.6640625	1050.4619140625	906.3947143554688	860.2283325195312	907.7252807617188	987.925048828125	932.6399536132812	835.5496215820312	943.3783569335938	830.3167724609375	851.1842651367188	834.4613037109375	728.8892211914062
O15047	SETD1A	132.14990234375	71.00624084472656	77.09573364257812	114.26313018798828	118.9966049194336	100.48489379882812	141.76280212402344	140.24452209472656	108.17292785644531	105.6009750366211	130.7217559814453	104.00581359863281	111.99737548828125	98.01336669921875	76.2122802734375	75.46441650390625	94.394775390625	100.96057891845703	120.91155242919922	72.01288604736328
O15056	SYNJ2	231.6231689453125	196.67759704589844	259.00762939453125	221.1103057861328	204.41741943359375	180.9611358642578	170.35951232910156	183.917724609375	202.07516479492188	171.08018493652344	215.19102478027344	228.0414276123047	214.1038360595703	228.0545654296875	205.20066833496094	171.97019958496094	238.34571838378906	199.63479614257812	182.3616180419922	157.230224609375
O15061	SYNM	104.5264892578125	109.62260437011719	108.97125244140625	107.93109130859375	104.23563385009766	107.1176528930664	114.30369567871094	119.37255859375	115.42792510986328	141.9854736328125	109.54723358154297	106.36845397949219	105.34080505371094	106.74368286132812	102.28179168701172	105.7843017578125	61.34282684326172	75.65331268310547	101.40227508544922	105.24156951904297
O15063	GARRE1	NaN	NaN	NaN	NaN	NaN	NaN	NaN	NaN	NaN	NaN	NaN	NaN	NaN	NaN	NaN	NaN	NaN	NaN	NaN	NaN
O15066	KIF3B	82.01914978027344	51.951934814453125	61.53437423706055	60.70419692993164	97.0625	35.57390213012695	47.754058837890625	50.446533203125	30.628690719604492	44.151954650878906	64.18672180175781	51.74408721923828	48.06266784667969	60.58465576171875	71.10513305664062	61.30609893798828	46.00193786621094	52.8559684753418	22.378591537475586	39.15924835205078
O15067	PFAS	1903.163330078125	2243.71826171875	2277.83740234375	2093.344482421875	2204.781982421875	2104.2255859375	2075.557861328125	2114.159423828125	2097.3203125	1922.390625	1989.2081298828125	2118.563232421875	1908.8037109375	2097.259033203125	2128.80908203125	2174.82470703125	1941.7215576171875	2063.3798828125	2080.7197265625	2002.3258056640625
O15069	NACAD	NaN	65.1675033569336	NaN	36.41554641723633	70.48106384277344	55.39677047729492	85.89350128173828	84.46784210205078	38.95486831665039	67.96060943603516	NaN	55.813255310058594	43.110145568847656	42.49079513549805	40.8931999206543	54.07095718383789	49.96780776977539	36.21230697631836	54.88913345336914	50.60405731201172
O15078	CEP290	67.83148956298828	20.337913513183594	73.34895324707031	NaN	69.88504028320312	65.05632019042969	54.90140151977539	53.94458770751953	44.817195892333984	80.09117126464844	53.023014068603516	52.26472854614258	41.95387268066406	47.897911071777344	49.87420654296875	41.42211151123047	58.022743225097656	58.282752990722656	63.96391677856445	54.64369583129883
O15084	ANKRD28	14.927392959594727	20.810935974121094	16.46027374267578	5.433832168579102	20.685976028442383	24.0764217376709	8.978254318237305	11.245955467224121	11.451871871948242	18.38311767578125	24.168806076049805	22.262176513671875	23.201414108276367	30.80068588256836	21.781408309936523	24.772363662719727	13.088464736938477	NaN	12.705157279968262	24.068845748901367
O15085	ARHGEF11	67.4749755859375	41.48860168457031	62.41272735595703	81.10304260253906	93.6133041381836	77.572265625	49.04537582397461	81.56615447998047	56.29995346069336	58.90704345703125	76.5110092163086	68.25837707519531	53.04119110107422	66.64351654052734	57.76662063598633	59.286460876464844	55.54383087158203	73.56315612792969	26.221017837524414	51.79958724975586
O15090	ZNF536	NaN	NaN	NaN	NaN	NaN	NaN	NaN	NaN	NaN	NaN	NaN	NaN	NaN	NaN	NaN	NaN	NaN	NaN	NaN	NaN
O15091	PRORP	98.35272216796875	110.8624496459961	63.946739196777344	95.9990234375	97.57514953613281	84.35295867919922	98.48704528808594	93.56455993652344	82.6109619140625	70.54874420166016	114.55733489990234	146.54920959472656	94.03640747070312	72.8240737915039	47.24949645996094	96.81781005859375	71.00379943847656	45.5036735534668	68.96819305419922	46.519012451171875
O15111	CHUK	51.89340591430664	35.47249221801758	36.2680549621582	45.3341178894043	48.699951171875	49.32419967651367	33.09659957885742	47.241275787353516	52.23274612426758	68.9591293334961	50.512115478515625	46.223724365234375	39.9567756652832	49.496402740478516	41.40369415283203	41.929229736328125	42.711631774902344	40.117408752441406	59.175838470458984	41.3179931640625
O15118	NPC1	425.79180908203125	432.5537109375	472.8114318847656	457.98297119140625	486.740234375	419.2622985839844	402.46917724609375	400.0937805175781	401.4521789550781	365.53057861328125	399.47076416015625	397.6622314453125	339.73681640625	316.5401611328125	403.2450256347656	370.1349792480469	369.4955749511719	351.85107421875	359.2469177246094	328.9007873535156
O15119;Q13207	TBX3;TBX2	27.461225509643555	NaN	NaN	NaN	NaN	NaN	NaN	38.73861312866211	39.60023880004883	NaN	NaN	NaN	NaN	58.12073516845703	NaN	NaN	NaN	NaN	NaN	25.794706344604492
O15121	DEGS1	2248.285888671875	2482.18359375	3083.85498046875	2618.424072265625	2821.288818359375	2293.633544921875	2297.697265625	2471.926513671875	2410.9384765625	2372.86474609375	2526.253662109375	3050.732666015625	2123.37255859375	2798.28271484375	3101.517578125	2659.330078125	2155.306396484375	2869.72802734375	2864.227783203125	2723.046142578125
O15126	SCAMP1	167.95887756347656	163.5380859375	127.05867767333984	125.90607452392578	141.91847229003906	148.75741577148438	141.0890655517578	126.98020935058594	122.31278228759766	155.75448608398438	148.07662963867188	171.93951416015625	152.28953552246094	147.58546447753906	152.7794189453125	150.6832275390625	121.58851623535156	150.6256866455078	117.56892395019531	148.41781616210938
O15127	SCAMP2	177.20321655273438	187.06951904296875	245.10980224609375	218.1194305419922	234.6776885986328	259.1260986328125	213.75511169433594	200.01576232910156	193.69027709960938	203.99436950683594	222.5583038330078	185.121826171875	175.62435913085938	224.5334930419922	190.576416015625	205.3475341796875	160.93861389160156	165.1890869140625	175.98635864257812	182.67506408691406
O15143	ARPC1B	3959.067138671875	3412.4404296875	3452.506103515625	3571.2412109375	3602.16259765625	3525.20068359375	3584.46728515625	3325.149169921875	3395.450439453125	3791.560302734375	3345.388916015625	3499.490478515625	3951.669189453125	3584.026123046875	3407.361083984375	3652.208984375	3735.760986328125	3740.029296875	3794.289306640625	3627.431396484375
O15144	ARPC2	2393.612548828125	2147.802734375	2357.60595703125	2475.4755859375	2300.907958984375	2381.086181640625	2480.751220703125	2314.631591796875	2326.274658203125	2446.477783203125	2324.33447265625	2307.9423828125	2371.540283203125	2367.956298828125	2308.68896484375	2312.70849609375	2618.827880859375	2384.9189453125	2539.619140625	2606.56005859375
O15145	ARPC3	4965.77099609375	4784.744140625	5352.44189453125	5507.53125	4962.81103515625	4240.8974609375	5083.16796875	4524.3408203125	4792.0107421875	5230.2392578125	5205.00048828125	4428.0517578125	4964.7578125	5304.69580078125	5465.630859375	4918.7197265625	5822.35791015625	6465.373046875	5657.20166015625	4914.5595703125
O15155	BET1	467.1331481933594	403.36871337890625	505.8501892089844	353.3302001953125	474.0380554199219	417.3162841796875	395.8184814453125	441.8311462402344	429.1537780761719	368.084716796875	441.4249572753906	414.3332824707031	418.25518798828125	413.28216552734375	388.882080078125	461.6551208496094	380.6592102050781	471.4976806640625	331.8575744628906	382.61883544921875
O15160	POLR1C	458.6194152832031	418.50006103515625	451.3397521972656	465.421875	498.3461608886719	420.9342346191406	436.8248596191406	429.5698547363281	423.2177429199219	431.6921691894531	462.1112976074219	460.1114501953125	424.524169921875	416.6141052246094	423.8074951171875	496.7647399902344	404.4127197265625	424.0311279296875	416.49456787109375	445.1059875488281
O15162	PLSCR1	NaN	NaN	NaN	35.47783279418945	NaN	NaN	NaN	19.163145065307617	NaN	NaN	NaN	NaN	NaN	NaN	NaN	34.82356262207031	NaN	50.20186996459961	NaN	NaN
O15164	TRIM24	79.16790771484375	56.100032806396484	81.14179229736328	67.56802368164062	55.700836181640625	70.56182098388672	65.87561798095703	63.64610290527344	56.62848663330078	78.73954772949219	33.56599044799805	68.68318939208984	67.0955810546875	49.55259323120117	64.39948272705078	47.3443489074707	44.41166687011719	48.63191223144531	44.630332946777344	53.692962646484375
O15173	PGRMC2	2651.78857421875	2898.79150390625	2979.45556640625	2720.026123046875	2933.982666015625	2773.458740234375	2763.345947265625	2830.512451171875	2511.70361328125	2874.365234375	2733.384521484375	2796.048583984375	3027.1005859375	2650.1494140625	2591.390625	2700.315185546875	2691.14453125	2094.6484375	2529.76220703125	2591.55859375
O15211	RGL2	NaN	NaN	NaN	NaN	NaN	NaN	NaN	NaN	NaN	NaN	345.3442687988281	NaN	47.53422164916992	329.36859130859375	NaN	NaN	NaN	NaN	NaN	NaN
O15212	PFDN6	1198.826904296875	1244.163330078125	1530.8756103515625	1213.6878662109375	1239.644775390625	1300.5811767578125	1306.89697265625	1109.38525390625	1296.4931640625	1333.3580322265625	1211.83203125	1165.2664794921875	1466.352783203125	1117.958251953125	1454.5618896484375	1190.9967041015625	1399.378662109375	1309.59130859375	962.7846069335938	1294.672607421875
O15213	WDR46	116.03251647949219	168.06924438476562	173.779052734375	115.25294494628906	92.410400390625	180.1707763671875	153.4609832763672	129.4252166748047	145.3757781982422	126.47278594970703	203.2327423095703	236.50489807128906	235.1024932861328	189.37838745117188	185.52447509765625	183.1763153076172	228.7936248779297	176.6807861328125	156.69964599609375	119.9181137084961
O15226	NKRF	84.73749542236328	84.50189208984375	72.86009216308594	84.61261749267578	86.53837585449219	98.08346557617188	83.88006591796875	76.21170043945312	92.50741577148438	63.219635009765625	78.67871856689453	76.64598846435547	56.13139343261719	74.28931427001953	76.3189926147461	79.89035034179688	60.61763000488281	75.43804168701172	62.028438568115234	57.976043701171875
O15228	GNPAT	173.0703582763672	188.18408203125	172.8635711669922	165.20062255859375	142.1002655029297	227.3625946044922	172.7834014892578	282.6731262207031	145.71864318847656	178.44561767578125	152.0428009033203	159.06687927246094	155.8474578857422	191.95030212402344	144.270263671875	188.89215087890625	150.584228515625	192.0117645263672	168.8599853515625	177.62258911132812
O15231	ZNF185	732.338134765625	635.2724609375	661.8836669921875	706.2254638671875	813.0453491210938	649.7783813476562	735.8506469726562	609.2412719726562	637.6639404296875	599.7708740234375	720.5825805664062	642.5752563476562	555.4957885742188	651.523681640625	537.3653564453125	618.0988159179688	633.8450927734375	632.1290283203125	619.5728149414062	605.8017578125
O15234	CASC3	114.35907745361328	62.66680145263672	51.325321197509766	78.21918487548828	100.08901977539062	49.67131042480469	53.362098693847656	71.89037322998047	57.913002014160156	26.83938980102539	93.4824447631836	75.21675872802734	24.80710792541504	58.01160430908203	30.21385955810547	71.3647232055664	60.468849182128906	47.377017974853516	40.69565200805664	43.094383239746094
O15235	MRPS12	46.95779037475586	17.07061195373535	39.19209289550781	NaN	27.30057716369629	22.41033935546875	51.4127082824707	35.22528076171875	47.361995697021484	40.27120590209961	25.22471809387207	12.429224967956543	16.048892974853516	NaN	51.96757888793945	42.82023239135742	35.894325256347656	39.84714126586914	37.118587493896484	18.79446792602539
O15247	CLIC2	NaN	NaN	NaN	NaN	NaN	NaN	NaN	NaN	NaN	144.54446411132812	NaN	NaN	132.1681671142578	NaN	NaN	NaN	125.59492492675781	89.51697540283203	NaN	NaN
O15254	ACOX3	223.41441345214844	227.74325561523438	260.39776611328125	249.28555297851562	206.20962524414062	199.9432830810547	205.78048706054688	203.41799926757812	223.26698303222656	197.91754150390625	202.82249450683594	206.0902862548828	203.19876098632812	230.76034545898438	193.95266723632812	205.2147979736328	200.02626037597656	170.42750549316406	236.8959503173828	168.24130249023438
O15258	RER1	1266.9781494140625	1396.94677734375	1487.7550048828125	1461.8197021484375	1446.486572265625	1269.07080078125	1238.3009033203125	1308.7337646484375	1322.0301513671875	1308.886474609375	1237.3594970703125	1310.8175048828125	1158.423583984375	1168.3922119140625	1290.5364990234375	1118.1944580078125	1177.5257568359375	1093.1778564453125	1351.123779296875	1332.7740478515625
O15260	SURF4	210.03842163085938	245.75448608398438	290.60760498046875	230.2315216064453	92.97254180908203	252.33164978027344	298.5328369140625	257.9225769042969	379.806640625	326.03497314453125	200.38308715820312	219.2366485595703	198.69236755371094	200.67108154296875	219.1992645263672	200.099853515625	217.60220336914062	257.2344970703125	121.80716705322266	276.1601867675781
O15269	SPTLC1	680.46630859375	830.7454223632812	846.9358520507812	787.4996337890625	860.3002319335938	818.2881469726562	777.7462768554688	810.568603515625	783.2227783203125	730.2683715820312	767.605712890625	774.2352294921875	647.4301147460938	807.9425048828125	772.0196533203125	808.836181640625	713.0518188476562	775.6371459960938	682.1707763671875	787.25
O15270	SPTLC2	105.09525299072266	183.16937255859375	10.838510513305664	114.62165832519531	102.87478637695312	155.91912841796875	148.65281677246094	NaN	130.76837158203125	128.00662231445312	115.90821838378906	124.55323791503906	131.57237243652344	143.82571411132812	125.45384216308594	NaN	112.19825744628906	127.794921875	192.21197509765625	103.11013793945312
O15287	FANCG	40.02627182006836	43.560848236083984	61.41120147705078	67.08968353271484	47.927947998046875	52.88964080810547	47.28011703491211	77.95162200927734	49.09087371826172	66.6703872680664	47.83336639404297	40.938255310058594	70.09769439697266	44.7784538269043	57.103553771972656	59.147037506103516	58.74838638305664	56.80098342895508	29.987672805786133	71.54561614990234
O15294	OGT	783.5645751953125	852.721923828125	891.6770629882812	841.8436889648438	899.27392578125	876.2412719726562	849.4005737304688	901.1263427734375	872.9808349609375	886.638671875	887.6425170898438	835.9620361328125	838.6109008789062	872.4818725585938	809.7120361328125	858.2488403320312	818.9104614257812	810.2272338867188	868.8972778320312	822.7730102539062
O15305	PMM2	1297.2718505859375	1290.3760986328125	1191.6766357421875	1175.7828369140625	1210.427978515625	1133.6546630859375	1238.120361328125	1176.299560546875	1161.48974609375	1251.6754150390625	1260.05517578125	1393.5941162109375	1323.114501953125	1317.9072265625	1275.0228271484375	1276.740234375	1304.541015625	1276.8673095703125	1261.041259765625	1329.33642578125
O15321	TM9SF1	592.5020751953125	546.9259643554688	633.7948608398438	521.457275390625	559.223876953125	562.520751953125	522.6725463867188	546.8466186523438	556.3082275390625	534.5164794921875	481.9364929199219	529.1734619140625	456.7886657714844	484.82470703125	565.6532592773438	533.7159423828125	503.9071350097656	514.85546875	553.4415283203125	512.985107421875
O15327	INPP4B	84.43973541259766	62.363956451416016	98.2398910522461	55.66191482543945	103.82364654541016	73.27242279052734	92.15632629394531	77.11487579345703	76.90613555908203	75.4570083618164	89.49903869628906	94.35061645507812	49.500431060791016	79.3216552734375	51.88352966308594	115.39947509765625	78.48716735839844	66.11919403076172	88.15019226074219	86.0257797241211
O15344	MID1	44.60038375854492	25.92048454284668	63.721527099609375	32.32588577270508	74.08948516845703	43.33914566040039	30.244949340820312	37.988555908203125	40.43916702270508	47.53955841064453	NaN	NaN	67.00867462158203	113.63774871826172	40.071128845214844	72.68002319335938	45.1574592590332	49.55476760864258	22.389352798461914	41.21524429321289
O15347	HMGB3	1222.6505126953125	1334.099853515625	1452.627685546875	1271.651611328125	1472.7940673828125	1307.74462890625	1147.2789306640625	1149.51953125	1173.330078125	1184.925537109375	1248.3292236328125	1251.52197265625	1179.07470703125	1189.000244140625	1166.349609375	1304.1044921875	916.6427001953125	1246.4049072265625	1190.2884521484375	1120.4666748046875
O15355	PPM1G	1654.728271484375	1945.4180908203125	1951.203857421875	1773.607666015625	1724.977294921875	1748.4288330078125	1714.2012939453125	1725.606201171875	1785.69091796875	1639.5826416015625	1766.9248046875	1764.2882080078125	1734.0828857421875	1833.201171875	1718.454345703125	1831.9637451171875	1847.402587890625	1742.8958740234375	1823.9747314453125	1732.1690673828125
O15357	INPPL1	496.5270080566406	527.1354370117188	495.153076171875	534.6336669921875	531.0130615234375	554.1588134765625	523.2426147460938	580.21826171875	533.6328735351562	509.81585693359375	485.69659423828125	557.18017578125	538.8380126953125	477.4117126464844	537.3114013671875	532.3466186523438	584.4038696289062	548.8642578125	498.7754211425781	513.1035766601562
O15371	EIF3D	2429.7451171875	2471.128662109375	2919.566650390625	2810.791748046875	2812.71875	2493.49169921875	2462.00048828125	2585.5283203125	2624.217529296875	2325.568603515625	2449.27880859375	2379.255126953125	2600.790283203125	2480.444580078125	2338.244140625	2458.773193359375	2337.33154296875	2382.800048828125	2226.965087890625	2178.029541015625
O15372	EIF3H	3383.060302734375	2952.67333984375	3051.306640625	2769.48046875	2859.74658203125	2833.0595703125	2924.9814453125	2911.66064453125	3028.295166015625	2822.917724609375	3023.496826171875	2580.96728515625	3013.231689453125	2450.464599609375	2666.2197265625	2454.7255859375	2796.919921875	2927.85546875	2788.741455078125	2817.237548828125
O15379	HDAC3	91.08442687988281	60.0732536315918	77.4716796875	55.16056823730469	61.46941375732422	65.34573364257812	80.75453186035156	38.3862419128418	70.793701171875	69.88372039794922	64.10174560546875	58.85345458984375	68.90560150146484	46.38187789916992	58.246177673339844	37.73069763183594	54.164703369140625	55.54515075683594	47.382537841796875	58.47241973876953
O15381	NVL	177.08627319335938	217.48489379882812	210.93411254882812	174.0209197998047	189.3450927734375	178.7141571044922	173.824951171875	201.8941650390625	133.2866973876953	192.72999572753906	232.91497802734375	187.06381225585938	139.36036682128906	172.08290100097656	215.0983428955078	179.63023376464844	160.9571990966797	172.6090087890625	165.08164978027344	184.90545654296875
O15382	BCAT2	NaN	NaN	NaN	27.016324996948242	NaN	NaN	NaN	NaN	NaN	NaN	NaN	NaN	299.5380554199219	NaN	NaN	NaN	NaN	213.80706787109375	NaN	NaN
O15397	IPO8	157.9693603515625	190.55335998535156	185.83384704589844	169.62503051757812	179.06878662109375	161.05557250976562	179.29820251464844	153.7716522216797	154.42750549316406	149.8351593017578	186.10748291015625	180.33140563964844	135.63363647460938	170.6714630126953	186.5435333251953	171.73013305664062	167.24554443359375	160.5545196533203	134.1233367919922	161.8270721435547
O15400	STX7	3426.468017578125	3033.354736328125	3193.36767578125	3420.427734375	3235.923095703125	2994.594482421875	3194.8505859375	3146.72705078125	2927.45458984375	3332.251220703125	2698.94189453125	2512.15185546875	2717.789794921875	2908.5322265625	2562.31689453125	2630.396484375	2549.10107421875	3077.7236328125	2940.279296875	2788.035400390625
O15427	SLC16A3	2684.5107421875	2477.9111328125	2438.91552734375	2360.18017578125	2267.927001953125	2424.0732421875	2508.81494140625	2358.2255859375	2369.010498046875	2420.40576171875	2442.17919921875	2093.920166015625	2397.3017578125	2330.124755859375	2163.99365234375	2274.538330078125	2262.23828125	2120.774169921875	2378.841796875	2250.210693359375
O15439	ABCC4	101.57929992675781	94.02462768554688	89.55586242675781	95.6371841430664	102.43199920654297	99.68584442138672	98.71975708007812	84.2690200805664	94.47520446777344	96.17800903320312	81.87763977050781	80.77349090576172	87.62622833251953	81.2311019897461	64.40169525146484	93.09819030761719	79.0948715209961	81.59557342529297	93.18834686279297	89.7539291381836
O15440;Q92887	ABCC5;ABCC2	NaN	NaN	NaN	NaN	NaN	NaN	NaN	NaN	NaN	85.66921997070312	NaN	NaN	NaN	NaN	NaN	60.634334564208984	NaN	NaN	NaN	NaN
O15446	POLR1G	117.9374008178711	127.61470031738281	115.40831756591797	107.07785034179688	177.426513671875	125.36247253417969	111.07823181152344	116.5855941772461	94.21163177490234	123.77425384521484	130.5385284423828	125.36734008789062	157.33326721191406	112.8338623046875	94.0101547241211	106.154296875	103.43804168701172	81.84806823730469	117.45655822753906	121.3763198852539
O15460	P4HA2	1382.706298828125	1148.1995849609375	1102.99560546875	1078.7772216796875	1154.572021484375	1163.582275390625	1219.8511962890625	1104.4891357421875	1195.2025146484375	1104.6968994140625	1301.6229248046875	1089.94921875	990.9940795898438	895.1024780273438	988.8140258789062	1089.8651123046875	1064.5526123046875	1061.58154296875	1002.12841796875	1019.2654418945312
O15484	CAPN5	331.334716796875	325.8604431152344	342.4425354003906	355.43756103515625	351.0179443359375	311.6893615722656	342.26458740234375	316.3736877441406	333.666748046875	352.1241455078125	306.4808654785156	312.2190246582031	310.83050537109375	309.387451171875	289.5006103515625	285.4825744628906	304.937255859375	304.3634948730469	291.5633544921875	298.6582946777344
O15498	YKT6	455.1004333496094	461.85357666015625	477.00213623046875	483.0595703125	487.23675537109375	444.2473449707031	536.261962890625	545.48828125	455.9924011230469	470.1632080078125	491.6852111816406	471.8109436035156	593.4788208007812	418.56170654296875	483.30706787109375	460.5289306640625	581.0142822265625	410.75628662109375	485.76434326171875	473.4782409667969
O15504	NUP42	NaN	99.43147277832031	163.95681762695312	NaN	238.21531677246094	219.40988159179688	NaN	NaN	145.24041748046875	187.10104370117188	115.5501480102539	NaN	NaN	NaN	139.54815673828125	183.04116821289062	NaN	NaN	NaN	152.94993591308594
O15511	ARPC5	1756.603515625	1720.591796875	1710.0792236328125	1741.09033203125	1664.4210205078125	1715.6497802734375	1706.9490966796875	1853.937255859375	1733.6473388671875	1852.1412353515625	1782.6273193359375	1935.949462890625	1956.906005859375	1640.5191650390625	1812.5662841796875	1774.2935791015625	1868.7545166015625	1712.6837158203125	1745.77734375	1826.6024169921875
O15514	POLR2D	397.6527099609375	402.27960205078125	439.6466369628906	408.7554931640625	409.43701171875	346.0351867675781	382.4596862792969	360.45440673828125	447.9062194824219	299.7781677246094	468.02972412109375	483.53076171875	282.37725830078125	481.4401550292969	445.5782470703125	428.204833984375	437.7953796386719	381.3163146972656	357.1136779785156	341.7439880371094
O15516;Q99743	CLOCK;NPAS2	NaN	NaN	NaN	NaN	NaN	NaN	NaN	12.329834938049316	NaN	NaN	NaN	NaN	NaN	NaN	NaN	NaN	NaN	NaN	NaN	NaN
O15525	MAFG	NaN	NaN	NaN	NaN	NaN	NaN	NaN	NaN	NaN	NaN	NaN	NaN	NaN	NaN	NaN	NaN	NaN	NaN	NaN	NaN
O15525;O60675	MAFG;MAFK	81.94583892822266	42.36867904663086	64.42440032958984	63.90475082397461	38.6521110534668	47.54340362548828	40.11627197265625	NaN	86.07891082763672	49.169395446777344	NaN	46.69837188720703	44.386619567871094	71.8736572265625	93.13326263427734	67.04613494873047	47.7450065612793	63.99215316772461	59.33951187133789	74.92864990234375
O15530	PDPK1	240.26791381835938	253.224853515625	256.72613525390625	267.3608093261719	317.2364501953125	255.33265686035156	286.9025573730469	295.2066345214844	273.427001953125	283.18450927734375	287.5555114746094	275.4438171386719	360.0630798339844	289.0815124511719	267.1646423339844	378.7419128417969	256.2781677246094	265.5815124511719	292.03350830078125	344.6838684082031
O15533	TAPBP	516.3223876953125	484.82659912109375	457.2975158691406	579.9828491210938	355.79107666015625	382.8146667480469	590.5270385742188	464.53497314453125	511.7704162597656	433.4465026855469	490.7124328613281	563.6558227539062	472.0159606933594	381.4776306152344	656.7155151367188	426.8697509765625	578.1917724609375	486.46112060546875	483.749755859375	448.46307373046875
O15540	FABP7	NaN	NaN	NaN	NaN	NaN	NaN	NaN	NaN	NaN	NaN	NaN	NaN	NaN	NaN	NaN	NaN	NaN	NaN	NaN	NaN
O15541	RNF113A	270.4167175292969	230.0940399169922	237.93844604492188	223.8143310546875	236.38526916503906	264.1899108886719	211.91195678710938	325.2859802246094	215.02182006835938	171.45480346679688	197.6652374267578	175.2176513671875	86.02740478515625	176.5886993408203	248.84686279296875	210.06967163085938	112.09809875488281	176.44882202148438	240.3529815673828	159.7402801513672
O43143	DHX15	2127.7470703125	2411.330810546875	2371.905517578125	2262.536865234375	2513.490234375	2363.3974609375	2426.614501953125	2330.5908203125	2358.33544921875	2369.577880859375	2367.31591796875	2594.75048828125	2166.0966796875	2482.917236328125	2511.494873046875	2349.483642578125	2255.888427734375	2260.982421875	2254.597900390625	2354.71142578125
O43148	RNMT	204.45660400390625	142.36534118652344	151.0100555419922	173.11639404296875	163.01121520996094	180.96437072753906	181.51968383789062	203.4237823486328	176.68844604492188	133.87388610839844	157.12796020507812	161.60964965820312	176.27328491210938	180.8401336669922	182.26084899902344	154.0256805419922	189.63511657714844	176.00732421875	189.43389892578125	173.7129364013672
O43149	ZZEF1	89.79646301269531	95.01195526123047	53.850135803222656	102.68816375732422	99.61764526367188	99.53620147705078	91.37557983398438	80.64071655273438	88.95304870605469	76.62883758544922	101.97916412353516	89.05125427246094	83.15678405761719	88.3753662109375	86.81354522705078	87.84613037109375	98.06624603271484	77.5217514038086	64.59630584716797	87.85784149169922
O43150	ASAP2	190.81201171875	252.7609100341797	270.922607421875	224.3699188232422	258.32568359375	219.971923828125	244.94158935546875	236.42877197265625	231.44363403320312	268.1892395019531	262.6953125	247.91485595703125	235.3050537109375	207.68560791015625	203.51458740234375	216.83880615234375	184.94046020507812	190.26742553710938	217.94224548339844	251.33168029785156
O43155	FLRT2	153.683837890625	161.86680603027344	177.52072143554688	139.47320556640625	191.26715087890625	168.0621795654297	168.96588134765625	169.47265625	166.53091430664062	163.2073974609375	160.41390991210938	140.52529907226562	161.66152954101562	185.28921508789062	152.4759063720703	139.9132537841797	175.25807189941406	176.7457733154297	163.44093322753906	158.70399475097656
O43156	TTI1	67.10545349121094	124.1427230834961	164.51089477539062	131.3824462890625	139.06744384765625	171.35946655273438	141.85203552246094	172.62118530273438	129.81292724609375	142.06402587890625	144.00384521484375	120.23421478271484	87.53618621826172	154.49331665039062	93.8731918334961	149.96694946289062	107.46337127685547	124.7140121459961	125.14962768554688	106.12847137451172
O43159	RRP8	218.03294372558594	243.1627197265625	238.3419952392578	239.70285034179688	316.4654235839844	289.827392578125	190.7975311279297	284.7802734375	240.3717803955078	254.4738006591797	302.9203796386719	334.4159851074219	263.76019287109375	264.89654541015625	253.06826782226562	279.5333557128906	239.61465454101562	205.83267211914062	273.40533447265625	270.6291198730469
O43164	PJA2	106.91734313964844	169.60609436035156	111.40006256103516	111.63085174560547	96.72683715820312	128.81170654296875	130.6256561279297	121.32475280761719	120.29438781738281	96.47529602050781	104.72142791748047	74.78636169433594	89.02593231201172	124.16912078857422	61.806880950927734	100.94815063476562	50.532711029052734	63.75293731689453	86.93286895751953	95.18856811523438
O43166	SIPA1L1	185.15870666503906	214.87449645996094	232.07846069335938	172.00758361816406	185.4700469970703	196.45401000976562	220.61993408203125	226.9735870361328	185.1025390625	194.37771606445312	188.11061096191406	204.04702758789062	180.868896484375	197.50637817382812	184.22335815429688	199.43971252441406	177.721435546875	163.60281372070312	175.64422607421875	195.23892211914062
O43169	CYB5B	1555.6845703125	1819.80322265625	1719.552978515625	1417.79150390625	1247.9088134765625	1624.5711669921875	1712.905029296875	1376.420654296875	1493.916015625	1496.60302734375	1514.66796875	1338.5692138671875	1327.38623046875	1210.1502685546875	1406.769287109375	1466.7308349609375	1376.828369140625	1387.9339599609375	1589.1917724609375	1503.4500732421875
O43172	PRPF4	803.2977905273438	863.3726196289062	953.2797241210938	914.4876098632812	868.3203735351562	885.9170532226562	768.5128173828125	851.3140258789062	897.94189453125	896.802978515625	796.94873046875	885.66259765625	812.1100463867188	898.9088745117188	888.2720947265625	949.6002807617188	881.818115234375	841.9403076171875	773.73291015625	854.14599609375
O43175	PHGDH	3873.369140625	3633.504638671875	4246.8359375	4019.589599609375	4164.80078125	3806.444091796875	4034.712646484375	4478.70703125	4091.559814453125	4404.25244140625	4224.994140625	4321.9140625	4808.84033203125	4581.296875	4671.400390625	4369.38916015625	4656.701171875	4424.447265625	4164.2119140625	4360.875
O43181	NDUFS4	465.9410400390625	526.2389526367188	547.6987915039062	438.1222839355469	591.0427856445312	492.6364440917969	425.9034423828125	490.3731384277344	436.96429443359375	489.1856994628906	474.3269348144531	473.2469787597656	407.3253479003906	519.0197143554688	443.5297546386719	461.1458435058594	372.5212097167969	356.54119873046875	393.6501770019531	406.4874572753906
O43237	DYNC1LI2	1576.6610107421875	1564.146484375	1586.2216796875	1557.12646484375	1524.4285888671875	1605.538330078125	1589.6715087890625	1598.5032958984375	1408.5948486328125	1586.0035400390625	1594.498291015625	1504.5655517578125	1636.4000244140625	1602.6888427734375	1468.1373291015625	1603.518310546875	1616.06298828125	1493.0499267578125	1500.674560546875	1514.6766357421875
O43242	PSMD3	2261.9697265625	2240.2099609375	2157.641357421875	2298.87939453125	2210.430419921875	2218.18798828125	2394.36669921875	2241.482177734375	2339.248779296875	2274.886962890625	2247.405517578125	2137.616455078125	2231.064208984375	2154.164794921875	2251.682373046875	2209.775634765625	2209.819091796875	2407.184814453125	2327.21142578125	2356.660888671875
O43251	RBFOX2	333.6719970703125	255.9962615966797	280.80950927734375	341.61260986328125	273.752685546875	217.21876525878906	265.3959655761719	224.39915466308594	261.5238952636719	278.35113525390625	224.49180603027344	190.17298889160156	276.65655517578125	244.2739715576172	264.73907470703125	224.1899871826172	300.8812561035156	252.44322204589844	279.2138977050781	202.29736328125
O43252	PAPSS1	984.5546264648438	1102.1695556640625	1138.651123046875	978.1216430664062	1203.491943359375	1160.7041015625	1245.4229736328125	1122.907958984375	962.2918701171875	1072.654052734375	1047.727294921875	1015.762939453125	960.2838745117188	1031.092041015625	1011.1504516601562	1077.0233154296875	1011.57421875	1016.4140625	1102.229248046875	1066.8397216796875
O43257	ZNHIT1	NaN	NaN	NaN	NaN	NaN	NaN	NaN	NaN	NaN	NaN	NaN	NaN	NaN	NaN	NaN	NaN	NaN	NaN	NaN	NaN
O43264	ZW10	739.1128540039062	767.7081909179688	794.049072265625	769.1178588867188	881.739990234375	669.9661254882812	759.9644775390625	765.5126953125	669.06884765625	678.6626586914062	730.265380859375	865.3399047851562	859.7880859375	780.4625854492188	812.1527709960938	860.2940673828125	818.5166015625	806.2517700195312	719.9723510742188	767.7981567382812
O43281	EFS	101.72474670410156	145.67308044433594	NaN	NaN	212.49151611328125	97.05856323242188	83.34368896484375	66.47124481201172	174.04052734375	55.35784149169922	173.0524139404297	206.8218231201172	111.98480224609375	121.86518096923828	209.63401794433594	162.4266815185547	100.93643188476562	173.2439727783203	158.50732421875	60.63261413574219
O43290	SART1	772.555419921875	818.7423095703125	873.0530395507812	748.9031982421875	895.2133178710938	790.954833984375	726.6427001953125	764.5858764648438	797.5904541015625	689.8109741210938	785.8186645507812	756.5222778320312	674.11865234375	752.1737060546875	749.0767211914062	765.8737182617188	635.4668579101562	684.102783203125	686.9429931640625	660.5496826171875
O43292	GPAA1	245.54598999023438	338.5162353515625	338.55108642578125	309.5187072753906	329.97430419921875	290.5615234375	272.5836486816406	318.7021484375	270.4692077636719	275.6846923828125	261.0903625488281	230.17640686035156	283.1864013671875	289.76666259765625	261.5867919921875	306.00701904296875	255.09799194335938	232.01913452148438	240.27294921875	243.81793212890625
O43293	DAPK3	417.7500305175781	433.6139831542969	398.7943420410156	397.09039306640625	399.2618103027344	421.63348388671875	371.83349609375	384.2454528808594	376.192138671875	415.38494873046875	333.5968322753906	377.3550720214844	372.6039123535156	417.7600402832031	372.56884765625	391.5263671875	391.44427490234375	353.09234619140625	388.7408447265625	356.9428405761719
O43294	TGFB1I1	942.7985229492188	818.9144287109375	968.201171875	925.1895141601562	712.3943481445312	779.5646362304688	778.1868286132812	901.0731201171875	868.2307739257812	967.6873168945312	834.4120483398438	858.0549926757812	903.8532104492188	689.4873046875	685.4889526367188	620.0797729492188	683.7704467773438	566.9000244140625	568.0049438476562	642.639892578125
O43299	AP5Z1	78.3229751586914	44.2013053894043	58.366573333740234	65.81192779541016	75.71654510498047	48.20301055908203	60.4755973815918	62.2386360168457	60.920623779296875	33.798316955566406	66.06834411621094	66.9780044555664	54.028560638427734	55.6751708984375	68.43094635009766	39.99285125732422	60.059974670410156	82.43692016601562	57.64279556274414	49.859222412109375
O43301	HSPA12A	225.359375	220.2378387451172	227.60365295410156	191.48440551757812	208.30337524414062	192.6939697265625	189.19984436035156	222.17755126953125	209.53233337402344	201.54925537109375	182.71983337402344	183.3131866455078	186.96507263183594	175.39306640625	165.3983154296875	160.6726837158203	158.45286560058594	177.66131591796875	156.34803771972656	175.3965301513672
O43310	CTIF	178.11163330078125	192.35911560058594	177.4164276123047	173.8512725830078	165.82278442382812	219.34011840820312	183.2479248046875	170.89146423339844	216.06558227539062	172.95823669433594	187.68983459472656	167.2403106689453	139.8181915283203	141.0262451171875	161.29481506347656	168.02516174316406	131.3627471923828	147.7514190673828	130.60256958007812	141.77174377441406
O43314	PPIP5K2	520.3170776367188	572.772216796875	606.6533203125	551.899169921875	593.182861328125	575.5543212890625	547.7723388671875	559.1611938476562	533.9641723632812	543.931396484375	555.4932861328125	581.818603515625	495.6002502441406	604.39990234375	628.2957763671875	619.6884765625	514.8031005859375	549.8978881835938	596.2125854492188	588.6094970703125
O43318	MAP3K7	184.5420379638672	231.01768493652344	315.49139404296875	163.40032958984375	195.16712951660156	186.19802856445312	181.51841735839844	159.77914428710938	164.23001098632812	214.76153564453125	181.0963897705078	262.193359375	170.9351806640625	209.0325164794922	231.97332763671875	227.845458984375	197.26979064941406	185.83128356933594	181.3195037841797	196.21287536621094
O43324	EEF1E1	185.4842987060547	161.0146026611328	185.4403533935547	192.0121612548828	168.24560546875	170.6907196044922	191.1994171142578	206.13731384277344	190.1800994873047	182.2874298095703	163.80909729003906	184.997314453125	176.45175170898438	209.061279296875	165.20558166503906	195.25247192382812	224.10508728027344	217.8081512451172	201.7447967529297	187.15147399902344
O43325	LYRM1	NaN	58.213829040527344	44.373046875	NaN	37.571712493896484	NaN	63.24982833862305	46.71125793457031	77.30256652832031	39.045108795166016	NaN	NaN	47.11917495727539	47.77275466918945	47.18122863769531	45.950687408447266	48.73540496826172	25.610483169555664	NaN	55.1827392578125
O43353	RIPK2	263.2998962402344	383.439453125	333.92388916015625	334.540283203125	430.2890625	357.9415283203125	343.3132019042969	319.78875732421875	298.86712646484375	291.08306884765625	334.7596740722656	357.6050720214844	255.4088134765625	307.2467956542969	298.3122253417969	363.9911804199219	272.44354248046875	315.0467529296875	345.330078125	264.90948486328125
O43379	WDR62	117.28157806396484	165.7274169921875	201.9774932861328	125.19478607177734	147.5242919921875	163.09786987304688	139.72052001953125	159.42591857910156	124.70167541503906	145.78912353515625	149.52525329589844	139.0103302001953	127.38960266113281	127.21776580810547	154.99740600585938	135.2358856201172	124.08025360107422	118.36465454101562	154.9115447998047	136.20314025878906
O43390	HNRNPR	3643.77490234375	3807.6953125	4025.40966796875	3854.33154296875	3757.820068359375	3820.88232421875	3755.0107421875	3705.910888671875	3688.306884765625	3754.532958984375	3461.713623046875	3481.185302734375	3664.38525390625	3825.5068359375	3281.739013671875	3452.544921875	3474.417236328125	3346.511474609375	2976.568603515625	2996.078125
O43395	PRPF3	737.8768920898438	678.240234375	602.5012817382812	746.727294921875	645.120849609375	701.578125	721.2394409179688	727.56591796875	679.1876220703125	599.1445922851562	724.6947021484375	735.7498168945312	681.5571899414062	709.5435791015625	753.9882202148438	640.09716796875	614.1632690429688	705.7470092773438	651.79736328125	637.9278564453125
O43396	TXNL1	2146.457275390625	2394.76806640625	2306.991455078125	2107.82763671875	2277.18212890625	2320.84716796875	2024.4298095703125	2434.464111328125	2326.899169921875	2481.077880859375	2239.876220703125	2293.726318359375	2263.026123046875	2454.32421875	2315.79150390625	2393.298828125	2257.591552734375	2431.031982421875	2370.3349609375	2422.2158203125
O43399	TPD52L2	2428.786376953125	2537.754638671875	2472.607421875	2487.90869140625	2710.108642578125	2451.776123046875	2362.5068359375	2292.836669921875	2383.7001953125	2298.4873046875	2470.8359375	2517.8447265625	2274.140625	2463.195068359375	2436.406494140625	2581.47216796875	2143.507080078125	2395.629638671875	2465.76025390625	2280.99267578125
O43402	EMC8	75.22368621826172	74.3243179321289	74.6759262084961	95.60908508300781	61.94967269897461	173.9054718017578	81.20121002197266	121.59891510009766	78.087158203125	70.97254180908203	95.69070434570312	63.68147277832031	148.47930908203125	103.92858123779297	53.07792663574219	94.13177490234375	124.34943389892578	78.77828216552734	54.60790252685547	62.01026153564453
O43414	ERI3	NaN	NaN	23.253019332885742	NaN	NaN	42.15645217895508	NaN	NaN	NaN	NaN	NaN	15.681679725646973	NaN	NaN	NaN	NaN	17.552223205566406	NaN	NaN	NaN
O43422	THAP12	NaN	NaN	NaN	NaN	NaN	NaN	NaN	NaN	NaN	NaN	NaN	NaN	NaN	NaN	NaN	NaN	NaN	NaN	NaN	NaN
O43426	SYNJ1	121.54745483398438	146.11920166015625	139.8430633544922	139.8906707763672	129.87379455566406	120.4354476928711	127.40467834472656	135.98106384277344	104.03596496582031	103.18002319335938	132.32054138183594	128.05567932128906	101.0582046508789	136.596923828125	142.19918823242188	122.31146240234375	108.72810363769531	143.4093017578125	129.58609008789062	122.64518737792969
O43427	FIBP	NaN	NaN	NaN	NaN	NaN	NaN	NaN	NaN	NaN	NaN	NaN	NaN	NaN	NaN	NaN	NaN	NaN	NaN	NaN	NaN
O43432	EIF4G3	663.8719482421875	568.8327026367188	614.4904174804688	640.2573852539062	643.0471801757812	602.5125122070312	651.66455078125	715.1254272460938	644.5118408203125	665.0703125	661.6124267578125	662.1890869140625	756.1109008789062	617.6149291992188	660.4246215820312	613.432861328125	716.3211059570312	643.1839599609375	550.034423828125	531.2939453125
O43447	PPIH	228.87403869628906	183.8148651123047	189.63983154296875	208.38453674316406	157.1228790283203	233.38755798339844	252.36700439453125	224.52134704589844	207.9193115234375	248.415283203125	172.86544799804688	195.9694366455078	221.75698852539062	195.69345092773438	187.13616943359375	209.53440856933594	204.0601043701172	191.4445343017578	174.39120483398438	243.49649047851562
O43463	SUV39H1	38.17818832397461	84.83516693115234	72.28160095214844	65.91405487060547	109.57311248779297	52.70693588256836	NaN	61.816184997558594	NaN	NaN	NaN	60.52549362182617	78.22301483154297	86.66012573242188	38.594932556152344	84.00118255615234	NaN	40.617862701416016	65.60503387451172	102.280029296875
O43464	HTRA2	299.18548583984375	275.6029052734375	276.8675537109375	285.25146484375	244.6625213623047	293.8388366699219	304.3506774902344	284.6089782714844	375.86395263671875	298.459228515625	295.05084228515625	288.0146484375	370.9664306640625	301.03363037109375	275.786376953125	285.9653015136719	383.95147705078125	326.6209411621094	325.0813903808594	300.1630859375
O43482	OIP5	122.15088653564453	169.50914001464844	178.88990783691406	139.5216064453125	202.67294311523438	146.7119903564453	126.162353515625	142.88845825195312	106.67533874511719	137.24842834472656	124.54662322998047	187.57794189453125	122.11051940917969	162.5624237060547	149.72410583496094	126.96922302246094	114.01274108886719	122.96057891845703	125.56002044677734	137.78131103515625
O43488	AKR7A2	1112.9425048828125	1155.322509765625	1219.0711669921875	1111.2967529296875	1335.87451171875	1129.970703125	1138.0775146484375	1024.325439453125	1130.330322265625	1055.5552978515625	1102.1597900390625	1175.138671875	1181.3695068359375	1167.18115234375	1185.0819091796875	1057.863037109375	1245.274169921875	1010.7820434570312	1123.5767822265625	1057.7249755859375
O43491	EPB41L2	1586.1236572265625	1499.4334716796875	1570.21240234375	1569.3175048828125	1576.161376953125	1517.8260498046875	1442.6405029296875	1504.87646484375	1457.7132568359375	1427.300537109375	1517.632080078125	1498.6787109375	1486.7088623046875	1678.0087890625	1679.406005859375	1531.37646484375	1408.8212890625	1619.844482421875	1337.6812744140625	1580.673828125
O43493	TGOLN2	1620.286376953125	1414.1019287109375	1634.935791015625	1537.1903076171875	1564.3726806640625	1474.046142578125	1474.8662109375	1381.1864013671875	1443.31298828125	1513.58544921875	1403.3529052734375	1390.650390625	1368.8350830078125	1566.7041015625	1423.7615966796875	1473.3558349609375	1424.9830322265625	1563.618896484375	1493.8546142578125	1535.6656494140625
O43502	RAD51C	NaN	NaN	NaN	NaN	NaN	NaN	NaN	NaN	NaN	NaN	NaN	51.960533142089844	NaN	NaN	NaN	NaN	55.06691360473633	43.408058166503906	NaN	NaN
O43505	B4GAT1	350.8141784667969	259.1956787109375	235.1287078857422	267.3996887207031	284.2589416503906	240.72271728515625	301.9826965332031	235.46728515625	289.7762451171875	301.3086242675781	249.43324279785156	233.6489715576172	279.0614013671875	263.2706298828125	329.6827087402344	212.9969482421875	214.0991973876953	254.9921875	204.41641235351562	226.48289489746094
O43513	MED7	NaN	NaN	52.71232986450195	NaN	NaN	NaN	NaN	NaN	NaN	NaN	30.75701904296875	NaN	NaN	NaN	NaN	NaN	NaN	NaN	NaN	NaN
O43516	WIPF1	112.1959457397461	141.05172729492188	NaN	31.45828628540039	NaN	57.69982147216797	80.7364273071289	113.37903594970703	83.43218994140625	120.1633529663086	NaN	NaN	167.03038024902344	75.5948257446289	NaN	94.49823760986328	166.8214569091797	54.195213317871094	81.22090148925781	66.86322021484375
O43520	ATP8B1	56.88911056518555	NaN	NaN	57.13349914550781	NaN	NaN	65.89814758300781	NaN	127.66348266601562	NaN	NaN	NaN	100.41127014160156	NaN	NaN	NaN	80.54561614990234	67.74957275390625	NaN	NaN
O43524	FOXO3	144.12364196777344	219.97731018066406	240.67373657226562	175.47866821289062	186.38592529296875	176.55133056640625	209.4690704345703	179.8398895263672	181.23876953125	170.84463500976562	157.11724853515625	223.35879516601562	127.999755859375	147.046875	119.41091918945312	178.184326171875	143.48858642578125	127.18987274169922	161.57757568359375	127.92123413085938
O43556	SGCE	658.2865600585938	623.227294921875	595.4818115234375	610.7925415039062	604.6512451171875	559.3444213867188	566.546142578125	564.2945556640625	595.0618896484375	615.6626586914062	550.5535278320312	590.7071533203125	633.0765991210938	510.3680419921875	591.6589965820312	645.0560302734375	703.0925903320312	666.2026977539062	637.488037109375	610.4835205078125
O43572	AKAP10	35.87399673461914	34.12281799316406	70.07347869873047	32.75783157348633	38.770721435546875	45.19789505004883	39.05622482299805	56.65214157104492	36.6866455078125	38.55732345581055	NaN	32.90807342529297	NaN	55.45552062988281	NaN	49.31251525878906	57.482364654541016	NaN	15.895758628845215	NaN
O43583	DENR	306.54461669921875	311.4166259765625	337.8471984863281	282.8699951171875	222.16600036621094	259.85479736328125	259.6090087890625	214.66445922851562	246.09332275390625	252.6726531982422	208.95018005371094	201.5255889892578	231.794677734375	340.8581237792969	252.6763916015625	233.17578125	228.98219299316406	255.4748077392578	266.07940673828125	213.68516540527344
O43592	XPOT	618.2376098632812	748.8370361328125	690.8483276367188	718.1149291992188	747.105224609375	758.4890747070312	696.4962768554688	655.1700439453125	650.0009765625	634.8658447265625	691.4134521484375	653.4420166015625	583.9503784179688	644.082763671875	640.8958129882812	658.7426147460938	657.93603515625	633.4186401367188	669.0018920898438	654.9132080078125
O43598	DNPH1	152.66116333007812	65.79931640625	174.5087890625	120.80994415283203	133.67669677734375	105.52825927734375	104.1349868774414	75.60945129394531	91.05503845214844	99.73162078857422	44.861793518066406	75.95418548583984	188.66796875	87.241455078125	80.37964630126953	62.133697509765625	140.31153869628906	47.75478744506836	131.3719024658203	102.79345703125
O43615	TIMM44	572.30322265625	543.4901123046875	601.2060546875	689.4717407226562	717.1323852539062	682.79345703125	697.4987182617188	736.3649291992188	672.8272705078125	702.49072265625	586.7774658203125	657.565673828125	659.7057495117188	672.2478637695312	662.4187622070312	635.2760620117188	525.8817138671875	556.8862915039062	463.1206970214844	613.9773559570312
O43617	TRAPPC3	920.6448974609375	862.8010864257812	785.1837158203125	854.594970703125	866.6763916015625	967.3764038085938	937.1014404296875	817.2199096679688	867.2334594726562	830.6077880859375	959.2731323242188	959.00732421875	921.8543090820312	1021.4777221679688	866.6542358398438	908.3877563476562	888.9935302734375	978.7173461914062	980.8744506835938	893.3594970703125
O43633	CHMP2A	499.185791015625	553.2271118164062	578.3577880859375	651.5487060546875	420.652099609375	491.94677734375	573.0322875976562	546.443603515625	456.40777587890625	524.9188842773438	431.50616455078125	566.604248046875	435.872802734375	511.4187316894531	455.24359130859375	451.0272521972656	413.39642333984375	448.0594787597656	489.25555419921875	432.3878173828125
O43639	NCK2	66.82415008544922	33.419612884521484	103.00433349609375	88.02903747558594	116.52178192138672	83.40862274169922	75.10118103027344	114.03986358642578	NaN	75.1469955444336	61.541229248046875	65.32588958740234	49.03663635253906	86.78251647949219	81.99530029296875	96.48412322998047	68.78531646728516	78.4800796508789	111.56644439697266	77.37618255615234
O43660	PLRG1	85.71312713623047	90.26134490966797	89.47036743164062	84.94561767578125	120.5670394897461	92.12652587890625	93.96073150634766	95.47826385498047	86.70335388183594	80.00313568115234	86.27827453613281	84.94409942626953	86.01236724853516	81.0486068725586	71.872314453125	95.07583618164062	81.57717895507812	90.01858520507812	90.8404312133789	98.62947082519531
O43663	PRC1	315.3980712890625	381.184814453125	325.48779296875	389.8712463378906	418.0180969238281	300.1454772949219	343.68304443359375	349.8868408203125	341.6419982910156	325.6323547363281	443.3046875	326.02349853515625	324.1483154296875	362.80010986328125	258.05029296875	260.495849609375	276.4815673828125	252.60113525390625	301.66790771484375	292.0055847167969
O43665	RGS10	427.5678405761719	459.7425537109375	480.60162353515625	427.1723327636719	485.38201904296875	419.88641357421875	432.15887451171875	435.4070129394531	422.82232666015625	428.6570129394531	418.2928771972656	427.35595703125	391.7015075683594	424.9892272949219	386.22454833984375	402.5180969238281	468.5683288574219	429.7563171386719	463.4660949707031	413.75018310546875
O43670	ZNF207	1414.9576416015625	1597.791015625	1762.3140869140625	1603.524169921875	1446.7979736328125	1788.420654296875	1576.1142578125	1714.82080078125	1542.7845458984375	1728.6363525390625	1645.560546875	1601.2398681640625	1790.954345703125	1549.87158203125	1287.3536376953125	1576.428955078125	1630.769287109375	1545.56298828125	1490.78076171875	1398.3660888671875
O43674	NDUFB5	228.87828063964844	211.7291717529297	218.98829650878906	304.9036865234375	250.21319580078125	218.045654296875	210.94912719726562	257.2635192871094	218.3850555419922	270.3904113769531	208.24386596679688	189.7701873779297	157.99661254882812	197.60247802734375	231.0019989013672	290.7322998046875	227.1968231201172	268.379638671875	233.8017120361328	235.39048767089844
O43676	NDUFB3	818.3400268554688	610.7002563476562	636.4179077148438	918.0786743164062	679.0343627929688	493.48040771484375	678.3676147460938	368.4500427246094	696.756103515625	495.6348876953125	467.4903259277344	578.989501953125	516.6343994140625	406.3078918457031	587.8646240234375	398.38232421875	578.8079833984375	567.5359497070312	439.3348388671875	320.5199890136719
O43678	NDUFA2	1143.20068359375	1017.2451171875	1069.4110107421875	1394.196044921875	1380.8380126953125	1328.6187744140625	1421.124755859375	1066.650634765625	1305.139892578125	1327.16357421875	1736.7393798828125	1192.6160888671875	1050.323974609375	1540.9423828125	1257.073974609375	1019.3234252929688	873.51513671875	783.7173461914062	584.1890869140625	1010.3684692382812
O43681	GET3	1631.607666015625	1897.7855224609375	1610.66455078125	1725.996826171875	1475.77685546875	1935.780517578125	1785.2188720703125	1952.53466796875	1740.1484375	1933.6988525390625	1684.3031005859375	1754.3197021484375	2281.1865234375	1726.6458740234375	1715.8692626953125	1956.3087158203125	1627.7672119140625	1685.49658203125	1719.0316162109375	1722.322021484375
O43684	BUB3	3113.078857421875	3554.400146484375	3533.513671875	3503.80517578125	3594.094482421875	3462.4296875	3209.373046875	3333.58349609375	3084.967041015625	3341.2822265625	3250.82666015625	3458.683837890625	3267.18408203125	3286.318603515625	3479.533203125	3577.91845703125	3205.43310546875	3319.34033203125	3417.287109375	3438.662353515625
O43704	SULT1B1	115.29700469970703	173.4459686279297	116.80441284179688	120.93519592285156	142.15621948242188	183.7545928955078	166.05429077148438	145.66619873046875	144.27023315429688	160.4464569091797	168.18313598632812	153.3047332763672	112.39532470703125	139.54058837890625	150.93020629882812	150.74635314941406	136.68069458007812	118.98727416992188	114.34602355957031	136.03504943847656
O43707	ACTN4	11683.4345703125	13213.92578125	13335.4599609375	12973.720703125	14207.2275390625	12999.7978515625	12344.44921875	12539.8076171875	12001.3369140625	12562.24609375	13173.0234375	12587.4931640625	11660.0556640625	13169.642578125	13203.302734375	12907.0830078125	11717.7314453125	12214.962890625	12447.859375	12379.064453125
O43708	GSTZ1	112.02645111083984	47.93914794921875	92.32675170898438	124.6242446899414	71.61779022216797	NaN	115.1760025024414	188.8070831298828	194.2652587890625	138.73269653320312	142.15476989746094	162.81080627441406	136.0417938232422	158.91876220703125	156.54913330078125	214.15087890625	193.4451904296875	103.65554809570312	132.01620483398438	160.14907836914062
O43709	BUD23	297.69970703125	203.5213165283203	270.10247802734375	210.26123046875	422.2108154296875	181.23924255371094	167.8434295654297	366.6746826171875	264.3627014160156	227.8214111328125	136.5024871826172	193.8653106689453	228.54812622070312	294.6831359863281	232.52975463867188	202.19142150878906	141.6200408935547	234.70053100585938	161.46994018554688	167.68109130859375
O43719	HTATSF1	471.62451171875	429.5814208984375	471.59716796875	447.0506591796875	483.76019287109375	448.711181640625	423.01708984375	480.6867980957031	410.935302734375	456.9154357910156	454.344482421875	431.6374206542969	441.7316589355469	475.8060302734375	453.4906005859375	448.2410583496094	407.2300109863281	422.8323059082031	451.6354064941406	427.9186096191406
O43731	KDELR3	1017.49951171875	840.2791748046875	921.1754760742188	939.6695556640625	827.4169311523438	997.8115844726562	1045.94287109375	703.4926147460938	825.0376586914062	814.7014770507812	756.4653930664062	634.9013061523438	703.4005126953125	732.8510131835938	652.5092163085938	730.6340942382812	600.2898559570312	796.36962890625	642.2354125976562	736.3015747070312
O43739	CYTH3	75.79383850097656	66.94148254394531	91.88768768310547	97.52843475341797	96.80233001708984	58.01079559326172	89.69496154785156	78.39318084716797	63.60144805908203	75.79524230957031	59.92295455932617	60.96604919433594	61.89144515991211	69.10135650634766	67.62214660644531	73.47515106201172	54.78908157348633	80.82933807373047	55.49203109741211	49.5131950378418
O43741	PRKAB2	166.45216369628906	173.71011352539062	175.98887634277344	161.2585906982422	218.9775390625	165.25746154785156	185.0367431640625	175.46627807617188	130.9973602294922	124.57062530517578	171.30897521972656	168.2764129638672	139.30783081054688	179.0052032470703	176.81883239746094	175.45074462890625	135.29722595214844	171.10739135742188	189.74185180664062	140.9025115966797
O43747	AP1G1	393.0782165527344	329.935546875	337.79290771484375	332.0472106933594	328.1561584472656	350.5951232910156	360.87237548828125	363.4199523925781	356.49627685546875	344.76104736328125	325.81463623046875	352.9620056152344	405.65032958984375	368.85980224609375	357.0789794921875	328.8298034667969	392.3433532714844	317.0557861328125	357.58111572265625	360.2337951660156
O43752	STX6	285.2178955078125	340.81640625	397.7846374511719	290.2591857910156	382.5398254394531	291.9239807128906	277.1872253417969	293.9405517578125	266.2060852050781	324.6595764160156	340.39105224609375	331.2329406738281	291.4319152832031	265.33709716796875	293.07244873046875	310.45068359375	232.74038696289062	227.71156311035156	287.26947021484375	336.86968994140625
O43759	SYNGR1	370.935546875	288.0809020996094	384.364501953125	260.4307861328125	362.586669921875	256.38470458984375	314.2336120605469	272.9205322265625	288.7958984375	335.3002624511719	290.8896484375	275.89227294921875	276.6310119628906	323.4385986328125	284.9573669433594	278.7930603027344	212.6322784423828	294.91204833984375	268.365234375	276.7949523925781
O43765	SGTA	2062.985107421875	2099.859375	2054.724853515625	2096.84912109375	1971.397705078125	1918.9515380859375	1920.2454833984375	1895	1961.5899658203125	2006.5601806640625	2084.8310546875	1901.950439453125	1963.163818359375	2027.3001708984375	1829.147216796875	2020.4810791015625	1922.00048828125	1901.347412109375	2017.978515625	1846.1197509765625
O43768	ENSA	416.94903564453125	440.833251953125	369.3729553222656	365.663818359375	330.8905029296875	327.5645446777344	283.1156921386719	376.8530578613281	362.3955078125	360.6611022949219	295.1961975097656	342.4696960449219	363.13421630859375	239.81524658203125	245.201904296875	304.35711669921875	423.6746520996094	273.0635986328125	297.146728515625	319.8876953125
O43772	SLC25A20	118.08305358886719	81.9451675415039	64.79692840576172	125.1408920288086	98.40571594238281	113.34225463867188	169.1565399169922	107.1445083618164	155.62405395507812	208.66070556640625	109.02558135986328	103.619140625	176.57913208007812	117.81460571289062	105.2387924194336	142.13165283203125	154.6107635498047	120.50487518310547	118.43252563476562	126.10853576660156
O43776	NARS1	3806.12353515625	4325.56884765625	4174.5244140625	4045.59814453125	3835.5380859375	3899.504150390625	3679.67529296875	3839.96728515625	4047.709228515625	3832.1650390625	3958.57763671875	4070.490478515625	3824.921630859375	3807.477294921875	3973.978515625	4150.80615234375	3772.234130859375	3741.143798828125	3977.01953125	3825.41748046875
O43790	KRT86	24.667020797729492	NaN	32.8316764831543	NaN	16.458454132080078	14.241719245910645	NaN	32.660037994384766	NaN	NaN	23.289060592651367	9.750625610351562	NaN	16.95472526550293	NaN	NaN	15.310047149658203	NaN	21.691091537475586	NaN
O43795	MYO1B	1672.8961181640625	1800.803955078125	1728.9130859375	1887.0328369140625	1933.4249267578125	1761.4283447265625	1883.8519287109375	1866.0235595703125	1888.5755615234375	1845.2144775390625	1834.2730712890625	1799.7113037109375	1681.298583984375	1809.6654052734375	1841.7796630859375	1833.1622314453125	1765.0506591796875	1766.8768310546875	1756.6295166015625	1772.072998046875
O43808	SLC25A17	78.93295288085938	NaN	NaN	NaN	109.49966430664062	NaN	NaN	NaN	74.14313507080078	NaN	106.57658386230469	NaN	84.1564712524414	NaN	73.06228637695312	55.76537322998047	94.16786193847656	118.46183013916016	74.25082397460938	NaN
O43809	NUDT21	2667.7998046875	2254.068603515625	2689.64892578125	2381.4560546875	2231.03515625	2311.91259765625	2702.78173828125	2300.1748046875	2235.5107421875	2413.595947265625	2435.418212890625	2352.185546875	2358.4111328125	2182.328125	2380.56591796875	2136.646240234375	2243.54638671875	2385.707763671875	2198.723388671875	2282.20703125
O43813	LANCL1	675.2474365234375	601.3494873046875	551.5545043945312	586.4462890625	540.654541015625	553.6043701171875	487.37188720703125	553.6502075195312	615.1156616210938	573.7567749023438	457.14495849609375	526.309814453125	562.8358764648438	510.79180908203125	520.3333740234375	547.3846435546875	596.4196166992188	657.5986938476562	458.637451171875	539.1697998046875
O43815	STRN	685.5994262695312	763.8995971679688	767.3280029296875	733.49169921875	711.6064453125	708.4343872070312	762.7315673828125	685.0469970703125	697.5180053710938	740.8435668945312	747.7579345703125	705.9681396484375	685.273681640625	673.2225952148438	689.8242797851562	675.0210571289062	680.850830078125	712.6679077148438	702.4886474609375	642.47509765625
O43818	RRP9	448.55035400390625	478.7406921386719	487.0009460449219	526.0639038085938	568.7348022460938	461.81695556640625	515.4766845703125	531.8080444335938	521.7216186523438	409.94683837890625	458.491455078125	521.9031372070312	468.2297058105469	449.59857177734375	424.04290771484375	469.596435546875	462.2740783691406	544.6258544921875	502.5490417480469	472.5307312011719
O43819	SCO2	353.48992919921875	401.62103271484375	396.3404846191406	361.0953369140625	334.110595703125	371.5268859863281	421.2423095703125	415.9302673339844	393.3984069824219	404.3837585449219	357.1875915527344	358.8501281738281	344.7768249511719	374.93231201171875	352.9957275390625	390.45074462890625	361.7265625	344.6090087890625	371.3194885253906	358.7178649902344
O43822	CFAP410	131.8976287841797	83.74730682373047	102.68244934082031	104.28186798095703	95.69226837158203	99.6285629272461	73.59449005126953	60.40330505371094	94.77172088623047	111.22526550292969	138.792236328125	118.70734405517578	67.5477523803711	68.21158599853516	105.40374755859375	91.80108642578125	61.77341079711914	92.60399627685547	64.37281799316406	102.78743743896484
O43823	AKAP8	390.7613830566406	399.7101745605469	446.21600341796875	353.1044616699219	449.94989013671875	483.79412841796875	435.3144226074219	410.74169921875	360.466552734375	403.1693420410156	405.39801025390625	416.708740234375	368.9373474121094	416.4220275878906	392.1531066894531	394.51409912109375	329.27349853515625	339.13262939453125	327.04400634765625	327.01861572265625
O43837	IDH3B	287.8397521972656	282.24462890625	297.69305419921875	263.847412109375	333.63861083984375	309.9466247558594	285.5233459472656	299.06842041015625	294.2337341308594	298.3736267089844	249.6986083984375	304.944580078125	294.0151062011719	334.0072021484375	272.0226135253906	278.97686767578125	229.10693359375	258.12908935546875	286.28839111328125	256.1336975097656
O43847	NRDC	897.4459838867188	917.7900390625	889.7129516601562	911.7788696289062	950.9403076171875	904.0438232421875	863.9727172851562	885.3299560546875	833.8123779296875	916.0269165039062	843.9647216796875	858.005859375	877.3953857421875	848.5025024414062	864.2752075195312	882.9127807617188	864.0454711914062	864.3880004882812	905.3905029296875	839.083251953125
O43852	CALU	14660.65234375	14634.841796875	14320.52734375	14802.833984375	14551.103515625	14575.9345703125	13940.5751953125	14855.5380859375	14960.5888671875	15448.302734375	14420.1328125	14785.4453125	15916.072265625	14893.896484375	14510.94921875	15771.2998046875	16325.25390625	14467.0234375	15598.0986328125	15644.58203125
O43861	ATP9B	NaN	NaN	NaN	NaN	NaN	NaN	26.905927658081055	NaN	NaN	NaN	NaN	NaN	NaN	NaN	NaN	NaN	NaN	NaN	NaN	NaN
O43865	AHCYL1	1236.4296875	1199.9456787109375	1194.485107421875	1209.400146484375	1077.3797607421875	1214.2777099609375	1108.1490478515625	1186.224365234375	1163.1744384765625	1184.7664794921875	1249.55029296875	1255.5179443359375	1089.028076171875	1192.053955078125	1187.2685546875	1133.92431640625	991.4212646484375	1184.1806640625	1127.4783935546875	1098.5189208984375
O43866	CD5L	15.940424919128418	54.89015579223633	31.93269920349121	23.04151725769043	26.06057357788086	NaN	34.82462692260742	14.380440711975098	86.25740814208984	40.70462417602539	NaN	75.9775161743164	174.9463348388672	23.743223190307617	34.8182373046875	60.00039291381836	118.80247497558594	76.64825439453125	267.3485107421875	107.16178131103516
O43896	KIF1C	240.39739990234375	276.2821960449219	295.6924133300781	298.62451171875	261.98370361328125	268.6263732910156	246.52984619140625	312.14013671875	312.785888671875	290.7941589355469	271.2221984863281	278.5100402832031	268.1310729980469	259.87445068359375	319.1011962890625	258.9894714355469	264.4894104003906	196.36753845214844	324.0838317871094	281.7887268066406
O43909	EXTL3	100.7435531616211	NaN	41.1539192199707	NaN	85.20779418945312	NaN	34.26125717163086	NaN	49.1405029296875	NaN	60.491695404052734	29.231733322143555	NaN	NaN	NaN	NaN	NaN	NaN	NaN	NaN
O43913	ORC5	34.8399772644043	24.281124114990234	34.924232482910156	40.409420013427734	62.2849235534668	31.774063110351562	39.71812438964844	52.901329040527344	49.55364990234375	74.08507537841797	42.81515121459961	60.86114501953125	65.41668701171875	53.346900939941406	48.41997528076172	51.60933303833008	67.82379913330078	58.87328338623047	42.552978515625	59.65529251098633
O43920	NDUFS5	220.72584533691406	279.7802734375	215.1103057861328	199.9120635986328	245.448486328125	217.113525390625	200.0078887939453	243.65245056152344	210.56411743164062	224.68653869628906	186.3323516845703	242.3053436279297	189.5393829345703	202.23973083496094	171.2172088623047	216.96409606933594	197.0583038330078	202.2942657470703	150.941650390625	180.52780151367188
O43924	PDE6D	364.06927490234375	266.1769714355469	294.99420166015625	253.50169372558594	297.8519592285156	303.9375	268.11907958984375	264.69873046875	288.054443359375	315.8797912597656	266.8685607910156	268.43670654296875	242.72824096679688	284.6393127441406	338.28106689453125	270.1652526855469	313.7723693847656	314.08673095703125	275.22393798828125	203.84254455566406
O43929	ORC4	NaN	NaN	NaN	NaN	NaN	45.57926559448242	NaN	63.622257232666016	46.213890075683594	67.8326187133789	70.2989273071289	NaN	211.4258575439453	NaN	45.736732482910156	25.703580856323242	NaN	45.96900177001953	NaN	37.747928619384766
O43933	PEX1	NaN	12.688033103942871	24.17871856689453	9.019679069519043	18.26181983947754	7.774808406829834	NaN	12.120113372802734	NaN	19.94314193725586	20.98249053955078	25.653162002563477	17.33378028869629	24.498477935791016	11.417119979858398	21.711034774780273	NaN	11.521810531616211	35.73346710205078	21.30391502380371
O60216	RAD21	456.65283203125	474.43585205078125	492.99542236328125	449.7866516113281	515.0230712890625	411.99371337890625	374.4882507324219	387.5028076171875	432.43896484375	439.33038330078125	489.417724609375	437.701171875	431.8221435546875	385.18695068359375	405.0371398925781	485.83837890625	419.5958251953125	398.25909423828125	375.45635986328125	488.7771911621094
O60220	TIMM8A	NaN	84.20985412597656	116.97989654541016	106.36294555664062	125.81177520751953	109.06588745117188	NaN	176.4418182373047	131.72923278808594	NaN	105.18653869628906	NaN	125.26311492919922	99.9096450805664	161.0607452392578	NaN	150.54640197753906	110.94599914550781	111.04710388183594	123.1970443725586
O60231	DHX16	230.21282958984375	237.86732482910156	247.21519470214844	217.29750061035156	225.82945251464844	220.39547729492188	219.70262145996094	242.20782470703125	224.68228149414062	209.3804931640625	213.2841339111328	187.40928649902344	199.5597381591797	232.76913452148438	241.53831481933594	213.05795288085938	217.24981689453125	225.5425567626953	200.16104125976562	213.25259399414062
O60232	ZNRD2	588.9165649414062	465.57806396484375	487.8296203613281	636.6508178710938	524.9676513671875	600.7759399414062	566.66650390625	541.9930419921875	585.0781860351562	520.5277099609375	504.59234619140625	544.6036376953125	780.726806640625	596.4786987304688	498.45196533203125	486.76702880859375	464.720947265625	499.0615539550781	583.9161987304688	581.662109375
O60238	BNIP3L	155.7721710205078	63.530338287353516	93.08323669433594	83.68550109863281	139.9881591796875	75.28719329833984	59.14677810668945	37.286678314208984	31.604206085205078	61.35133361816406	80.41493225097656	70.86814880371094	44.04404830932617	122.44279479980469	60.42390441894531	35.06183624267578	22.248952865600586	56.769039154052734	26.8978271484375	16.524700164794922
O60239	SH3BP5	27.883840560913086	67.76750183105469	43.17282485961914	29.12181282043457	47.32635498046875	59.44413375854492	36.010860443115234	45.340972900390625	41.0335807800293	37.839569091796875	43.45191192626953	27.648773193359375	NaN	36.072227478027344	56.385719299316406	50.97066879272461	34.99778366088867	40.55364990234375	39.58417510986328	22.921457290649414
O60244	MED14	210.02212524414062	195.99928283691406	169.59747314453125	168.25502014160156	260.7530517578125	183.95741271972656	161.0531005859375	197.94105529785156	162.69984436035156	187.3048095703125	185.55557250976562	222.11611938476562	225.2488250732422	212.5636444091797	198.19888305664062	178.5081024169922	164.66812133789062	197.17108154296875	148.021728515625	235.90443420410156
O60245	PCDH7	NaN	NaN	NaN	NaN	NaN	NaN	NaN	NaN	NaN	33.18052291870117	NaN	NaN	NaN	NaN	NaN	NaN	NaN	NaN	NaN	NaN
O60256	PRPSAP2	232.74557495117188	267.2082824707031	292.38885498046875	242.97283935546875	296.1128845214844	226.8548126220703	231.866455078125	213.22772216796875	269.3830871582031	238.94329833984375	174.62213134765625	159.0951690673828	182.48394775390625	188.0253143310547	222.14598083496094	225.15577697753906	228.0706787109375	223.5861358642578	204.4454803466797	241.58139038085938
O60264	SMARCA5	495.8959655761719	504.49847412109375	482.2955322265625	474.6211853027344	530.5772705078125	461.50311279296875	495.0196228027344	513.5401000976562	480.8883361816406	471.7665100097656	536.26953125	555.9169921875	531.9452514648438	485.84149169921875	559.3538818359375	571.7152709960938	516.7769165039062	494.630859375	465.52899169921875	544.408447265625
O60271	SPAG9	1319.8250732421875	1337.130126953125	1366.561279296875	1268.062255859375	1317.54638671875	1315.5675048828125	1273.6947021484375	1283.208740234375	1236.06298828125	1290.9815673828125	1273.820068359375	1232.70849609375	1221.8258056640625	1314.46044921875	1268.3375244140625	1237.0128173828125	1265.40771484375	1221.434814453125	1291.6767578125	1368.4678955078125
O60279	SUSD5	NaN	63.946746826171875	NaN	NaN	NaN	NaN	NaN	NaN	47.122005462646484	52.89442825317383	NaN	41.30738830566406	50.808250427246094	56.43252944946289	44.62602615356445	57.904930114746094	NaN	NaN	NaN	58.58455276489258
O60287	URB1	163.9379425048828	158.70913696289062	178.47958374023438	117.9308853149414	153.793701171875	145.227783203125	142.89096069335938	135.36831665039062	207.60964965820312	173.96604919433594	147.960693359375	164.307861328125	186.00201416015625	136.0022430419922	144.56321716308594	143.0405731201172	151.1598663330078	121.2917709350586	124.197265625	89.92031860351562
O60291	MGRN1	74.1650390625	59.158626556396484	53.58749771118164	38.21290969848633	28.08549690246582	44.65544509887695	61.24934387207031	47.93070983886719	37.22184371948242	21.025053024291992	65.11962127685547	39.99628829956055	19.00733757019043	42.03517150878906	36.676334381103516	23.81945037841797	30.96445083618164	39.873878479003906	26.439350128173828	20.911148071289062
O60292	SIPA1L3	270.4425964355469	346.4366455078125	372.1267395019531	241.4561004638672	249.32571411132812	292.2539367675781	247.46701049804688	216.26739501953125	221.30101013183594	191.885498046875	312.1068420410156	256.8887939453125	205.70948791503906	239.59254455566406	282.0567626953125	218.97415161132812	289.8539733886719	291.9473571777344	325.18011474609375	234.52981567382812
O60299	LZTS3	NaN	NaN	NaN	NaN	NaN	NaN	NaN	27.599706649780273	NaN	NaN	NaN	NaN	NaN	NaN	NaN	NaN	NaN	NaN	NaN	NaN
O60306	AQR	278.5250244140625	323.1807861328125	328.4073486328125	326.188720703125	344.5845031738281	295.4769592285156	319.4137878417969	343.7504577636719	334.4705505371094	359.8898010253906	324.29119873046875	323.3214416503906	243.77041625976562	306.60870361328125	319.8105773925781	309.6404113769531	342.7133483886719	352.5468444824219	323.04638671875	310.141357421875
O60313	OPA1	461.77520751953125	540.5728149414062	565.540283203125	502.05810546875	521.02978515625	508.3000793457031	489.07843017578125	497.24847412109375	496.9244689941406	495.763671875	473.89068603515625	500.28125	509.86456298828125	506.703125	527.9619140625	492.371337890625	448.9798889160156	469.11572265625	501.19647216796875	477.6227722167969
O60315	ZEB2	171.71046447753906	223.1818389892578	160.06942749023438	158.186767578125	148.2828826904297	132.8121337890625	178.64202880859375	155.40501403808594	194.31639099121094	160.58009338378906	127.99821472167969	180.93612670898438	154.6087188720703	122.82744598388672	156.8845672607422	115.03593444824219	109.05332946777344	139.78244018554688	124.1277084350586	155.4106903076172
O60318	MCM3AP	172.9997100830078	146.5191192626953	124.81041717529297	185.67660522460938	156.053466796875	180.44544982910156	159.0727996826172	168.0987548828125	167.00808715820312	151.3874053955078	165.0653533935547	136.59092712402344	134.91641235351562	162.3826904296875	219.87281799316406	162.32705688476562	136.35328674316406	196.5134735107422	175.74932861328125	215.62142944335938
O60330	PCDHGA12	136.8546142578125	NaN	189.0977783203125	165.6139373779297	130.76564025878906	88.33031463623047	NaN	NaN	88.4761734008789	NaN	NaN	114.9894027709961	174.48056030273438	107.25511932373047	165.95518493652344	109.68342590332031	165.89488220214844	121.45101928710938	NaN	NaN
O60331	PIP5K1C	59.24300765991211	75.63783264160156	133.19003295898438	78.59949493408203	113.6476821899414	94.3685073852539	79.11021423339844	72.80243682861328	63.108482360839844	96.41206359863281	105.14616394042969	127.45215606689453	87.1895751953125	76.6088638305664	80.37872314453125	78.2673110961914	66.32115173339844	76.69640350341797	64.27424621582031	69.77068328857422
O60333	KIF1B	361.1092529296875	376.5812072753906	348.43621826171875	313.6612243652344	384.4476623535156	345.37548828125	344.201904296875	373.0746765136719	364.4960632324219	341.2882995605469	367.9540100097656	346.4860534667969	273.0924072265625	335.4820251464844	315.81182861328125	319.32867431640625	334.3409729003906	356.8777770996094	330.4632263183594	309.06878662109375
O60341	KDM1A	530.77783203125	568.3409423828125	659.7994384765625	551.716064453125	536.0108642578125	574.531982421875	491.05987548828125	519.6761474609375	547.2713012695312	546.5755615234375	534.2737426757812	560.5796508789062	476.760986328125	555.0718994140625	473.9029541015625	564.7437744140625	471.164306640625	490.61505126953125	518.29931640625	539.3400268554688
O60343	TBC1D4	208.55955505371094	227.2181396484375	197.05250549316406	196.78855895996094	236.93063354492188	242.68255615234375	180.79324340820312	202.67604064941406	207.85606384277344	205.74526977539062	223.6289520263672	208.89649963378906	176.5329132080078	209.44129943847656	239.94171142578125	188.14300537109375	173.0470428466797	224.06338500976562	205.9513397216797	226.80038452148438
O60427	FADS1	31.94355583190918	37.45220947265625	83.64749908447266	59.23553466796875	57.614322662353516	37.78598403930664	27.91522979736328	65.63007354736328	54.13139724731445	74.46553039550781	53.43391418457031	38.92622756958008	62.33124542236328	52.082950592041016	36.62507629394531	61.29951095581055	41.6298713684082	54.05015563964844	72.42108154296875	48.868560791015625
O60437	PPL	119.87649536132812	71.36373901367188	123.00945281982422	121.80438232421875	170.66917419433594	122.90738677978516	124.6741714477539	128.951904296875	102.28864288330078	140.73081970214844	115.295166015625	100.27393341064453	57.49099349975586	122.58519744873047	94.93472290039062	97.89273071289062	107.69441986083984	109.27452850341797	NaN	105.29825592041016
O60443	GSDME	218.73321533203125	235.97213745117188	259.5392761230469	239.91424560546875	246.65611267089844	237.19874572753906	220.8377227783203	295.85205078125	236.75003051757812	249.29293823242188	246.73281860351562	270.5023498535156	253.76963806152344	207.70794677734375	277.5957946777344	270.4082336425781	242.72097778320312	228.3968963623047	232.29722595214844	245.52955627441406
O60447	EVI5	242.1580810546875	103.26299285888672	182.531005859375	100.89599609375	215.8451690673828	NaN	125.69823455810547	135.3978271484375	112.03313446044922	99.84461212158203	NaN	113.18736267089844	161.24789428710938	147.189453125	NaN	NaN	107.56065368652344	142.8997802734375	135.68348693847656	NaN
O60462	NRP2	112.78923034667969	139.7631072998047	131.28990173339844	93.90658569335938	102.75440979003906	142.7956085205078	106.75260162353516	116.29026794433594	106.10015106201172	87.94818878173828	106.14013671875	94.61341857910156	106.94546508789062	80.9284439086914	82.41297149658203	119.82858276367188	85.20936584472656	101.1527099609375	96.46105194091797	75.49853515625
O60476	MAN1A2	465.08294677734375	486.76947021484375	459.1829528808594	483.870361328125	430.19110107421875	360.64013671875	518.3462524414062	456.55047607421875	516.8260498046875	494.0875244140625	541.3815307617188	517.0408935546875	310.2581787109375	398.9436950683594	443.57171630859375	348.184326171875	379.6042175292969	368.6430969238281	354.6605224609375	383.0904846191406
O60488	ACSL4	558.6559448242188	584.545654296875	553.8593139648438	555.5521850585938	565.9808959960938	559.9990234375	472.8473205566406	595.7809448242188	517.6297607421875	527.4053955078125	632.4297485351562	610.4133911132812	548.5151977539062	630.0219116210938	577.52685546875	591.3372802734375	547.3434448242188	592.8868408203125	582.989013671875	540.8323974609375
O60493	SNX3	2281.590087890625	2179.692626953125	2152.792724609375	2144.229248046875	2293.451416015625	2166.450439453125	2345.88818359375	2292.843017578125	2150.509033203125	2111.158935546875	2451.6875	2555.155517578125	2563.08984375	2332.266357421875	2249.896728515625	2345.85693359375	2418.384033203125	2178.68701171875	2141.634521484375	2169.596923828125
O60499	STX10	647.867919921875	592.60498046875	676.8656616210938	594.739013671875	712.511962890625	556.1398315429688	644.6508178710938	527.875244140625	550.9030151367188	432.7945556640625	516.0136108398438	489.1497497558594	502.7688293457031	572.5487060546875	556.3264770507812	537.4842529296875	547.0305786132812	530.9108276367188	495.06146240234375	464.3804626464844
O60502	OGA	559.9043579101562	487.5405578613281	525.465087890625	529.913818359375	473.3477783203125	490.2987060546875	398.6147155761719	459.9281005859375	425.5718994140625	467.3780822753906	442.0982666015625	535.3533325195312	432.36956787109375	472.97650146484375	517.9337768554688	474.4045715332031	448.73919677734375	453.4577941894531	477.3201599121094	484.6119079589844
O60503	ADCY9	101.65672302246094	84.23092651367188	88.05071258544922	137.50929260253906	107.54019165039062	73.01116943359375	83.78141021728516	88.89320373535156	95.42312622070312	89.2428970336914	105.43081665039062	118.53005981445312	92.03443145751953	103.803955078125	70.83078002929688	107.9670639038086	64.88766479492188	75.56587219238281	111.74311828613281	69.7809829711914
O60504	SORBS3	1025.7569580078125	971.2815551757812	1056.212890625	1000.98974609375	1105.5889892578125	1014.5416259765625	1131.3914794921875	966.9254150390625	989.0159912109375	919.1985473632812	1083.252685546875	1072.8433837890625	876.3310546875	1035.0897216796875	993.1036376953125	885.8087768554688	695.3436279296875	957.7881469726562	883.8760375976562	887.78076171875
O60506	SYNCRIP	13765.841796875	14556.3291015625	15694.763671875	14442.9951171875	15843.486328125	14444.333984375	13793.3642578125	14377.4306640625	14058.6103515625	14122.30859375	14298.923828125	14110.109375	13476.44921875	13977.27734375	13850.732421875	13489.69921875	13484.841796875	13350.4375	12873.875	13105.1982421875
O60507	TPST1	155.31796264648438	118.37903594970703	168.53102111816406	123.6285629272461	131.074951171875	131.3789520263672	160.60061645507812	161.8485870361328	150.7864990234375	111.62995910644531	153.84397888183594	110.39579010009766	151.58192443847656	161.12124633789062	109.49272155761719	124.49591064453125	150.0496063232422	104.69596099853516	105.29590606689453	135.00921630859375
O60508	CDC40	158.6837921142578	217.88287353515625	199.01280212402344	189.3856201171875	199.31735229492188	172.9578094482422	163.93917846679688	213.6514129638672	204.24398803710938	182.8047637939453	210.1133575439453	221.68704223632812	194.15872192382812	206.8201446533203	193.4921417236328	217.63037109375	188.40377807617188	187.1932373046875	178.51499938964844	208.6036834716797
O60513	B4GALT4	NaN	NaN	NaN	NaN	NaN	NaN	NaN	NaN	NaN	NaN	NaN	NaN	NaN	NaN	NaN	NaN	NaN	NaN	NaN	NaN
O60518	RANBP6	1596.3504638671875	1507.53759765625	1508.352294921875	1159.3218994140625	1190.244384765625	1404.3104248046875	1360.39892578125	1267.9635009765625	1462.0245361328125	1380.484619140625	1173.0953369140625	1280.6168212890625	1444.0047607421875	1261.601806640625	1367.9415283203125	1238.9156494140625	1283.7176513671875	1370.6640625	1364.360595703125	1303.347412109375
O60524	NEMF	150.71456909179688	135.3878631591797	146.80752563476562	127.38253021240234	151.1819305419922	122.94412994384766	138.92189025878906	176.81687927246094	156.5577392578125	193.33847045898438	166.44508361816406	147.68882751464844	167.25823974609375	151.375244140625	167.78988647460938	206.09429931640625	162.70297241210938	181.06060791015625	189.24508666992188	193.38153076171875
O60547	GMDS	73.19534301757812	62.79821014404297	74.03378295898438	69.31494903564453	78.58616638183594	80.03160095214844	80.58419036865234	70.69743347167969	61.88105010986328	93.58029174804688	83.04601287841797	81.04792022705078	56.67952346801758	82.46853637695312	71.8485107421875	53.38745880126953	84.48236083984375	63.12990188598633	40.2916374206543	75.61981964111328
O60565	GREM1	540.1864013671875	547.5625610351562	644.7186889648438	408.7918701171875	809.9205322265625	665.2919921875	646.7567749023438	669.8860473632812	923.3726806640625	845.1254272460938	1461.454833984375	1321.176025390625	1057.95458984375	1029.2286376953125	1270.7955322265625	1037.2335205078125	1401.6983642578125	1299.908203125	1311.807373046875	1363.903564453125
O60566	BUB1B	167.97149658203125	143.2263946533203	100.4813461303711	112.84883117675781	173.6605224609375	146.4350128173828	139.29872131347656	122.28511810302734	95.2751235961914	91.37601470947266	84.18182373046875	124.70442962646484	115.99807739257812	121.61473083496094	108.29141998291016	134.032470703125	108.56742095947266	106.3714828491211	104.46451568603516	119.52035522460938
O60568	PLOD3	2325.48046875	2449.1923828125	2672.579833984375	2527.83251953125	2635.6328125	2444.861328125	2390.937744140625	2624.69873046875	2476.701904296875	2469.47021484375	2526.515380859375	2654.60693359375	2305.509521484375	2502.72265625	2588.547119140625	2466.364990234375	2531.574462890625	2233.185302734375	2440.74853515625	2488.14306640625
O60573	EIF4E2	215.35911560058594	255.17735290527344	240.1427764892578	189.33255004882812	249.95663452148438	194.0994873046875	194.38909912109375	190.73202514648438	221.94227600097656	221.8433380126953	186.63946533203125	213.53524780273438	191.45404052734375	247.3544921875	191.09434509277344	182.6843719482422	194.66943359375	159.2322235107422	193.80023193359375	160.6973876953125
O60610	DIAPH1	844.0186767578125	816.2869873046875	756.1166381835938	854.5521850585938	958.3804931640625	834.1390380859375	892.4700927734375	936.2103271484375	873.7026977539062	746.9982299804688	858.6341552734375	876.9273071289062	817.1700439453125	847.0850219726562	838.3093872070312	816.7415771484375	797.1884765625	740.4134521484375	693.3538818359375	759.7163696289062
O60637	TSPAN3	NaN	NaN	NaN	NaN	18.41148567199707	NaN	14.54870891571045	29.450016021728516	34.86379623413086	23.744216918945312	NaN	29.44456672668457	33.24121856689453	NaN	NaN	43.850765228271484	NaN	23.51433563232422	37.734859466552734	NaN
O60645	EXOC3	398.7042236328125	385.2666015625	360.0243835449219	379.5697021484375	398.8455505371094	384.4828796386719	432.87799072265625	442.5050048828125	392.86083984375	458.6729431152344	376.3429870605469	438.0946044921875	401.858154296875	436.4571533203125	421.42315673828125	405.0008850097656	429.8221435546875	377.7546691894531	436.07427978515625	415.6940612792969
O60664	PLIN3	7919.265625	7768.9609375	7740.31103515625	7543.13037109375	7875.17578125	8234.953125	8485.259765625	8295.6494140625	8508.03125	8288.736328125	7727.2978515625	8047.95166015625	8162.658203125	7119.43212890625	7702.21826171875	7467.9345703125	7466.86181640625	6964.34521484375	6180.82421875	7084.3017578125
O60671	RAD1	121.73328399658203	126.05027770996094	102.08900451660156	96.38489532470703	81.76093292236328	96.57763671875	166.93881225585938	81.12207794189453	113.10786437988281	80.13143157958984	93.7426528930664	109.34296417236328	116.00276947021484	107.10258483886719	152.0956573486328	96.12920379638672	129.5902862548828	132.40220642089844	141.13226318359375	117.61605072021484
O60678	PRMT3	NaN	NaN	69.78072357177734	NaN	69.74014282226562	53.0433349609375	30.217063903808594	91.7682113647461	21.912410736083984	57.88210678100586	NaN	49.64361572265625	NaN	NaN	34.45236587524414	NaN	38.716365814208984	NaN	NaN	20.012550354003906
O60684	KPNA6	2731.923095703125	2688.708984375	2689.99072265625	2576.80029296875	2864.83447265625	2376.305908203125	2481.013916015625	2637.89404296875	2244.071533203125	2337.07958984375	2626.12890625	2806.7060546875	2325.62255859375	2656.229248046875	2446.122314453125	2609.48974609375	2178.230712890625	2496.864013671875	2180.24658203125	2353.283935546875
O60701	UGDH	12487.921875	11425.6162109375	11101.669921875	12066.546875	11617.6103515625	11876.08203125	12217.7890625	11873.021484375	12164.365234375	11782.3134765625	12572.685546875	11784.1982421875	12539.791015625	12164.2685546875	12571.5966796875	12565.951171875	12382.1787109375	12846.16015625	12517.923828125	12763.7568359375
O60711	LPXN	2399.031494140625	1761.1751708984375	1796.96728515625	1611.018310546875	1568.193603515625	1733.47607421875	1592.2208251953125	1569.76904296875	1451.7501220703125	1582.7177734375	1595.793701171875	1690.662353515625	1482.7635498046875	1559.9088134765625	1454.632080078125	1720.218017578125	1917.33837890625	1339.294677734375	1442.5924072265625	1326.90283203125
O60716	CTNND1	1948.3629150390625	2217.729248046875	2172.42578125	2021.5921630859375	2173.98779296875	2157.54443359375	2043.2911376953125	2125.440185546875	2022.5406494140625	2132.47998046875	2069.963623046875	2128.06103515625	2118.069091796875	2164.8916015625	2021.587158203125	2098.102294921875	1862.123291015625	1938.7210693359375	1885.51025390625	1994.125244140625
O60725	ICMT	70.61866760253906	75.30467987060547	95.02355194091797	184.6662139892578	108.16068267822266	69.6939697265625	73.45368957519531	77.07611083984375	66.94458770751953	46.731353759765625	44.2162971496582	63.88223648071289	69.80935668945312	66.87342834472656	58.25640869140625	80.58869171142578	56.186180114746094	58.979434967041016	77.1605224609375	65.57392883300781
O60739;P41567	EIF1B;EIF1	4372.77880859375	7323.98388671875	5477.58349609375	4884.1181640625	6074.76025390625	4582.97802734375	4463.19091796875	3970.295166015625	5035.96923828125	5674.0361328125	5789.87890625	4324.119140625	4325.15478515625	3297.912841796875	6362.3564453125	5375.677734375	2249.9765625	4423.431640625	2605.029052734375	4169.8369140625
O60749	SNX2	1220.830810546875	1406.5645751953125	1275.224609375	1280.6702880859375	1269.79931640625	1326.0565185546875	1287.794677734375	1350.98095703125	1227.4688720703125	1340.22998046875	1279.3392333984375	1309.3956298828125	1208.960693359375	1243.24365234375	1263.4659423828125	1309.2679443359375	1222.150634765625	1259.008056640625	1319.195068359375	1356.48193359375
O60762	DPM1	1430.544921875	1283.79638671875	1379.4345703125	1191.037841796875	1307.612060546875	1268.8365478515625	1291.69384765625	1269.734375	1254.781982421875	1251.4591064453125	1323.6119384765625	1191.6719970703125	1267.786865234375	1231.6844482421875	1202.366943359375	1379.1396484375	1299.345947265625	1299.482177734375	1213.04541015625	1238.702392578125
O60763	USO1	2285.024169921875	2299.540771484375	2246.33984375	2240.67138671875	2395.129638671875	2177.346435546875	2274.991943359375	2497.79248046875	2215.2255859375	2120.225830078125	2655.462158203125	2423.71630859375	2453.548095703125	2377.052978515625	2466.856201171875	2503.599365234375	2323.04296875	2349.0732421875	2108.708740234375	2175.08642578125
O60783	MRPS14	167.89129638671875	150.92886352539062	174.4417724609375	159.24473571777344	170.85047912597656	149.92967224121094	159.03419494628906	175.61463928222656	164.91783142089844	125.95121002197266	167.095947265625	172.30612182617188	95.4898452758789	146.41986083984375	148.0586700439453	138.3424530029297	106.79867553710938	145.93734741210938	96.24594116210938	99.77973175048828
O60784	TOM1	1811.4954833984375	1950.0023193359375	1973.752685546875	1850.35205078125	1729.3638916015625	1764.126953125	1681.057861328125	1796.389404296875	1855.969482421875	1735.404541015625	1686.83984375	1809.050048828125	1616.888916015625	1646.5504150390625	1676.74853515625	1786.0919189453125	1762.9097900390625	1547.107177734375	1563.1641845703125	1645.7020263671875
O60814;P57053	H2BC12;H2BC12L	NaN	NaN	NaN	NaN	NaN	NaN	NaN	NaN	NaN	NaN	NaN	NaN	NaN	NaN	NaN	NaN	NaN	NaN	NaN	NaN
O60814;P57053;P62807	H2BC12;H2BC12L;H2BC10	24336.369140625	18535.30078125	22194.310546875	21469.103515625	19611.103515625	23503.298828125	21624.8828125	21811.982421875	22452.384765625	22470.974609375	23464.892578125	22290.859375	27032.203125	25327.05859375	23410.896484375	23142.20703125	26301.138671875	24677.57421875	22484.4296875	23533.412109375
O60826	CCDC22	426.30126953125	453.39642333984375	415.6655578613281	396.89422607421875	430.8254089355469	424.90447998046875	362.41009521484375	378.4744567871094	384.29193115234375	420.067138671875	360.6661071777344	425.73406982421875	370.9248962402344	382.00732421875	344.0439147949219	377.7094421386719	389.8393859863281	439.5744934082031	395.0526123046875	398.2015380859375
O60828	PQBP1	482.25201416015625	481.7596740722656	464.5118103027344	506.1620788574219	467.373046875	534.270751953125	501.8419494628906	462.37542724609375	470.2099304199219	387.8269958496094	300.9948425292969	403.6035461425781	373.0993957519531	376.30657958984375	406.48779296875	406.23724365234375	365.2562255859375	361.9245910644531	365.1268310546875	297.99774169921875
O60830	TIMM17B	116.3164291381836	199.03240966796875	193.30422973632812	122.18141174316406	217.65744018554688	177.2277069091797	158.65858459472656	190.0731964111328	103.56050872802734	171.3076629638672	146.14694213867188	148.65966796875	79.06723022460938	145.34593200683594	133.74136352539062	189.28602600097656	97.74855041503906	132.27503967285156	123.1122055053711	123.98917388916016
O60831	PRAF2	55.474159240722656	543.6748657226562	190.80001831054688	523.3411865234375	496.18853759765625	856.490966796875	784.2957153320312	652.3250732421875	911.2180786132812	1286.2445068359375	445.9454345703125	285.26593017578125	1735.7584228515625	291.3529052734375	924.15576171875	468.9035949707031	725.6375732421875	181.21107482910156	698.6578369140625	1235.9063720703125
O60832	DKC1	498.07470703125	535.7000122070312	534.26025390625	456.6675720214844	459.6033630371094	539.8729858398438	444.2281799316406	468.831787109375	466.37225341796875	478.7048645019531	453.0609130859375	434.0035095214844	477.1794128417969	448.42205810546875	383.185302734375	433.0230407714844	458.25445556640625	487.370849609375	450.0980529785156	442.40869140625
O60841	EIF5B	1679.5992431640625	1637.176025390625	1742.4141845703125	1618.4080810546875	1746.19677734375	1662.322509765625	1667.89208984375	1713.2708740234375	1553.4771728515625	1607.63818359375	1654.073974609375	1607.482421875	1680.418701171875	1635.4720458984375	1610.4609375	1517.6507568359375	1447.986083984375	1459.009033203125	1391.8544921875	1491.0382080078125
O60869	EDF1	549.73974609375	685.013671875	592.5631713867188	630.4722900390625	710.6168212890625	609.58349609375	639.4244384765625	619.6914672851562	713.0320434570312	670.541259765625	530.0833740234375	514.5118408203125	587.0821533203125	549.388427734375	521.2001953125	528.24951171875	527.636962890625	605.75048828125	510.0722961425781	542.1600952148438
O60870	KIN	211.90853881835938	226.44203186035156	183.71243286132812	189.16017150878906	200.95968627929688	203.3760986328125	NaN	208.65377807617188	169.63246154785156	221.3289031982422	156.94467163085938	209.05210876464844	144.67774963378906	130.4306182861328	203.2670135498047	258.88201904296875	218.72097778320312	151.1156463623047	250.1385040283203	274.4775085449219
O60879	DIAPH2	35.9404411315918	29.92378807067871	41.726806640625	56.297523498535156	28.38418960571289	29.625391006469727	15.41203498840332	35.259098052978516	22.387226104736328	68.69222259521484	21.708303451538086	93.14352416992188	8.32690715789795	34.179317474365234	7.538919448852539	20.995683670043945	20.436376571655273	33.406455993652344	16.636892318725586	19.049142837524414
O60884	DNAJA2	818.8428344726562	915.787353515625	880.6212768554688	967.7872924804688	828.2752075195312	917.3588256835938	884.8392333984375	925.4658203125	944.738037109375	1053.740234375	874.7777709960938	949.77197265625	1019.5193481445312	816.5364379882812	840.9724731445312	910.5661010742188	1079.337158203125	882.54736328125	913.44091796875	927.46240234375
O60885	BRD4	195.91783142089844	145.81605529785156	201.5635986328125	156.89337158203125	135.4293212890625	155.52883911132812	165.68191528320312	155.7174072265625	170.22450256347656	181.53929138183594	163.19068908691406	158.6111297607422	176.89779663085938	160.3037567138672	118.4086685180664	151.00677490234375	149.57113647460938	200.78057861328125	133.86181640625	149.56207275390625
O60888	CUTA	1020.8561401367188	823.0941162109375	623.2680053710938	1095.494873046875	1104.8040771484375	744.7713012695312	879.2269897460938	824.2393798828125	696.5133056640625	424.94830322265625	800.360107421875	1121.1854248046875	1043.407470703125	1102.7979736328125	1123.3345947265625	983.847900390625	1104.597412109375	990.3187866210938	937.6466674804688	1067.3201904296875
O60911	CTSV	NaN	NaN	NaN	NaN	NaN	NaN	NaN	NaN	NaN	NaN	NaN	NaN	NaN	NaN	NaN	NaN	NaN	NaN	NaN	NaN
O60921	HUS1	17.489463806152344	14.915431022644043	NaN	10.303691864013672	19.0623836517334	22.647968292236328	17.11519432067871	NaN	NaN	5.744269371032715	NaN	27.101428985595703	18.03361701965332	26.880905151367188	21.66851806640625	25.655851364135742	28.08616065979004	16.37932777404785	13.047501564025879	28.39840316772461
O60925	PFDN1	2444.28271484375	2577.638671875	2830.2412109375	2531.943603515625	2316.99072265625	2479.339111328125	2638.69580078125	2375.638427734375	2590.2333984375	2657.98388671875	2405.567138671875	2726.047607421875	2322.981201171875	2446.864501953125	2578.486328125	2557.299560546875	2444.3369140625	2230.279052734375	2105.239990234375	2099.2734375
O60930	RNASEH1	420.24029541015625	691.1817016601562	623.9171142578125	761.6674194335938	452.7945556640625	436.0895080566406	709.1591186523438	545.2568969726562	553.0031127929688	646.4129638671875	602.5205688476562	680.06591796875	346.6019592285156	476.7944641113281	626.7252807617188	374.07916259765625	372.68023681640625	578.29931640625	715.9347534179688	457.2829895019531
O60934	NBN	369.74151611328125	391.8560791015625	373.70068359375	349.1326599121094	355.0798645019531	303.5455627441406	313.8011779785156	346.77935791015625	311.6191101074219	325.2125549316406	344.4139709472656	320.4480895996094	280.9290466308594	331.29571533203125	339.4122009277344	323.1847839355469	285.83502197265625	347.7356262207031	294.7442321777344	310.1075744628906
O60942	RNGTT	189.86708068847656	153.169677734375	167.9033660888672	163.2987518310547	151.29307556152344	141.63145446777344	170.46575927734375	159.77638244628906	145.5767364501953	149.02606201171875	118.2232437133789	129.7655487060547	105.51969909667969	151.89405822753906	112.59806060791016	119.52584075927734	124.08032989501953	151.9886474609375	157.6199493408203	119.85628509521484
O75027	ABCB7	129.24139404296875	125.43035125732422	141.864501953125	158.90377807617188	173.48358154296875	132.65216064453125	146.03485107421875	132.9269561767578	101.54136657714844	99.27194213867188	122.47705078125	114.968017578125	93.23228454589844	135.4305419921875	138.80825805664062	116.56169891357422	78.15337371826172	121.60681915283203	113.20526885986328	129.01995849609375
O75044	SRGAP2	508.5216064453125	546.584228515625	501.2743225097656	545.5462646484375	550.5068359375	478.1049499511719	501.65191650390625	542.8154907226562	508.195556640625	527.3687744140625	492.2141418457031	496.14605712890625	492.5329284667969	452.3053894042969	456.77801513671875	452.51837158203125	465.9893493652344	487.95892333984375	459.5126647949219	487.3804016113281
O75051	PLXNA2	160.36102294921875	162.2064971923828	215.23316955566406	147.99314880371094	179.38644409179688	142.883544921875	155.61749267578125	151.1134796142578	143.4310302734375	134.88169860839844	147.61126708984375	174.4421844482422	128.79457092285156	140.8831329345703	140.3896026611328	135.8088836669922	167.91220092773438	146.6789093017578	148.85882568359375	143.8907012939453
O75056	SDC3	25.35310173034668	66.86225128173828	84.3206787109375	51.351463317871094	60.035560607910156	34.15765380859375	51.267452239990234	38.57978057861328	21.708782196044922	33.4056282043457	31.40719223022461	63.398921966552734	29.36582374572754	39.02210235595703	38.89344024658203	68.64188385009766	28.61328125	21.345022201538086	69.51123809814453	19.450908660888672
O75063	FAM20B	148.5768280029297	190.2197723388672	147.97996520996094	228.84239196777344	176.95965576171875	165.77285766601562	156.0398712158203	202.6958770751953	148.77439880371094	184.30064392089844	156.2948455810547	119.9223403930664	94.6952133178711	146.85195922851562	158.72665405273438	163.1819610595703	100.69058227539062	146.8724365234375	101.69178009033203	132.9836883544922
O75083	WDR1	8285.1611328125	8755.1884765625	9396.4267578125	9027.8271484375	8523.32421875	8199.75390625	8387.853515625	8020.751953125	8230.3056640625	8529.2265625	8423.8798828125	8272.3779296875	8604.1123046875	8512.189453125	8629.50390625	8384.650390625	9203.2080078125	8668.2294921875	9056.0869140625	8769.2724609375
O75084	FZD7	130.1890106201172	182.99526977539062	293.13018798828125	229.7791290283203	168.55239868164062	151.48358154296875	143.87374877929688	225.19998168945312	191.5269317626953	223.0844268798828	128.9940948486328	203.2201385498047	305.9246826171875	372.6883239746094	151.3040008544922	231.52210998535156	310.75921630859375	336.4014892578125	219.65933227539062	182.79766845703125
O75093	SLIT1	NaN	NaN	NaN	NaN	NaN	NaN	NaN	NaN	NaN	NaN	NaN	NaN	NaN	NaN	NaN	NaN	NaN	NaN	NaN	3479.438232421875
O75094	SLIT3	174.7219696044922	176.7379913330078	188.36416625976562	228.95106506347656	238.92298889160156	159.05392456054688	147.8109893798828	193.8922882080078	172.19606018066406	224.5356903076172	180.1595458984375	167.87037658691406	140.0570831298828	210.30258178710938	230.95582580566406	151.87586975097656	132.2333984375	169.81808471679688	159.17430114746094	222.4650421142578
O75110	ATP9A	126.46578979492188	119.17037200927734	125.34282684326172	172.94078063964844	155.2436065673828	156.6350555419922	172.26722717285156	131.72996520996094	125.95746612548828	119.6669692993164	136.8001251220703	128.04901123046875	103.42919921875	128.96749877929688	151.94168090820312	122.4812240600586	89.79374694824219	142.27426147460938	138.86119079589844	118.14313507080078
O75113	N4BP1	89.80467987060547	90.50237274169922	76.68708801269531	86.36051177978516	96.32730102539062	96.857666015625	96.27159881591797	65.81443786621094	72.50924682617188	94.6260757446289	98.155029296875	82.72683715820312	69.373779296875	64.70663452148438	63.76274871826172	76.79998779296875	69.07669067382812	77.45834350585938	37.498905181884766	42.381282806396484
O75116	ROCK2	637.5729370117188	630.2085571289062	658.5238647460938	650.8615112304688	693.3316650390625	621.521484375	616.786376953125	661.305419921875	640.562255859375	594.0687255859375	627.2218017578125	638.5557861328125	627.6151733398438	625.957275390625	612.9201049804688	614.65966796875	578.0465087890625	627.9879760742188	581.6725463867188	627.1808471679688
O75122	CLASP2	129.0345916748047	116.94282531738281	116.4468994140625	125.52112579345703	168.39178466796875	118.41046905517578	119.2009048461914	152.36007690429688	112.06100463867188	145.02178955078125	118.06095123291016	124.30084991455078	112.55599212646484	100.39981079101562	126.58341217041016	121.63186645507812	105.66107940673828	117.85536193847656	93.57804870605469	103.08030700683594
O75127	PTCD1	NaN	NaN	NaN	NaN	NaN	NaN	58.82411193847656	NaN	54.874183654785156	NaN	NaN	82.73775482177734	59.83924102783203	NaN	NaN	NaN	88.57799530029297	NaN	NaN	NaN
O75131	CPNE3	1466.5867919921875	959.975830078125	1222.309814453125	1135.7392578125	973.4512329101562	1281.865234375	1445.186767578125	1343.4447021484375	1330.965087890625	1293.952392578125	1237.07666015625	1172.22216796875	1489.4368896484375	1321.1961669921875	1338.2271728515625	1233.565673828125	1488.19091796875	1390.9945068359375	1116.7315673828125	1147.7987060546875
O75143	ATG13	48.64910125732422	52.853782653808594	48.299530029296875	25.62633514404297	36.6876335144043	15.371024131774902	23.28688621520996	34.743141174316406	NaN	19.800540924072266	NaN	50.04689407348633	26.790748596191406	32.032283782958984	23.51116371154785	28.81352424621582	NaN	27.21640396118164	20.310699462890625	41.628597259521484
O75146	HIP1R	205.02450561523438	211.55160522460938	231.0182342529297	230.42967224121094	255.89071655273438	220.2531280517578	216.9586639404297	227.425537109375	217.0101318359375	196.60374450683594	206.65174865722656	246.0906219482422	179.7431182861328	210.93801879882812	245.8394775390625	201.48643493652344	192.673828125	170.97706604003906	170.32901000976562	205.3167724609375
O75147	OBSL1	181.1596221923828	91.12126159667969	107.2070541381836	91.66880798339844	63.2004280090332	80.0564956665039	95.16064453125	86.0368423461914	79.25955200195312	93.0016098022461	64.11336517333984	80.43632507324219	90.94258880615234	71.6661376953125	79.1490249633789	65.6139144897461	87.9004898071289	89.19871520996094	66.74649810791016	85.4322280883789
O75150	RNF40	429.5790100097656	480.42108154296875	468.7917175292969	478.1934814453125	488.95574951171875	437.7433776855469	453.136962890625	444.1160888671875	473.1070556640625	454.83587646484375	424.7255859375	463.7856750488281	457.3592224121094	461.84210205078125	458.9928283691406	451.663818359375	435.5418701171875	456.3642883300781	381.2684326171875	424.8945007324219
O75152	ZC3H11A	81.48167419433594	60.524269104003906	56.105655670166016	65.97309112548828	55.642601013183594	54.77913284301758	56.56734085083008	56.63022994995117	58.18067169189453	66.31817626953125	47.21379470825195	54.71727752685547	97.93941497802734	69.32050323486328	45.958160400390625	46.95420837402344	87.12095642089844	62.83488845825195	67.429443359375	84.377197265625
O75153	CLUH	1107.5477294921875	1272.5970458984375	1184.7645263671875	1039.909912109375	1092.0986328125	1193.8221435546875	1114.7315673828125	1159.1365966796875	1197.9473876953125	1142.761962890625	1177.7791748046875	1128.6031494140625	1221.629150390625	1019.6599731445312	1012.5558471679688	1172.4085693359375	1221.1611328125	1229.798828125	1194.6563720703125	1128.311767578125
O75157	TSC22D2	401.49810791015625	457.94525146484375	420.3367614746094	437.6622314453125	421.28045654296875	338.9493408203125	323.4759826660156	347.19830322265625	308.9497375488281	417.2100524902344	336.1353454589844	317.2069396972656	291.80633544921875	385.4305114746094	341.9261169433594	320.88873291015625	261.370849609375	295.29022216796875	355.1407470703125	356.58660888671875
O75164	KDM4A	NaN	NaN	NaN	NaN	NaN	NaN	111.82817840576172	NaN	NaN	NaN	NaN	NaN	NaN	NaN	NaN	NaN	NaN	NaN	NaN	NaN
O75165	DNAJC13	749.7208251953125	779.4616088867188	839.2816162109375	811.63916015625	856.36279296875	759.9853515625	769.1744384765625	773.6731567382812	747.4768676757812	764.2223510742188	763.3975830078125	783.8145141601562	732.6743774414062	825.1849975585938	778.9364013671875	779.9536743164062	709.9666748046875	739.4443359375	739.8264770507812	732.152587890625
O75167	PHACTR2	204.55465698242188	153.09552001953125	86.8938980102539	113.55032348632812	135.90591430664062	100.47398376464844	103.94200134277344	147.21913146972656	90.95323944091797	173.59889221191406	158.80076599121094	156.93896484375	166.01693725585938	129.66163635253906	146.79879760742188	117.68753051757812	116.09024810791016	111.20447540283203	125.09017181396484	118.12557983398438
O75170	PPP6R2	185.91847229003906	156.57435607910156	180.72926330566406	132.66651916503906	172.65609741210938	171.21096801757812	172.26956176757812	152.99330139160156	162.98324584960938	143.9076385498047	122.58745574951172	157.92160034179688	144.28929138183594	159.70223999023438	137.3873291015625	166.7838897705078	163.85617065429688	143.65982055664062	192.78634643554688	117.19108581542969
O75175	CNOT3	564.9091186523438	554.2400512695312	622.7021484375	628.9139404296875	668.3355712890625	541.3323364257812	608.9996337890625	542.268798828125	579.727783203125	567.5098876953125	663.29443359375	540.7156982421875	536.2467651367188	609.74462890625	609.31591796875	633.0128173828125	512.5911865234375	603.47412109375	468.3354187011719	470.5865173339844
O75179	ANKRD17	300.1613464355469	356.81622314453125	374.6590270996094	348.52880859375	353.4454650878906	353.77880859375	309.08349609375	333.7995910644531	354.6491394042969	278.34417724609375	331.3233337402344	272.0628967285156	295.87298583984375	307.5557861328125	246.62644958496094	268.9893493652344	262.18389892578125	292.60284423828125	219.16322326660156	254.32423400878906
O75182	SIN3B	202.8768310546875	155.0865020751953	185.99380493164062	161.8285369873047	90.34258270263672	190.9989471435547	134.2118377685547	163.88002014160156	119.68911743164062	136.01805114746094	121.2198715209961	161.4437255859375	144.59934997558594	132.07603454589844	109.65413665771484	150.711669921875	135.06471252441406	176.6772003173828	144.06761169433594	101.74396514892578
O75190	DNAJB6	279.13232421875	283.9574279785156	310.14874267578125	307.4820556640625	280.7521057128906	277.84771728515625	257.0874938964844	263.0558776855469	255.47470092773438	252.0977783203125	277.1170654296875	291.7095642089844	296.77838134765625	291.96063232421875	267.0132751464844	235.62142944335938	348.9443359375	292.3876953125	225.92044067382812	257.8404846191406
O75191	XYLB	208.12086486816406	233.28994750976562	335.4776306152344	226.640869140625	324.7548522949219	262.64251708984375	176.97760009765625	245.61013793945312	192.97267150878906	188.8563232421875	254.98110961914062	281.2445068359375	179.182373046875	212.45721435546875	209.7657012939453	254.68580627441406	168.91943359375	198.27711486816406	224.7139892578125	217.1671600341797
O75208	COQ9	64.6310043334961	66.1341781616211	87.43278503417969	127.0181884765625	83.2413558959961	100.85498809814453	69.52312469482422	63.0439338684082	75.41831970214844	74.15178680419922	78.41004180908203	56.295860290527344	55.86355209350586	70.28971862792969	79.28392791748047	63.06734085083008	70.11323547363281	54.2304801940918	60.55872344970703	50.85409927368164
O75223	GGCT	757.61669921875	845.0725708007812	777.5045166015625	766.6914672851562	862.70849609375	824.9986572265625	754.7710571289062	613.424072265625	741.2399291992188	724.4698486328125	824.86279296875	739.7273559570312	734.9857788085938	767.309326171875	795.0399780273438	812.8193969726562	764.94970703125	790.1281127929688	773.1345825195312	801.0406494140625
O75251	NDUFS7	401.63702392578125	441.56732177734375	471.2064208984375	476.57275390625	502.38232421875	435.4878845214844	457.181884765625	446.5627746582031	463.1596374511719	409.5544128417969	428.2362060546875	450.2281494140625	418.403076171875	432.6130676269531	379.8223876953125	433.3827209472656	403.8578186035156	474.7141418457031	426.10333251953125	367.4902038574219
O75306	NDUFS2	966.1181640625	927.1865844726562	988.0402221679688	858.0967407226562	1012.54150390625	967.9214477539062	919.6838989257812	889.992919921875	930.4579467773438	957.0354614257812	889.0844116210938	914.7417602539062	765.60986328125	873.1109619140625	871.8212890625	866.3448486328125	908.5382080078125	891.4754638671875	866.4279174804688	844.5050659179688
O75312	ZPR1	1312.826171875	1590.5936279296875	1509.3681640625	1387.3333740234375	1401.5074462890625	1455.6873779296875	1457.042724609375	1432.080810546875	1292.1593017578125	1373.1485595703125	1505.766845703125	1481.0003662109375	1278.1781005859375	1387.81298828125	1421.9552001953125	1440.132080078125	1387.2611083984375	1366.1002197265625	1439.500732421875	1395.62158203125
O75317	USP12	101.56603240966797	90.39989471435547	81.02580261230469	95.61164855957031	67.15510559082031	85.26832580566406	109.01312255859375	95.51996612548828	81.53777313232422	76.00138092041016	118.6107406616211	60.99686050415039	59.76498794555664	76.21416473388672	62.396690368652344	58.05717849731445	49.43019104003906	90.75908660888672	67.92394256591797	61.449527740478516
O75319	DUSP11	NaN	23.02519416809082	32.02667236328125	NaN	25.176164627075195	NaN	NaN	NaN	NaN	NaN	NaN	NaN	NaN	NaN	NaN	NaN	17.35004234313965	NaN	NaN	NaN
O75323	NIPSNAP2	452.58770751953125	462.8959045410156	447.2148132324219	599.0073852539062	481.481689453125	414.88812255859375	438.3764953613281	423.2012023925781	478.7926330566406	522.99365234375	475.9624328613281	349.7834167480469	579.5635986328125	333.2430419921875	458.1357421875	424.19488525390625	485.4442138671875	482.8978271484375	445.2301330566406	424.7646179199219
O75326	SEMA7A	1580.650146484375	1772.0206298828125	1614.5557861328125	1582.7601318359375	1738.0684814453125	1725.0487060546875	1423.4210205078125	1654.229248046875	1539.3138427734375	1407.1697998046875	1785.498291015625	1630.0826416015625	1431.8369140625	1567.7230224609375	1596.4757080078125	1625.605224609375	1349.1097412109375	1533.021484375	1607.064208984375	1496.1845703125
O75330	HMMR	96.64273071289062	92.34979248046875	131.0967559814453	95.02201080322266	142.72463989257812	118.17163848876953	104.46307373046875	114.43492126464844	125.66004180908203	103.5343246459961	110.21747589111328	104.40737915039062	106.10762023925781	104.03067016601562	119.36856079101562	106.16065979003906	119.96366119384766	90.11459350585938	119.7041244506836	126.24481964111328
O75340	PDCD6	406.9608154296875	582.7239990234375	357.14154052734375	407.2626647949219	340.69232177734375	400.8876953125	375.0309753417969	526.6155395507812	398.7378234863281	370.136962890625	323.0472412109375	370.6656494140625	529.9976196289062	353.7044372558594	345.7544860839844	405.7543029785156	470.9766540527344	378.9638671875	404.30535888671875	396.3485107421875
O75342	ALOX12B	100.65935516357422	14.810604095458984	NaN	NaN	NaN	105.80310821533203	NaN	122.558837890625	NaN	NaN	NaN	NaN	NaN	NaN	NaN	NaN	NaN	NaN	NaN	NaN
O75347	TBCA	4373.58251953125	4772.7578125	4573.66455078125	4563.55029296875	4504.95703125	4496.35693359375	4279.58935546875	4324.05908203125	4503.89013671875	4089.314453125	4403.03857421875	4481.34912109375	4323.00634765625	4270.7060546875	4395.5576171875	4665.69677734375	4159.9052734375	4307.4619140625	4748.90185546875	4750.14306640625
O75348	ATP6V1G1	1597.84228515625	1866.628662109375	1880.706787109375	1546.234130859375	1947.679443359375	1833.967529296875	1678.5704345703125	1198.16015625	1515.5096435546875	1242.7747802734375	1600.3568115234375	1769.7481689453125	1641.4326171875	1791.9246826171875	1689.796875	1528.3343505859375	1535.2869873046875	1496.6063232421875	1746.124755859375	1702.8046875
O75351	VPS4B	270.9721984863281	327.4908752441406	385.7588806152344	344.3510437011719	302.75390625	334.8511047363281	371.19146728515625	332.41326904296875	344.78448486328125	328.18402099609375	342.1715087890625	326.44635009765625	356.25726318359375	346.1844177246094	369.9617919921875	356.6891784667969	348.4934387207031	261.5306091308594	327.2840576171875	303.5673828125
O75352	MPDU1	128.3398895263672	59.32710647583008	63.946693420410156	72.7271728515625	58.77493667602539	39.736114501953125	97.20953369140625	60.07146453857422	59.642425537109375	90.32284545898438	52.38794708251953	79.99640655517578	261.9546813964844	133.65357971191406	77.20849609375	24.140775680541992	224.4948272705078	114.14683532714844	118.22730255126953	71.991943359375
O75362	ZNF217	85.26126098632812	109.25209045410156	116.38706970214844	117.14118957519531	118.8949203491211	105.40435791015625	117.87236785888672	142.69439697265625	110.6578598022461	126.4298324584961	116.6539535522461	104.05366516113281	78.65858459472656	109.56741333007812	120.49583435058594	112.37419891357422	85.15412902832031	77.58316802978516	88.70310974121094	96.93009185791016
O75367	MACROH2A1	631.3576049804688	808.36083984375	944.9214477539062	817.8733520507812	978.5755004882812	863.06689453125	751.3740844726562	860.9066162109375	916.5475463867188	960.9203491210938	1286.848876953125	1289.6175537109375	927.664306640625	1261.6295166015625	1376.8702392578125	1154.0369873046875	895.6266479492188	1139.7694091796875	1132.6422119140625	1284.0677490234375
O75368	SH3BGRL	3388.16015625	3281.393310546875	3580.699462890625	2986.529052734375	3120.779541015625	3235.9248046875	3043.914794921875	3154.6103515625	2843.82568359375	3429.857177734375	2762.9130859375	2927.7333984375	3006.97607421875	3040.293212890625	3027.7998046875	2944.527099609375	2969.91748046875	3002.936279296875	2921.13134765625	3135.5849609375
O75369	FLNB	7020.2294921875	7325.06640625	7313.150390625	7414.44970703125	7189.42431640625	7290.51708984375	6758.64404296875	7236.76806640625	7264.51611328125	7070.6591796875	7680.23876953125	7492.60498046875	7443.14453125	7387.7216796875	7534.6181640625	7607.841796875	7238.6591796875	7441.54443359375	7431.58251953125	7451.42041015625
O75376	NCOR1	136.20538330078125	125.94610595703125	129.09136962890625	115.84266662597656	127.26792907714844	123.69182586669922	148.02764892578125	126.79950714111328	104.36559295654297	120.84832763671875	135.4743194580078	121.88756561279297	127.2388916015625	116.27169799804688	121.3901596069336	107.66001892089844	122.22724151611328	105.64578247070312	121.03936767578125	120.21763610839844
O75379	VAMP4	80.59855651855469	96.84082794189453	67.07597351074219	70.82521057128906	89.66123962402344	75.61421203613281	100.68915557861328	52.366851806640625	59.31853485107422	79.96277618408203	73.37187194824219	53.73472595214844	65.42861938476562	52.84110641479492	66.8464584350586	71.45079040527344	71.99864959716797	42.85587692260742	42.938873291015625	54.785404205322266
O75380	NDUFS6	116.85565948486328	152.03546142578125	105.23262023925781	143.549560546875	100.66302490234375	143.0907745361328	106.43633270263672	134.59217834472656	151.44119262695312	111.50846862792969	120.28054809570312	115.59527587890625	99.40609741210938	81.79393005371094	92.99187469482422	105.3741683959961	91.37385559082031	138.43870544433594	140.82960510253906	105.60713958740234
O75381	PEX14	365.8233642578125	253.0257110595703	265.11859130859375	318.5848083496094	309.0456848144531	290.3795471191406	341.2364807128906	312.422119140625	272.0092468261719	295.3314208984375	293.74761962890625	261.436279296875	265.6688232421875	286.0251159667969	285.8781433105469	296.3969421386719	239.14553833007812	246.9976806640625	305.7337341308594	287.43133544921875
O75382	TRIM3	843.3509521484375	842.1119995117188	832.4114379882812	907.6539306640625	832.2283325195312	832.9293212890625	938.879638671875	983.0442504882812	960.1815185546875	854.7249145507812	1029.6661376953125	1055.0966796875	892.6124877929688	1001.379638671875	944.2191772460938	846.7315063476562	834.10498046875	869.9038696289062	857.8575439453125	939.2073364257812
O75386	TULP3	39.43745803833008	56.849124908447266	17.14667510986328	61.84330368041992	47.36800765991211	47.00555419921875	40.596412658691406	32.655555725097656	72.46435546875	57.31998825073242	43.12105178833008	32.195838928222656	55.374122619628906	46.43120193481445	61.9752082824707	27.5533447265625	60.93919372558594	20.634599685668945	50.624298095703125	38.32661819458008
O75390	CS	4668.04736328125	4559.05029296875	4265.97705078125	4316.568359375	4251.57568359375	4707.80517578125	4803.482421875	4605.63525390625	4490.90380859375	4628.37353515625	4251.06787109375	4675.6435546875	5701.60986328125	4898.0478515625	4543.0146484375	4775.2216796875	5469.9482421875	4740.50537109375	5312.796875	5057.4892578125
O75391	SPAG7	485.7620849609375	450.2723388671875	480.3368225097656	476.8542785644531	510.7818298339844	418.20111083984375	427.77532958984375	389.74383544921875	417.7528991699219	480.47412109375	384.4308776855469	467.0713806152344	451.2958068847656	464.6082458496094	373.7577209472656	430.62750244140625	426.4732971191406	421.6104431152344	448.08367919921875	438.1795654296875
O75396	SEC22B	3492.3076171875	3528.75048828125	2988.234375	3704.3681640625	3270.33056640625	3551.83544921875	3540.8408203125	3568.7294921875	3653.080810546875	3737.5419921875	3443.128173828125	3474.055908203125	4069.224365234375	3323.354736328125	3505.8564453125	3386.680908203125	4051.712890625	3800.055419921875	3622.82861328125	3324.626708984375
O75400	PRPF40A	713.1214599609375	727.862060546875	730.7196655273438	675.6091918945312	746.3511962890625	691.8406982421875	730.1520385742188	678.9158325195312	658.207763671875	736.6124267578125	651.1112060546875	661.3003540039062	675.0890502929688	695.182373046875	659.7316284179688	697.1463623046875	724.7724609375	666.4812622070312	663.0899047851562	633.3359985351562
O75410	TACC1	397.5604553222656	450.842041015625	502.0841064453125	440.3994445800781	465.6733703613281	509.7196350097656	423.2168273925781	438.10894775390625	408.5062255859375	379.2908630371094	420.8403015136719	429.71551513671875	506.4014892578125	450.01953125	409.9476623535156	481.5054626464844	452.75628662109375	441.5302429199219	438.0227966308594	392.29345703125
O75414	NME6	92.50956726074219	40.463287353515625	65.01911163330078	62.59963607788086	87.36610412597656	51.0426139831543	60.91920471191406	70.42876434326172	83.31099700927734	41.26595687866211	64.3385009765625	58.858150482177734	63.989723205566406	81.17124938964844	52.970001220703125	57.388179779052734	69.37614440917969	50.72136688232422	47.790428161621094	75.3591537475586
O75419	CDC45	49.057640075683594	76.51029205322266	89.36637878417969	109.68648529052734	56.448036193847656	76.99398803710938	67.6080551147461	NaN	NaN	84.77386474609375	69.64479064941406	96.7287826538086	NaN	NaN	91.98574829101562	90.56805419921875	105.8577651977539	NaN	NaN	NaN
O75420	GIGYF1	25.892295837402344	20.644004821777344	30.448087692260742	29.79150390625	33.61897659301758	30.218252182006836	28.550701141357422	26.00494384765625	45.026004791259766	16.849302291870117	29.28447914123535	27.548236846923828	23.721519470214844	22.452455520629883	17.690183639526367	23.44768714904785	29.202024459838867	45.28996658325195	NaN	18.856552124023438
O75427	LRCH4	124.84701538085938	119.44430541992188	114.87936401367188	95.5943603515625	109.43986511230469	101.62930297851562	105.20015716552734	132.10870361328125	109.96935272216797	120.57176208496094	144.23446655273438	100.53214263916016	102.1191177368164	107.43045043945312	121.91352081298828	71.48799133300781	93.38532257080078	60.74843978881836	81.16152954101562	64.20436096191406
O75431	MTX2	322.79840087890625	364.8554382324219	415.8287353515625	397.4447937011719	421.529541015625	333.846435546875	401.4561462402344	410.2850036621094	344.1013488769531	350.34185791015625	390.6831970214844	336.8211975097656	300.9636535644531	371.9768371582031	362.381103515625	370.0086364746094	326.7574768066406	382.4253845214844	342.96905517578125	362.406494140625
O75436	VPS26A	1115.080810546875	1023.774169921875	1170.9510498046875	1082.6768798828125	1093.231201171875	1146.7322998046875	1150.15478515625	1065.6239013671875	1039.6275634765625	1209.641357421875	1120.598388671875	1209.7236328125	1165.4510498046875	1248.26953125	1242.8612060546875	1173.539794921875	1162.73095703125	1122.2843017578125	1246.29052734375	1284.998046875
O75439	PMPCB	771.926025390625	800.5867919921875	795.206298828125	882.114501953125	727.10205078125	864.7545776367188	836.0819091796875	690.5258178710938	776.6565551757812	837.7449340820312	761.2737426757812	799.2413330078125	878.6834106445312	850.6891479492188	807.9257202148438	813.4281616210938	920.1006469726562	858.1700439453125	852.5657958984375	809.7026977539062
O75446	SAP30	NaN	NaN	NaN	NaN	NaN	NaN	NaN	NaN	NaN	NaN	NaN	NaN	NaN	NaN	NaN	NaN	NaN	NaN	NaN	NaN
O75448	MED24	NaN	NaN	NaN	NaN	NaN	6.197332859039307	NaN	NaN	NaN	11.307422637939453	NaN	NaN	12.269927024841309	13.50684928894043	NaN	8.682345390319824	19.54793357849121	NaN	8.7740478515625	10.625028610229492
O75449	KATNA1	33.69526672363281	29.35721778869629	104.52716827392578	NaN	69.39848327636719	90.10234069824219	128.82289123535156	105.77337646484375	82.82225799560547	141.67318725585938	62.10771179199219	46.860198974609375	62.22847366333008	82.77561950683594	127.30459594726562	70.68162536621094	90.7354965209961	120.53005981445312	116.74169158935547	120.69215393066406
O75475	PSIP1	202.3516845703125	119.7368392944336	149.4078826904297	174.49465942382812	143.875732421875	133.70916748046875	157.1890869140625	136.8295440673828	142.48898315429688	151.2628631591797	154.1185302734375	161.1358642578125	107.25409698486328	166.8517303466797	191.98789978027344	153.3072967529297	139.1604766845703	166.28948974609375	155.0181427001953	158.25221252441406
O75477	ERLIN1	2112.311279296875	2519.90673828125	2567.810546875	2494.140380859375	2531.0302734375	2783.718505859375	2458.2255859375	2571.025390625	2590.924560546875	2559.278564453125	2403.04736328125	2494.478759765625	2690.37451171875	2339.649658203125	2674.328369140625	2571.306884765625	2508.98974609375	2385.25537109375	2762.710205078125	2785.16796875
O75489	NDUFS3	728.0554809570312	571.374755859375	608.4304809570312	544.5487670898438	500.5601806640625	657.3519897460938	638.2137451171875	544.8970336914062	547.588134765625	572.5037231445312	508.1864929199219	541.5980224609375	721.73193359375	514.919921875	526.976318359375	601.7685546875	580.6446533203125	590.2474365234375	507.0959777832031	547.8416748046875
O75494	SRSF10	834.4739379882812	835.408203125	867.8441772460938	801.4209594726562	837.2380981445312	916.5065307617188	786.4696655273438	755.0386352539062	734.1266479492188	719.9087524414062	721.5240478515625	675.6617431640625	615.9225463867188	639.4434814453125	567.4488525390625	683.268798828125	548.1438598632812	663.1347045898438	710.5859985351562	628.9266967773438
O75503	CLN5	222.89968872070312	279.7800598144531	187.1237030029297	227.55755615234375	327.45977783203125	260.54229736328125	211.4199676513672	285.62066650390625	271.1289367675781	235.42465209960938	212.0145263671875	158.4684600830078	137.87289428710938	243.57882690429688	196.11862182617188	240.2280731201172	193.46774291992188	189.8738555908203	222.29449462890625	159.78443908691406
O75508	CLDN11	193.98135375976562	177.43162536621094	166.5784454345703	216.5842742919922	177.75152587890625	227.1334991455078	146.25880432128906	191.5073699951172	179.20802307128906	182.997314453125	195.43276977539062	171.2585906982422	169.20787048339844	154.22286987304688	156.15469360351562	183.42897033691406	120.52588653564453	156.9087677001953	190.89096069335938	152.32843017578125
O75521	ECI2	510.04998779296875	481.826171875	562.9072265625	482.3984375	487.0293884277344	548.7626953125	500.64794921875	497.3465270996094	512.519287109375	438.2479248046875	549.9409790039062	569.3014526367188	480.7387390136719	530.245361328125	575.0865478515625	529.0003051757812	516.9292602539062	505.5421447753906	541.8272094726562	465.84112548828125
O75530	EED	68.39089965820312	268.5714416503906	49.61820602416992	111.9676284790039	101.3193359375	146.52923583984375	81.66812896728516	119.70751190185547	163.69725036621094	98.19752502441406	145.71388244628906	111.31365203857422	107.85137176513672	NaN	NaN	166.7401123046875	92.2733154296875	167.6446075439453	185.96002197265625	93.42192840576172
O75531	BANF1	4445.95458984375	6585.1298828125	5692.81787109375	6078.05322265625	5835.5029296875	6865.0068359375	5752.65185546875	5741.1708984375	5307.4580078125	5762.63525390625	6121.125	5558.244140625	5047.30126953125	5159.4453125	5302.244140625	4973.48828125	3817.331298828125	5205.05615234375	5895.3193359375	5315.5361328125
O75533	SF3B1	2780.393310546875	2900.206787109375	2882.305908203125	2832.543212890625	2893.63427734375	3014.855224609375	2829.9169921875	2905.30712890625	2766.252685546875	2877.381591796875	2640.374755859375	2940.10693359375	2782.1669921875	2698.74169921875	2771.3115234375	2819.490966796875	2805.11669921875	2623.84130859375	2929.853271484375	2784.843017578125
O75534	CSDE1	3755.796630859375	3997.288330078125	4082.856201171875	3710.987060546875	3978.7001953125	3868.298095703125	3971.06494140625	3917.91796875	3855.702880859375	3991.387939453125	3811.594970703125	3853.66064453125	3736.102294921875	3660.53271484375	3738.562744140625	3936.890869140625	3873.145751953125	3851.009765625	3859.397216796875	3888.566650390625
O75554	WBP4	184.9799346923828	58.036956787109375	210.6501007080078	224.17811584472656	192.15447998046875	127.14164733886719	115.07460021972656	64.2958984375	43.60261917114258	183.18505859375	222.38400268554688	205.6810302734375	139.43698120117188	185.38116455078125	141.92977905273438	183.14727783203125	136.71212768554688	148.84823608398438	297.8015441894531	133.55953979492188
O75569	PRKRA	263.660400390625	239.56546020507812	278.25274658203125	253.0900115966797	269.5179138183594	275.06024169921875	279.0047607421875	252.10801696777344	231.74478149414062	206.8692169189453	242.56369018554688	266.423828125	205.18019104003906	210.23358154296875	200.8013916015625	237.7086639404297	205.13931274414062	229.55177307128906	216.82870483398438	224.43011474609375
O75578	ITGA10	141.26568603515625	185.6002197265625	171.7509002685547	155.59597778320312	113.46456909179688	134.90386962890625	158.88119506835938	124.76019287109375	141.2180938720703	116.67130279541016	177.53602600097656	124.56071472167969	61.862815856933594	107.55406951904297	118.6275863647461	108.22763061523438	114.09011840820312	NaN	103.2812271118164	90.56855010986328
O75586	MED6	54.032901763916016	26.59026336669922	NaN	84.09161376953125	52.822628021240234	39.62789535522461	56.42893600463867	37.63237762451172	50.52235412597656	37.960792541503906	37.32688522338867	40.50507354736328	26.963682174682617	33.001007080078125	34.146202087402344	30.455049514770508	NaN	50.39940643310547	20.412960052490234	32.59341812133789
O75592	MYCBP2	94.36165618896484	89.93814086914062	92.74108123779297	67.09707641601562	113.32955169677734	84.2333984375	97.19389343261719	90.90277862548828	78.540283203125	69.88740539550781	102.60408020019531	73.39983367919922	53.15699005126953	76.32762145996094	94.09101867675781	80.76752471923828	62.5982780456543	65.35704803466797	44.97163772583008	80.47294616699219
O75607	NPM3	740.4019775390625	1018.3021850585938	1237.3973388671875	726.429931640625	1147.9549560546875	641.9310302734375	839.4321899414062	727.4566650390625	689.390625	842.2808837890625	641.3750610351562	505.2328796386719	523.4249267578125	664.970947265625	472.32720947265625	776.4833374023438	625.1703491210938	545.981689453125	283.1531677246094	562.0120239257812
O75608	LYPLA1	388.6546936035156	152.56463623046875	138.18409729003906	213.86180114746094	151.51332092285156	160.23487854003906	213.34048461914062	126.55052947998047	227.2388916015625	116.16840362548828	151.3890380859375	150.89169311523438	245.7340850830078	172.1827392578125	137.10752868652344	140.41720581054688	299.2955627441406	315.88140869140625	192.72557067871094	151.31544494628906
O75616	ERAL1	154.7038116455078	205.9705352783203	191.39170837402344	153.06985473632812	171.4522247314453	123.7911376953125	146.41522216796875	172.60655212402344	173.2165985107422	123.03433227539062	133.30262756347656	161.4598846435547	162.44432067871094	125.05403137207031	161.9627685546875	180.4836883544922	133.15020751953125	150.81192016601562	138.1779327392578	112.13530731201172
O75635	SERPINB7	NaN	NaN	NaN	NaN	609.2459716796875	NaN	NaN	NaN	NaN	NaN	NaN	NaN	NaN	NaN	NaN	NaN	NaN	NaN	NaN	NaN
O75636	FCN3	NaN	173.88539123535156	103.39921569824219	66.98540496826172	83.17681121826172	95.84687042236328	87.585693359375	102.63040161132812	116.5360107421875	70.00590515136719	64.62278747558594	126.32657623291016	139.2137451171875	120.219970703125	161.92022705078125	133.0464630126953	121.52879333496094	88.00053405761719	181.52078247070312	91.3262939453125
O75643	SNRNP200	1402.1251220703125	1539.2657470703125	1460.1505126953125	1482.5675048828125	1519.28515625	1446.3094482421875	1433.29248046875	1527.7969970703125	1403.0858154296875	1403.8211669921875	1556.24951171875	1608.376953125	1466.450439453125	1433.0030517578125	1538.1407470703125	1567.0150146484375	1443.2587890625	1414.9375	1413.3619384765625	1423.0035400390625
O75648	TRMU	77.93911743164062	90.56404113769531	83.14471435546875	51.87546920776367	83.69430541992188	85.3664321899414	49.195491790771484	109.4166488647461	73.77165222167969	89.32567596435547	62.52819061279297	84.69368743896484	75.35860443115234	101.96373748779297	93.94170379638672	66.32207489013672	76.03182220458984	91.6167221069336	63.31904602050781	55.27675247192383
O75663	TIPRL	765.18505859375	848.43798828125	750.812744140625	787.7197875976562	698.015869140625	775.024658203125	778.407470703125	746.7054443359375	669.3877563476562	735.3215942382812	717.9456176757812	781.5167846679688	811.6891479492188	730.3385620117188	728.9351806640625	766.911376953125	750.7759399414062	795.4343872070312	813.1517333984375	780.3746337890625
O75665	OFD1	85.57759857177734	65.26360321044922	108.2810287475586	111.3637466430664	107.12627410888672	125.19943237304688	104.29052734375	74.12611389160156	101.4158706665039	86.02413177490234	68.1905517578125	69.83352661132812	76.1568832397461	80.81373596191406	64.39808654785156	73.23760986328125	45.31092834472656	74.24502563476562	52.0766487121582	69.01669311523438
O75674	TOM1L1	148.9112091064453	166.08599853515625	197.69143676757812	137.54319763183594	221.7373504638672	NaN	NaN	145.2185821533203	164.16958618164062	146.283203125	NaN	NaN	NaN	164.4228515625	145.35594177246094	NaN	146.77659606933594	187.29464721679688	151.19749450683594	180.91917419433594
O75676	RPS6KA4	351.0466613769531	411.5718688964844	328.4593811035156	432.9942932128906	348.1236572265625	383.8533935546875	345.17779541015625	392.3168640136719	342.00555419921875	320.69842529296875	362.8074645996094	313.4161376953125	316.552001953125	323.0496520996094	322.0097961425781	372.9613952636719	266.512939453125	330.7432861328125	238.6896514892578	342.14105224609375
O75688	PPM1B	189.84573364257812	145.7957305908203	176.6653594970703	139.33506774902344	158.5321807861328	193.0702667236328	185.55410766601562	201.29257202148438	166.8314208984375	244.28187561035156	151.59352111816406	177.9537353515625	123.514892578125	107.25931549072266	172.9349365234375	104.36323547363281	134.6773223876953	117.1639633178711	142.98599243164062	143.17691040039062
O75691	UTP20	295.7142028808594	302.5730895996094	263.76239013671875	285.7689514160156	282.012451171875	262.71807861328125	284.5252685546875	292.59820556640625	257.60943603515625	240.7886199951172	289.35791015625	255.78125	277.2709045410156	263.2496032714844	254.59075927734375	285.2986755371094	290.68536376953125	255.16473388671875	239.01223754882812	275.74725341796875
O75694	NUP155	377.8315124511719	438.63128662109375	497.0375671386719	472.5287780761719	535.77783203125	439.73486328125	450.0398864746094	491.1247253417969	445.8243103027344	418.8099365234375	508.67010498046875	508.2447814941406	445.41937255859375	498.8191833496094	497.13897705078125	504.99273681640625	465.1430969238281	474.13702392578125	461.6361999511719	460.2872314453125
O75695	RP2	271.0323486328125	292.0455322265625	310.87518310546875	311.1135559082031	284.86895751953125	223.1141357421875	303.6784362792969	292.8794250488281	373.9257507324219	262.5242919921875	345.5268249511719	307.1868591308594	269.3860168457031	271.9504699707031	274.5633544921875	255.99005126953125	224.09225463867188	315.8260192871094	259.46234130859375	252.24122619628906
O75717	WDHD1	123.44815063476562	144.4071044921875	126.80641174316406	132.18002319335938	129.7925262451172	137.31979370117188	131.7898712158203	145.86990356445312	137.36676025390625	122.47797393798828	114.56867980957031	120.53827667236328	85.84496307373047	133.5764923095703	131.9007110595703	127.3500747680664	91.51692962646484	117.93111419677734	104.22454071044922	111.67365264892578
O75718	CRTAP	950.7653198242188	1115.25146484375	1079.960693359375	1005.4548950195312	1098.385498046875	1101.131103515625	929.3118896484375	1005.4000244140625	1141.166748046875	1093.4984130859375	1074.7978515625	1194.7017822265625	1071.6346435546875	1002.5653686523438	1052.71826171875	1047.484375	1114.2855224609375	897.880859375	1127.8145751953125	1112.4268798828125
O75746	SLC25A12	547.7901611328125	522.515869140625	550.9049682617188	545.6331176757812	572.47119140625	516.9360961914062	565.9627685546875	539.8724365234375	590.3289794921875	557.5452880859375	473.9858703613281	547.0847778320312	516.82275390625	491.39642333984375	576.4252319335938	485.8695373535156	548.5704345703125	539.79833984375	571.9609985351562	551.7433471679688
O75771	RAD51D	NaN	NaN	NaN	NaN	NaN	NaN	NaN	NaN	NaN	NaN	NaN	NaN	NaN	NaN	NaN	NaN	NaN	NaN	NaN	NaN
O75787	ATP6AP2	237.68112182617188	269.1421813964844	279.3313293457031	270.98114013671875	348.48699951171875	281.31146240234375	265.03790283203125	272.3466491699219	316.2236633300781	280.2919921875	305.9906005859375	255.7896728515625	230.0065155029297	259.3248291015625	245.61288452148438	290.6917419433594	217.19454956054688	249.0854949951172	266.21337890625	265.4027404785156
O75792	RNASEH2A	310.0357360839844	304.1005554199219	314.1991882324219	338.031982421875	322.8023986816406	290.5911560058594	301.4438781738281	294.61981201171875	317.8630676269531	258.4884948730469	279.57147216796875	294.9284362792969	228.5253448486328	283.07525634765625	309.50933837890625	304.248779296875	275.0483703613281	270.29443359375	305.48193359375	288.284423828125
O75794	CDC123	501.4266357421875	507.695068359375	537.4739379882812	468.79913330078125	484.2822265625	438.1293640136719	474.0724182128906	530.3402709960938	396.3843078613281	421.3023376464844	524.4822387695312	477.48675537109375	401.3104248046875	452.2166748046875	443.5616149902344	450.09698486328125	409.4802551269531	467.707275390625	468.9698791503906	415.8725891113281
O75808	CAPN15	NaN	NaN	NaN	NaN	NaN	NaN	NaN	33.25944900512695	25.738384246826172	40.5218620300293	NaN	NaN	NaN	NaN	NaN	NaN	NaN	25.867015838623047	NaN	NaN
O75815	BCAR3	348.5038146972656	444.360595703125	435.2019348144531	344.3740539550781	370.0469970703125	387.7283020019531	402.5478515625	388.5708312988281	364.9512634277344	331.7529296875	439.3917236328125	393.06842041015625	411.097900390625	392.0985107421875	370.07861328125	414.6611328125	309.10821533203125	383.8011169433594	386.41796875	372.8519592285156
O75817	POP7	583.2513427734375	385.1213684082031	525.0591430664062	445.5357360839844	543.8717041015625	455.71539306640625	547.1682739257812	446.195068359375	416.3554382324219	372.8331298828125	442.232421875	365.11944580078125	354.66351318359375	410.1093444824219	388.75872802734375	341.104736328125	173.68780517578125	365.4866943359375	268.6043701171875	103.88064575195312
O75818	RPP40	46.5837516784668	34.14099884033203	35.5540885925293	42.312801361083984	59.14005661010742	48.314064025878906	24.773380279541016	44.034671783447266	23.192129135131836	28.38914680480957	26.202606201171875	45.527061462402344	41.02289962768555	28.45039176940918	15.53222370147705	31.99982261657715	27.07856559753418	NaN	23.468141555786133	33.53554916381836
O75821	EIF3G	5803.44482421875	5933.44970703125	4275.75244140625	5502.94189453125	5376.5107421875	5756.97021484375	5398.83740234375	5043.7783203125	5757.91357421875	5192.4189453125	5598.19287109375	5483.9716796875	5332.59423828125	5021.724609375	5169.8662109375	5193.3681640625	5164.27294921875	4995.646484375	4803.9130859375	4796.0009765625
O75822	EIF3J	1398.5418701171875	1604.4337158203125	1453.98876953125	1431.5791015625	1753.6859130859375	1624.63671875	1365.468017578125	1641.32177734375	1465.6324462890625	1483.52734375	1461.81689453125	1590.8658447265625	1368.567626953125	1551.2791748046875	1430.5433349609375	1505.9044189453125	1365.8450927734375	1371.4652099609375	1459.990966796875	1443.843994140625
O75828	CBR3	401.7976989746094	463.25775146484375	457.7923583984375	423.86602783203125	355.2153625488281	398.5226135253906	419.0452575683594	416.8103332519531	445.76934814453125	401.3420104980469	344.2095947265625	296.265625	429.0550842285156	394.66619873046875	444.0679016113281	408.0628967285156	475.36932373046875	552.1554565429688	350.0803527832031	483.9444885253906
O75832	PSMD10	111.26765441894531	89.23558807373047	128.1686553955078	90.74555969238281	102.2163314819336	85.32743072509766	73.09400939941406	87.96742248535156	66.39344787597656	80.96005249023438	59.82741165161133	108.1358642578125	103.45426177978516	48.1599006652832	104.78675842285156	81.11904907226562	91.42951965332031	96.35144805908203	105.96005249023438	68.3147964477539
O75844	ZMPSTE24	1474.7862548828125	1406.3074951171875	1348.262451171875	1190.69873046875	1461.721435546875	1609.1832275390625	1289.17822265625	1091.9677734375	1414.866943359375	1194.6741943359375	1030.313232421875	1326.5960693359375	1315.0491943359375	1285.168701171875	1389.4210205078125	1225.7633056640625	1122.9847412109375	1380.5294189453125	962.3150634765625	1126.300048828125
O75874	IDH1	2462.62255859375	2440.351318359375	2283.931884765625	2510.443115234375	2200.976318359375	2237.58251953125	2189.128173828125	2236.116943359375	2183.462890625	2393.539306640625	2329.556884765625	2192.13671875	2321.640625	2292.55615234375	2371.37255859375	2188.046630859375	2439.5078125	2358.50830078125	2332.876220703125	2564.419677734375
O75879	GATB	147.0517578125	142.46604919433594	129.5235595703125	106.106201171875	167.8022918701172	151.2227325439453	147.1337432861328	139.29747009277344	129.85934448242188	120.91943359375	154.94546508789062	148.84872436523438	114.64165496826172	108.99899291992188	152.7649383544922	159.5251007080078	124.83800506591797	136.15780639648438	129.2042236328125	136.65823364257812
O75880	SCO1	187.02293395996094	284.0087890625	222.897216796875	221.55909729003906	244.74911499023438	292.61016845703125	206.765380859375	239.42681884765625	230.05474853515625	225.75244140625	294.02374267578125	256.0947570800781	244.9407501220703	250.08213806152344	217.79168701171875	259.2752990722656	252.41806030273438	169.2114715576172	263.2265625	179.8162841796875
O75882	ATRN	90.4742202758789	128.76918029785156	92.60603332519531	113.5162124633789	135.76504516601562	112.96942901611328	105.16834259033203	109.66413879394531	129.35867309570312	88.99516296386719	152.52874755859375	128.38600158691406	96.67427062988281	85.8861083984375	121.13153076171875	106.1498031616211	105.13177490234375	105.94971466064453	123.87481689453125	83.54683685302734
O75884	RBBP9	308.1791076660156	335.1779479980469	284.1016540527344	319.2586364746094	391.84478759765625	326.6971130371094	316.731201171875	328.87298583984375	323.343505859375	441.10302734375	295.5951232910156	347.1242980957031	380.56201171875	382.8439636230469	318.6151428222656	344.05047607421875	382.0525817871094	356.4302673339844	366.5142822265625	389.5751953125
O75886	STAM2	897.9205932617188	873.8295288085938	915.0504150390625	857.0325317382812	889.06787109375	812.6383666992188	811.70751953125	877.135498046875	783.9099731445312	773.5516967773438	877.448974609375	834.7313232421875	827.84375	786.5410766601562	843.0300903320312	916.1796875	800.6447143554688	826.166015625	827.815185546875	860.1561889648438
O75896	TUSC2	NaN	NaN	183.5323028564453	200.30064392089844	183.34471130371094	16.139230728149414	222.91107177734375	179.412109375	NaN	182.4076385498047	NaN	200.76878356933594	NaN	208.21307373046875	236.43711853027344	179.54220581054688	44.664554595947266	173.7554168701172	NaN	161.58084106445312
O75907	DGAT1	182.7152099609375	207.2569122314453	206.2902374267578	165.8855438232422	225.10304260253906	190.2509765625	175.0409393310547	152.70245361328125	146.4179229736328	160.5313262939453	128.40664672851562	130.0049591064453	111.9543685913086	127.55203247070312	105.50960540771484	130.37210083007812	67.88772583007812	101.00049591064453	95.53915405273438	115.45899963378906
O75909	CCNK	98.37407684326172	122.4914321899414	135.44393920898438	95.88550567626953	83.44824981689453	69.92731475830078	132.42596435546875	122.5371322631836	90.08726501464844	114.70782470703125	107.8580551147461	100.88253784179688	141.1566925048828	91.453369140625	85.64736938476562	109.02210235595703	110.08309936523438	77.6830825805664	74.83125305175781	80.60242462158203
O75915	ARL6IP5	3429.1220703125	4723.43896484375	4204.693359375	4293.79638671875	3909.33837890625	4383.1982421875	4059.1796875	4396.91162109375	3529.397705078125	4040.91015625	3518.272216796875	3911.06884765625	4325.83544921875	3467.041015625	3173.758056640625	3419.966064453125	3266.775390625	3461.364990234375	3852.004150390625	2859.7109375
O75925;O75928	PIAS1;PIAS2	274.040283203125	224.60462951660156	204.98214721679688	210.43923950195312	308.5888671875	249.9429473876953	232.70486450195312	236.2306365966797	261.603271484375	253.9894561767578	239.60377502441406	177.37428283691406	175.81472778320312	180.7904815673828	256.9302673339844	207.00677490234375	187.9885711669922	195.13345336914062	187.61512756347656	236.1542510986328
O75934	BCAS2	158.35577392578125	204.4789581298828	243.3597869873047	220.677001953125	250.66769409179688	237.69068908691406	206.8400421142578	216.590576171875	207.4232940673828	194.0642852783203	164.8701629638672	227.76422119140625	181.0590362548828	224.8541717529297	164.75877380371094	210.71768188476562	167.01963806152344	156.49241638183594	156.60276794433594	155.199462890625
O75935	DCTN3	1627.2257080078125	1663.4058837890625	1689.672119140625	1565.1988525390625	1511.458984375	1276.7686767578125	1634.16650390625	1571.68505859375	1622.41748046875	1562.5338134765625	1695.167236328125	1673.1575927734375	1563.551025390625	1614.912841796875	1626.5950927734375	1377.1348876953125	1468.3623046875	1678.2777099609375	1526.9725341796875	1785.017822265625
O75937	DNAJC8	469.35064697265625	409.0695495605469	419.3947448730469	444.4071960449219	456.0382995605469	407.76104736328125	469.9184265136719	423.0773010253906	420.532958984375	515.6200561523438	450.8488464355469	386.32452392578125	427.6665344238281	454.4696960449219	393.20001220703125	422.4950256347656	465.23931884765625	418.11505126953125	405.6567687988281	403.935302734375
O75940	SMNDC1	289.345947265625	264.11004638671875	163.68089294433594	269.8743896484375	219.6020965576172	226.8637237548828	228.7117919921875	254.2769775390625	245.08892822265625	217.53976440429688	234.953857421875	182.62876892089844	287.59429931640625	246.91258239746094	221.51959228515625	245.13841247558594	330.33843994140625	235.68966674804688	266.6189880371094	290.4990234375
O75947	ATP5PD	988.4815673828125	1109.6688232421875	1039.5709228515625	1082.037841796875	964.2034301757812	1085.879150390625	925.2717895507812	1098.3782958984375	1062.2508544921875	978.9850463867188	1022.9256591796875	1006.1077270507812	973.9765625	1041.1270751953125	990.7673950195312	1100.3558349609375	1052.3544921875	1024.039794921875	1141.770263671875	985.0834350585938
O75955	FLOT1	937.31005859375	963.35009765625	1056.4185791015625	1045.80908203125	1051.0106201171875	997.2334594726562	1046.304931640625	1015.0099487304688	1041.67822265625	1033.0469970703125	959.0127563476562	939.488037109375	833.7515869140625	924.0401000976562	984.1611938476562	888.52001953125	892.3642578125	994.1102294921875	957.5611572265625	975.0557861328125
O75962	TRIO	352.161865234375	380.2200012207031	365.64056396484375	384.2905578613281	387.55792236328125	341.1224670410156	348.06158447265625	344.2100524902344	363.3534851074219	367.301025390625	374.8550109863281	385.946533203125	360.92596435546875	365.6396789550781	371.1945495605469	348.4031066894531	357.611328125	363.79443359375	332.9398193359375	388.7091369628906
O75964	ATP5MG	2801.234619140625	2192.478759765625	2607.150390625	2591.634521484375	2575.093994140625	2640.921630859375	2836.506591796875	2645.5751953125	2745.3798828125	2652.362548828125	2858.217529296875	2518.907958984375	2851.929931640625	2953.365234375	2790.111083984375	2896.86083984375	3071.8466796875	2880.551025390625	2901.7978515625	3050.33544921875
O75970	MPDZ	181.29013061523438	192.34600830078125	211.9016876220703	188.14529418945312	208.2017059326172	199.440673828125	198.96279907226562	205.8737030029297	186.76048278808594	195.47140502929688	199.15179443359375	195.2537078857422	177.6094207763672	205.32388305664062	189.55418395996094	193.86585998535156	183.95726013183594	202.3706817626953	196.68592834472656	199.35147094726562
O75976	CPD	394.1993408203125	300.896240234375	325.59844970703125	347.34307861328125	284.107177734375	277.4027099609375	308.9990539550781	338.23138427734375	326.4951477050781	318.7355041503906	322.0967102050781	301.4066467285156	366.9081115722656	355.9790954589844	309.1894226074219	289.4764709472656	338.8367614746094	348.3104248046875	334.9753723144531	337.7637023925781
O76003	GLRX3	4747.68408203125	4774.91552734375	4520.37890625	4214.9365234375	4361.18603515625	4155.38818359375	4876.98095703125	4350.201171875	4461.60693359375	4257.22509765625	4478.56396484375	4511.17333984375	4537.6025390625	4942.99267578125	4141.84765625	4534.65966796875	4685.39501953125	4576.75732421875	4737.76123046875	4451.39013671875
O76009	KRT33A	71.02439880371094	NaN	65.05543518066406	10.558493614196777	29.951311111450195	NaN	76.2822265625	67.8746566772461	19.63056182861328	19.286514282226562	NaN	NaN	NaN	NaN	NaN	53.10862350463867	11.79219913482666	65.07756042480469	54.99213790893555	20.830894470214844
O76011	KRT34	43.00938034057617	161.00196838378906	164.6232452392578	NaN	32.25898742675781	NaN	31.953563690185547	54.52075958251953	NaN	37.80326843261719	NaN	93.51265716552734	111.03284454345703	NaN	39.721187591552734	NaN	141.92428588867188	NaN	NaN	25.852832794189453
O76013	KRT36	NaN	285.72479248046875	NaN	NaN	304.2070617675781	254.802978515625	170.8392333984375	208.7831573486328	212.59458923339844	355.45782470703125	168.81942749023438	181.1742706298828	306.6129150390625	242.66366577148438	275.9372253417969	NaN	NaN	NaN	288.9200134277344	NaN
O76015	KRT38	NaN	NaN	NaN	621.384765625	72.87236785888672	NaN	NaN	58.8005256652832	NaN	NaN	NaN	NaN	NaN	NaN	NaN	NaN	NaN	NaN	NaN	NaN
O76021	RSL1D1	240.5393829345703	191.0173797607422	188.3060302734375	268.85723876953125	216.73777770996094	247.21612548828125	245.29627990722656	253.8291778564453	274.5747985839844	210.90017700195312	342.96929931640625	343.50640869140625	401.68475341796875	386.9749755859375	403.5249328613281	335.5006103515625	481.8280334472656	342.043212890625	367.2024230957031	358.4796447753906
O76024	WFS1	501.3343505859375	503.3999328613281	517.309814453125	589.6013793945312	567.3306884765625	520.5051879882812	534.4886474609375	545.5951538085938	548.7267456054688	590.8782348632812	554.4326171875	518.8802490234375	534.33203125	540.3719482421875	591.8607788085938	500.7215270996094	503.40093994140625	436.5198669433594	540.293701171875	562.9447021484375
O76031	CLPX	467.92901611328125	520.1954345703125	441.642333984375	457.5869445800781	489.8183898925781	499.91119384765625	454.53631591796875	477.7361755371094	452.5420227050781	509.9638366699219	393.3725280761719	416.79718017578125	447.7010498046875	444.53021240234375	445.50604248046875	447.2016906738281	432.95684814453125	413.2541809082031	421.4461364746094	483.2811584472656
O76039;O94806;Q00532;Q15139;Q8IVW4;Q92772;Q9BZL6;Q9NRP7	CDKL5;PRKD3;CDKL1;PRKD1;CDKL3;CDKL2;PRKD2;STK36	121.71452331542969	137.1270751953125	77.9926528930664	89.95950317382812	62.91087341308594	96.99385833740234	75.19452667236328	69.40776062011719	93.78279876708984	84.14307403564453	54.56866455078125	80.16341400146484	76.95494079589844	87.6833724975586	90.54588317871094	74.20498657226562	103.10611724853516	46.931941986083984	97.14937591552734	81.1414794921875
O76054	SEC14L2	344.5779724121094	376.1588439941406	377.434326171875	404.85968017578125	343.921630859375	393.2087097167969	417.2848205566406	383.5120544433594	302.0390930175781	418.49957275390625	326.31231689453125	313.8861083984375	241.54859924316406	199.7557373046875	351.265625	363.545654296875	331.12347412109375	279.9562683105469	287.83355712890625	319.3144836425781
O76070	SNCG	11.43663501739502	NaN	6.007490634918213	16.815608978271484	NaN	NaN	NaN	12.839225769042969	7.097311019897461	14.201446533203125	13.604236602783203	17.92656707763672	NaN	18.100757598876953	22.689701080322266	4.812077522277832	NaN	NaN	12.052532196044922	NaN
O76071	CIAO1	351.9379577636719	374.8990173339844	404.6376037597656	366.87200927734375	413.45697021484375	367.2829284667969	396.0164489746094	380.2666931152344	335.64996337890625	344.925048828125	345.88665771484375	431.28759765625	415.2972717285156	330.0447692871094	361.9208984375	283.5286560058594	348.7759704589844	376.5392150878906	314.97625732421875	332.3568115234375
O76081	RGS20	NaN	NaN	27.471195220947266	46.65814208984375	27.586015701293945	34.07243728637695	49.94063949584961	44.51108169555664	36.31046676635742	43.931846618652344	NaN	NaN	67.21038818359375	NaN	NaN	38.17192077636719	66.53787994384766	NaN	47.770851135253906	69.65940856933594
O76094	SRP72	1009.8076782226562	1048.9189453125	1022.8867797851562	1039.59716796875	1022.3447265625	1012.4865112304688	1031.5389404296875	1093.3106689453125	1043.15576171875	1017.1939086914062	1131.3916015625	1064.04345703125	971.2352905273438	987.5087280273438	1073.1864013671875	1049.0155029296875	939.0798950195312	1021.7127075195312	1116.7149658203125	1079.166748046875
O76095	JTB	175.30130004882812	56.93545150756836	135.74166870117188	112.17745971679688	NaN	90.29374694824219	119.11795806884766	144.6551055908203	200.01611328125	NaN	123.1552963256836	175.4901580810547	107.4793472290039	138.5253448486328	143.92831420898438	145.59918212890625	163.57550048828125	97.43717193603516	157.76490783691406	125.42185974121094
O77932	DXO	NaN	NaN	NaN	NaN	NaN	NaN	NaN	NaN	NaN	202.41529846191406	112.34465026855469	NaN	NaN	NaN	NaN	NaN	NaN	NaN	NaN	NaN
O94760	DDAH1	1214.6982421875	1203.97216796875	1291.9732666015625	1156.679931640625	1350.2861328125	1235.8497314453125	1082.993408203125	1164.114501953125	1150.2222900390625	1103.775146484375	1146.664306640625	1138.6785888671875	1138.0191650390625	1198.693115234375	1177.6473388671875	1217.3104248046875	1133.0142822265625	1132.4111328125	1164.4434814453125	1229.7376708984375
O94763	URI1	116.18727111816406	109.72086334228516	120.87068176269531	132.00466918945312	94.39944458007812	111.13555145263672	105.0418930053711	102.75904083251953	111.39500427246094	113.1184310913086	92.3464584350586	105.06334686279297	124.99473571777344	106.01338958740234	111.62741088867188	146.26889038085938	136.4451141357422	135.49317932128906	96.92514038085938	107.4394302368164
O94766	B3GAT3	184.38247680664062	167.78285217285156	194.1029510498047	136.23114013671875	161.30612182617188	166.56192016601562	217.3769073486328	151.46055603027344	230.72671508789062	98.46788787841797	191.2345733642578	162.9859619140625	163.4143829345703	218.5985870361328	145.53343200683594	194.35693359375	207.20399475097656	189.8733367919922	186.51380920410156	169.32113647460938
O94768	STK17B	NaN	NaN	NaN	20.668869018554688	NaN	14.16719913482666	47.997169494628906	40.23126220703125	NaN	15.923669815063477	NaN	NaN	37.85818099975586	23.801902770996094	25.556259155273438	NaN	35.9195671081543	NaN	NaN	NaN
O94776	MTA2	825.1431884765625	868.3799438476562	781.2623291015625	853.397216796875	820.7349243164062	910.7164306640625	773.4635009765625	909.3143920898438	937.7952880859375	862.8847045898438	837.8900756835938	858.2547607421875	924.5563354492188	833.3327026367188	837.2645263671875	877.7774658203125	880.7747192382812	866.143798828125	819.9383544921875	817.9735717773438
O94804	STK10	419.86383056640625	436.98822021484375	484.54266357421875	411.45233154296875	497.7606506347656	458.9187316894531	379.8703308105469	422.2509460449219	410.28472900390625	451.1541748046875	447.3066711425781	434.1769714355469	412.48468017578125	420.029296875	400.66082763671875	428.619384765625	363.6663818359375	372.0268249511719	418.0256042480469	410.45269775390625
O94808	GFPT2	286.56561279296875	304.32257080078125	358.489013671875	231.66732788085938	286.3236083984375	299.001220703125	299.77984619140625	322.68743896484375	279.89471435546875	316.3251037597656	270.9263916015625	286.07000732421875	226.57852172851562	275.54595947265625	244.4293670654297	241.0677032470703	228.01901245117188	255.26217651367188	247.2749786376953	230.00132751464844
O94813	SLIT2	NaN	NaN	NaN	25.826858520507812	17.439653396606445	NaN	NaN	24.046022415161133	32.39341735839844	9.873332977294922	NaN	NaN	10.377129554748535	34.99855422973633	45.14994430541992	NaN	NaN	NaN	NaN	10.345694541931152
O94822	LTN1	270.3677978515625	267.2145080566406	271.7010803222656	284.005615234375	286.94573974609375	222.71151733398438	221.02574157714844	268.5085144042969	263.9366760253906	196.50936889648438	232.520263671875	256.14324951171875	204.80325317382812	220.36566162109375	222.1814727783203	196.71324157714844	208.67791748046875	273.9478759765625	200.8426513671875	187.58311462402344
O94826	TOMM70	836.695556640625	945.4224243164062	905.9877319335938	969.1503295898438	804.7974853515625	904.0813598632812	859.8482055664062	864.1798095703125	984.7201538085938	923.9642333984375	799.0616455078125	855.3640747070312	957.2505493164062	886.4169311523438	893.63916015625	947.0588989257812	922.9180908203125	1008.0115356445312	921.9115600585938	895.0588989257812
O94829	IPO13	265.5753479003906	243.28427124023438	278.6060485839844	281.1927185058594	209.14077758789062	209.03811645507812	246.7211456298828	247.19520568847656	223.5948028564453	217.78627014160156	258.23858642578125	254.67547607421875	215.68035888671875	250.04258728027344	248.1299591064453	237.96542358398438	216.5820770263672	266.93133544921875	220.5369110107422	260.3810119628906
O94830	DDHD2	60.66917037963867	56.327850341796875	55.438941955566406	50.784881591796875	47.36556625366211	71.91661834716797	147.26083374023438	67.7443618774414	82.22312927246094	52.67941665649414	72.5609130859375	56.37064743041992	63.34271240234375	49.028995513916016	72.71427917480469	51.73381423950195	71.67654418945312	63.1119499206543	58.84761047363281	51.975830078125
O94832	MYO1D	172.0424041748047	187.4495849609375	210.98989868164062	190.54336547851562	213.43263244628906	154.5532989501953	178.5288848876953	155.8428955078125	143.78294372558594	178.0060577392578	99.34375762939453	213.4080352783203	173.14105224609375	173.0252685546875	165.61102294921875	173.623779296875	210.347900390625	184.89382934570312	144.9726104736328	145.23536682128906
O94842	TOX4	224.1396484375	253.0207061767578	235.94456481933594	201.3366241455078	257.4306945800781	174.12005615234375	246.29718017578125	211.3343963623047	202.28884887695312	192.53521728515625	266.140380859375	208.52622985839844	167.04823303222656	207.80828857421875	152.1315460205078	194.36187744140625	219.5425262451172	199.2366180419922	150.69187927246094	204.3172149658203
O94851	MICAL2	398.05621337890625	409.26708984375	330.8923645019531	354.2669677734375	453.4866027832031	353.3818359375	345.6889953613281	364.93121337890625	409.484130859375	362.82171630859375	406.7969055175781	444.85369873046875	356.2857971191406	383.1366882324219	353.6061096191406	392.34930419921875	359.9530029296875	379.6091003417969	372.8380126953125	336.5400085449219
O94855	SEC24D	1404.8199462890625	1509.5665283203125	1625.216796875	1611.329345703125	1628.18310546875	1643.761962890625	1605.4091796875	1624.1312255859375	1688.74609375	1506.89892578125	1528.9033203125	1482.019775390625	1588.7626953125	1443.8779296875	1487.4075927734375	1559.3282470703125	1471.158203125	1464.2989501953125	1550.630126953125	1457.3426513671875
O94856	NFASC	349.9674987792969	284.3313293457031	290.62255859375	374.0525817871094	338.1827697753906	296.51190185546875	363.649658203125	328.3308410644531	305.7950439453125	353.489501953125	308.2440490722656	313.1252136230469	314.2657470703125	337.0116271972656	335.2646484375	283.2109069824219	319.2554931640625	314.0260009765625	391.85400390625	313.5995788574219
O94864	SUPT7L	155.5386199951172	176.53829956054688	129.45018005371094	136.67361450195312	114.07000732421875	158.10411071777344	127.7056884765625	153.73390197753906	175.54539489746094	138.91128540039062	126.4764404296875	122.8112564086914	NaN	136.25051879882812	106.59159088134766	152.86138916015625	154.7802276611328	181.8353729248047	120.40486907958984	115.75343322753906
O94868	FCHSD2	62.14741134643555	57.0372314453125	75.69964599609375	38.35269546508789	81.12571716308594	62.5419807434082	52.17230987548828	54.623779296875	62.2077522277832	41.25631332397461	53.46173858642578	42.71002960205078	62.790916442871094	52.239463806152344	76.43549346923828	47.6060905456543	41.494075775146484	42.11722183227539	48.623409271240234	57.93812561035156
O94874	UFL1	590.8491821289062	552.1237182617188	563.8809204101562	581.021484375	605.4198608398438	547.250244140625	602.8447265625	637.2710571289062	620.7924194335938	595.7450561523438	562.38134765625	533.259033203125	560.2738647460938	579.0607299804688	561.5405883789062	598.9911499023438	553.1346435546875	632.1323852539062	533.2595825195312	579.2037963867188
O94880	PHF14	338.20111083984375	360.326416015625	441.0341796875	217.23887634277344	311.0906677246094	345.3880615234375	316.5277404785156	283.4513854980469	264.4577941894531	401.0629577636719	499.7189636230469	514.3294677734375	424.6593933105469	425.3560791015625	378.3215026855469	445.02679443359375	242.94583129882812	353.70501708984375	449.4703063964844	251.3031768798828
O94885	SASH1	177.96641540527344	263.3144226074219	206.28518676757812	187.57374572753906	219.4159698486328	223.54531860351562	235.0839385986328	200.48597717285156	213.65866088867188	224.2928009033203	174.6936798095703	201.02197265625	159.9013214111328	188.33526611328125	183.77633666992188	180.25906372070312	182.72564697265625	192.2867431640625	177.88076782226562	162.4624481201172
O94886	TMEM63A	163.1768341064453	145.22967529296875	236.22410583496094	203.6935577392578	204.08306884765625	249.9845733642578	176.9386749267578	205.59889221191406	202.97720336914062	195.41090393066406	222.7168731689453	172.15841674804688	277.6656188964844	132.7215576171875	210.68603515625	228.58538818359375	138.87911987304688	212.80296325683594	285.0896911621094	255.23605346679688
O94888	UBXN7	153.8899688720703	146.3710479736328	133.51918029785156	113.24482727050781	156.87393188476562	144.94619750976562	114.51988220214844	157.5675506591797	129.89071655273438	138.47251892089844	108.12673950195312	124.70895385742188	109.53754425048828	122.11358642578125	125.16669464111328	127.82532501220703	125.23951721191406	111.87498474121094	120.8766098022461	148.87490844726562
O94901	SUN1	156.67431640625	164.20970153808594	176.185546875	186.85186767578125	196.0188751220703	162.8641357421875	158.97642517089844	165.5041961669922	138.87747192382812	156.5776824951172	150.37281799316406	148.23974609375	111.8053970336914	143.41668701171875	164.60110473632812	151.807861328125	120.43021392822266	133.0803985595703	136.8716278076172	140.267578125
O94903	PLPBP	312.1194763183594	335.4999084472656	278.0776062011719	279.8669738769531	359.5157470703125	312.30242919921875	300.4859313964844	346.2663269042969	276.9837341308594	328.65460205078125	325.76190185546875	300.6868591308594	305.656494140625	369.5635986328125	261.8023376464844	276.66949462890625	293.5400085449219	253.3910675048828	281.9345397949219	269.9164733886719
O94905	ERLIN2	1061.365478515625	1089.1297607421875	1189.078857421875	1134.4158935546875	1100.16015625	1205.4107666015625	1150.0546875	1100.6885986328125	1100.8634033203125	1311.0009765625	1071.781005859375	1147.585205078125	1149.800537109375	1148.673828125	1193.8797607421875	1167.968994140625	1295.6514892578125	1018.2686767578125	1242.9366455078125	1169.5552978515625
O94906	PRPF6	836.621826171875	878.1930541992188	833.1361083984375	867.4988403320312	817.7865600585938	884.7025756835938	944.1904296875	914.4489135742188	940.791015625	874.5671997070312	901.3479614257812	901.5185546875	943.3314208984375	897.1132202148438	825.893798828125	895.6091918945312	892.97900390625	950.7686767578125	873.9702758789062	850.7572631835938
O94913	PCF11	78.08357238769531	45.79841232299805	96.01446533203125	84.96797180175781	59.0080680847168	66.82957458496094	93.32588195800781	94.78667449951172	109.5777359008789	78.71009826660156	103.78176879882812	NaN	85.24882507324219	83.89320373535156	66.2882308959961	101.2779541015625	95.33120727539062	92.35054779052734	99.5605239868164	94.01587677001953
O94915	FRYL	197.6842041015625	208.1287384033203	198.45245361328125	231.07400512695312	215.06394958496094	195.91427612304688	182.9219512939453	196.12698364257812	201.11990356445312	184.5903778076172	188.4023895263672	183.26246643066406	183.68612670898438	185.27049255371094	199.25140380859375	181.72837829589844	179.02560424804688	194.17701721191406	174.38397216796875	202.93601989746094
O94916	NFAT5	115.24918365478516	127.73200225830078	103.69678497314453	129.320556640625	83.32952880859375	118.43950653076172	73.05880737304688	113.14435577392578	81.39661407470703	109.46034240722656	74.65034484863281	97.6263656616211	68.31175994873047	87.26799774169922	61.00117874145508	97.21814727783203	110.11834716796875	52.55929946899414	74.32884216308594	89.57429504394531
O94919	ENDOD1	378.5066833496094	340.4324645996094	414.472412109375	346.28216552734375	387.0460510253906	315.58502197265625	265.7075500488281	316.1380615234375	254.83155822753906	283.099609375	337.1514587402344	293.16326904296875	280.1496887207031	223.809326171875	286.363525390625	262.7868347167969	232.22459411621094	276.1993713378906	281.1915283203125	326.27947998046875
O94923	GLCE	184.8687744140625	175.31504821777344	266.4739990234375	237.1500701904297	245.73794555664062	198.63291931152344	167.78578186035156	150.4420166015625	194.2896270751953	216.28781127929688	177.05735778808594	225.08575439453125	133.77426147460938	178.97174072265625	224.85128784179688	188.35255432128906	188.97906494140625	268.7358093261719	132.60069274902344	162.09803771972656
O94925	GLS	2902.002197265625	2953.412841796875	3074.017578125	2760.756591796875	3113.79296875	2707.99072265625	2582.70068359375	2963.24755859375	2846.595703125	2977.43701171875	2790.257080078125	3079.741943359375	3070.556396484375	2974.10693359375	2934.686767578125	3065.893310546875	2981.161376953125	3035.905029296875	3012.158935546875	2912.15380859375
O94927	HAUS5	128.29933166503906	123.86835479736328	149.0059814453125	128.1630401611328	161.22988891601562	136.17274475097656	183.4431610107422	142.0388946533203	130.38702392578125	146.5052490234375	105.86896514892578	151.83099365234375	100.12646484375	136.5885009765625	129.78175354003906	159.19207763671875	122.36461639404297	161.83639526367188	132.6573486328125	134.05897521972656
O94929	ABLIM3	74.9014892578125	99.75174713134766	108.42597198486328	71.20307159423828	95.41097259521484	84.56865692138672	101.46463775634766	85.8513412475586	90.1441421508789	79.57696533203125	75.53962707519531	97.25709533691406	64.38906860351562	66.79708099365234	64.26339721679688	89.36868286132812	61.35166931152344	81.90399169921875	69.31735229492188	56.030033111572266
O94964	SOGA1	83.37982177734375	70.3641586303711	101.27484130859375	81.40303039550781	95.2747802734375	81.06486511230469	73.4765396118164	66.59891510009766	75.20789337158203	80.59329223632812	63.94142150878906	79.90391540527344	66.51583099365234	64.6702880859375	72.16327667236328	55.23622512817383	61.8023681640625	53.65123748779297	55.0074462890625	57.724544525146484
O94966	USP19	119.69641876220703	156.5170440673828	144.31817626953125	130.2484893798828	158.4781951904297	136.69290161132812	134.30345153808594	113.77295684814453	108.78946685791016	119.1781234741211	123.31157684326172	128.1585693359375	79.57870483398438	115.03756713867188	95.10895538330078	133.16287231445312	90.67137908935547	100.08407592773438	104.50164031982422	107.98804473876953
O94967	WDR47	77.93177795410156	73.94384002685547	66.4725570678711	70.23802185058594	81.70320892333984	93.90979766845703	66.78340148925781	64.29267120361328	52.166038513183594	67.48751831054688	70.01309204101562	59.505462646484375	86.25457763671875	70.7705307006836	75.05328369140625	61.780296325683594	80.63196563720703	67.58041381835938	54.485137939453125	72.95010375976562
O94973	AP2A2	895.8341674804688	855.0586547851562	868.6182861328125	843.0266723632812	918.8637084960938	842.4620361328125	834.55029296875	886.9044799804688	812.605712890625	795.1603393554688	881.2224731445312	912.0498046875	880.2000122070312	854.5535888671875	855.3014526367188	830.6405639648438	855.7173461914062	871.9275512695312	849.3073120117188	851.32421875
O94979	SEC31A	2260.243408203125	2164.791015625	2100.754638671875	2193.310302734375	2120.7529296875	2034.10888671875	2091.154541015625	2117.0478515625	2100.47412109375	1983.0946044921875	2140.988525390625	2236.2099609375	2200.577392578125	2148.664794921875	2216.981201171875	2109.7314453125	2095.177490234375	2100.943359375	1964.690185546875	1993.01318359375
O94985	CLSTN1	187.82308959960938	222.82484436035156	208.32919311523438	234.54452514648438	219.37228393554688	114.778076171875	130.789306640625	151.1569061279297	129.10589599609375	140.71609497070312	169.5720672607422	133.41067504882812	109.22520446777344	158.51507568359375	144.3165740966797	117.68748474121094	84.63105010986328	156.04397583007812	141.38136291503906	114.22989654541016
O94992	HEXIM1	65.42897033691406	32.096309661865234	70.43341827392578	53.90224838256836	64.50872039794922	57.83831024169922	47.956268310546875	80.79299926757812	65.07543182373047	52.959007263183594	34.394596099853516	61.752113342285156	53.1921272277832	73.13996124267578	41.47548294067383	60.39072799682617	54.47541427612305	52.896568298339844	40.26094055175781	68.46700286865234
O95059	RPP14	138.30592346191406	159.0711669921875	209.2671661376953	244.51686096191406	242.4732208251953	146.204833984375	219.63217163085938	170.38363647460938	227.463134765625	167.20384216308594	189.33717346191406	166.88856506347656	123.07310485839844	196.18992614746094	159.4079132080078	135.8418731689453	181.50311279296875	180.4968719482422	211.3103485107422	193.26177978515625
O95070	YIF1A	342.7566223144531	375.2586669921875	374.2917785644531	312.3512268066406	347.00579833984375	344.0197448730469	360.734130859375	326.28662109375	364.3614501953125	276.90911865234375	347.9574890136719	354.4940185546875	290.90753173828125	291.30267333984375	324.3520812988281	311.5193176269531	270.47296142578125	319.388671875	297.72650146484375	342.8711853027344
O95071	UBR5	114.48577117919922	122.84784698486328	129.00743103027344	107.981689453125	141.44740295410156	103.6911849975586	118.26891326904297	124.2122802734375	90.24369049072266	108.3966293334961	109.43973541259766	115.58379364013672	113.58153533935547	147.15538024902344	102.9375	96.68215942382812	109.43272399902344	103.85946655273438	91.10077667236328	109.30863189697266
O95084	PRSS23	159.34640502929688	212.7406463623047	182.05406188964844	195.9725341796875	280.2212829589844	230.857177734375	NaN	NaN	245.453125	176.458740234375	222.377685546875	204.24928283691406	223.23211669921875	249.68228149414062	337.4739074707031	202.8639678955078	236.8448486328125	274.297119140625	218.85940551757812	271.27825927734375
O95104	SCAF4	1041.09765625	1127.8980712890625	980.8776245117188	812.9908447265625	977.917236328125	1038.411376953125	950.8123779296875	924.2481689453125	882.2514038085938	895.4972534179688	891.2303466796875	842.3432006835938	835.042724609375	882.0297241210938	890.81103515625	945.3126831054688	745.136962890625	763.4385986328125	898.3258056640625	808.3883666992188
O95136	S1PR2	NaN	NaN	NaN	NaN	NaN	NaN	NaN	NaN	NaN	NaN	NaN	NaN	NaN	NaN	NaN	NaN	NaN	NaN	NaN	NaN
O95139	NDUFB6	514.5488891601562	400.0090026855469	587.8722534179688	513.1614990234375	398.7091064453125	317.1006164550781	496.7923583984375	457.4188537597656	510.8210754394531	362.95068359375	270.6697082519531	442.2446594238281	369.8553771972656	331.8450927734375	269.90240478515625	333.09466552734375	346.1056823730469	435.0685729980469	383.0727233886719	335.9962158203125
O95140	MFN2	347.7021179199219	366.0585021972656	415.1903076171875	361.23095703125	464.8518371582031	352.8670959472656	338.1723327636719	423.1033630371094	387.1971740722656	343.3073425292969	372.34375	401.595947265625	312.5710754394531	343.71221923828125	466.1871337890625	385.61541748046875	289.96722412109375	352.579345703125	321.0899963378906	376.6580505371094
O95147	DUSP14	381.9388732910156	320.2650146484375	500.7508850097656	NaN	377.28912353515625	315.3573303222656	402.1884765625	415.6067199707031	333.1990966796875	344.37408447265625	NaN	NaN	492.6505126953125	469.86309814453125	301.7296447753906	392.8692626953125	467.3215026855469	352.96978759765625	406.9080810546875	461.7467041015625
O95149	SNUPN	174.1318359375	159.98220825195312	173.32608032226562	134.4755401611328	133.58009338378906	173.29302978515625	170.91407775878906	141.30130004882812	146.51873779296875	161.32435607910156	184.02432250976562	165.51162719726562	135.7627410888672	139.76271057128906	148.1030731201172	138.6334228515625	139.57078552246094	136.6658477783203	113.19184112548828	181.66603088378906
O95155	UBE4B	361.68121337890625	336.6923522949219	369.4775695800781	357.9410400390625	420.2522277832031	371.1159973144531	376.6593933105469	379.0765380859375	338.46759033203125	350.6181945800781	370.187255859375	403.7424011230469	329.64312744140625	391.384765625	369.12664794921875	325.5818176269531	348.46258544921875	399.79571533203125	355.59075927734375	355.33953857421875
O95159	ZFPL1	346.2889099121094	391.7696533203125	410.4071960449219	450.9866943359375	465.9006042480469	345.1664733886719	330.34735107421875	355.860595703125	388.07855224609375	342.9993896484375	366.775146484375	457.92059326171875	299.76995849609375	430.85809326171875	418.4371643066406	463.9159240722656	348.7413024902344	401.27606201171875	431.0472106933594	395.8606872558594
O95163	ELP1	350.9425964355469	314.99517822265625	413.496337890625	403.15948486328125	426.91241455078125	384.5540466308594	404.52557373046875	319.9570617675781	361.2626037597656	343.6640625	341.66015625	403.4163513183594	329.6992492675781	355.6104736328125	376.2751770019531	409.4627380371094	374.6213684082031	371.87213134765625	375.6734924316406	369.7417297363281
O95164	UBL3	461.07220458984375	396.211669921875	288.4045104980469	316.8670959472656	352.07269287109375	336.243408203125	329.5406494140625	356.0573425292969	269.69219970703125	256.6251220703125	399.28277587890625	258.68438720703125	341.6231384277344	392.45953369140625	277.62646484375	359.2165832519531	315.8498229980469	268.64306640625	305.3360595703125	269.3974914550781
O95166	GABARAP	196.11451721191406	228.4629669189453	282.02374267578125	294.17486572265625	163.77273559570312	306.43011474609375	212.63052368164062	306.6234436035156	285.53594970703125	246.65573120117188	287.944580078125	274.36669921875	381.20928955078125	328.66180419921875	370.1617736816406	267.9834899902344	397.3785400390625	250.64451599121094	348.7958679199219	321.7224426269531
O95167	NDUFA3	305.07421875	166.3920440673828	209.35997009277344	255.48818969726562	214.8531951904297	274.7432556152344	208.62838745117188	203.2554931640625	214.08885192871094	181.55992126464844	123.27262115478516	133.34988403320312	166.16831970214844	147.4063262939453	115.9735336303711	186.76443481445312	225.72824096679688	117.907958984375	222.7008819580078	148.96963500976562
O95168	NDUFB4	884.87939453125	817.2139282226562	1100.478759765625	793.135498046875	928.30908203125	833.8718872070312	933.188232421875	808.7566528320312	819.62109375	856.346923828125	692.4232177734375	637.8508911132812	815.23388671875	827.8228149414062	718.14208984375	686.8526000976562	723.66796875	621.0653686523438	561.628173828125	669.8273315429688
O95169	NDUFB8	704.4739379882812	581.2058715820312	625.7814331054688	583.19189453125	442.6627197265625	623.7340087890625	548.983642578125	598.4508666992188	617.9588623046875	517.5860595703125	652.2608642578125	360.4712829589844	541.2588500976562	512.2162475585938	522.7725219726562	456.1935729980469	466.05596923828125	457.44287109375	540.2709350585938	377.4505310058594
O95182	NDUFA7	118.77566528320312	141.76417541503906	125.6014175415039	119.61325073242188	131.52195739746094	100.6859130859375	139.86734008789062	124.39793395996094	115.62229919433594	155.78253173828125	98.7269058227539	108.9723129272461	116.69613647460938	101.28739929199219	106.22502136230469	117.47077941894531	119.04264831542969	82.83414459228516	115.55158233642578	112.95974731445312
O95183	VAMP5	280.50653076171875	321.1436462402344	282.35040283203125	304.42437744140625	320.4859313964844	266.56744384765625	243.9082489013672	220.8245391845703	254.29698181152344	315.33587646484375	254.65386962890625	313.9434509277344	283.89813232421875	268.34442138671875	310.636962890625	185.43714904785156	258.9707946777344	243.7200469970703	224.68368530273438	260.9678039550781
O95197	RTN3	1545.6287841796875	1489.6343994140625	1724.9866943359375	1479.667724609375	1200.460205078125	1562.725830078125	1528.5489501953125	1460.65771484375	1491.028564453125	1397.23046875	1482.988037109375	1382.012939453125	1289.595947265625	1571.7523193359375	1390.1590576171875	1531.599365234375	1328.3321533203125	1494.91943359375	1485.56787109375	1528.55615234375
O95202	LETM1	1353.9454345703125	1150.35498046875	1297.177734375	1239.7884521484375	1256.7783203125	1123.8475341796875	1144.039794921875	1176.191162109375	1075.2838134765625	1068.0733642578125	1204.1331787109375	1229.9814453125	1279.2357177734375	1183.7169189453125	1209.5902099609375	1291.581298828125	1310.711181640625	1175.6234130859375	1114.4454345703125	1119.8436279296875
O95208	EPN2	191.67572021484375	199.31463623046875	206.78306579589844	176.14088439941406	194.14718627929688	214.57034301757812	175.99493408203125	185.8980712890625	191.90811157226562	195.11331176757812	164.8163604736328	168.32923889160156	247.71424865722656	178.03152465820312	139.0856170654297	205.8166046142578	230.7754669189453	191.3816680908203	228.97035217285156	167.2869415283203
O95218	ZRANB2	524.4393310546875	759.3153076171875	576.2150268554688	469.4539489746094	611.4999389648438	555.6596069335938	579.0599975585938	532.0668334960938	539.91650390625	678.7520751953125	508.2473449707031	483.9976501464844	471.77850341796875	412.1851806640625	428.0521240234375	447.83392333984375	478.8203430175781	432.73565673828125	469.18292236328125	436.50921630859375
O95219	SNX4	541.9414672851562	584.3320922851562	643.3115234375	550.458984375	636.9146728515625	560.736328125	586.5926513671875	518.4063110351562	578.6911010742188	553.392333984375	557.9406127929688	632.2958984375	521.2252807617188	572.2655639648438	584.5504760742188	545.4942016601562	511.4922180175781	479.74676513671875	529.41748046875	525.0726928710938
O95229	ZWINT	119.08457946777344	242.89488220214844	219.13650512695312	213.2871856689453	186.87429809570312	228.14599609375	158.55381774902344	230.4910888671875	223.5652618408203	242.06060791015625	163.63861083984375	232.95953369140625	234.99533081054688	227.12002563476562	239.03846740722656	248.44406127929688	224.75225830078125	237.9419403076172	225.37120056152344	232.90924072265625
O95232	LUC7L3	710.3910522460938	651.29150390625	752.3349609375	759.4816284179688	714.2039794921875	682.7258911132812	653.7333374023438	644.7806396484375	612.0679931640625	650.9989013671875	706.2610473632812	645.2975463867188	589.61572265625	627.0301513671875	606.6679077148438	656.2529296875	609.2112426757812	629.6754150390625	578.333984375	549.9708862304688
O95235	KIF20A	133.25250244140625	108.85226440429688	124.02176666259766	108.36634826660156	143.3607940673828	132.6326904296875	122.59904479980469	129.72933959960938	118.70624542236328	100.65142822265625	84.42597198486328	144.56198120117188	130.53793334960938	130.1055908203125	140.46939086914062	132.92340087890625	116.7988510131836	133.0204620361328	118.52403259277344	119.96866607666016
O95239	KIF4A	194.8543701171875	193.45254516601562	174.110107421875	197.94058227539062	195.0623016357422	183.48028564453125	190.43161010742188	221.6520538330078	186.27731323242188	185.17593383789062	202.8794708251953	217.28627014160156	189.97454833984375	191.31008911132812	205.31314086914062	196.18972778320312	163.9473419189453	197.73782348632812	166.0177001953125	173.20819091796875
O95243	MBD4	NaN	NaN	NaN	NaN	NaN	NaN	1324.623046875	NaN	NaN	NaN	NaN	1780.39892578125	NaN	NaN	NaN	NaN	NaN	NaN	NaN	NaN
O95248	SBF1	260.8223571777344	245.2251434326172	194.89137268066406	238.65243530273438	247.15274047851562	187.6678466796875	259.521728515625	241.879150390625	218.46832275390625	246.48342895507812	243.5550079345703	241.37864685058594	239.85592651367188	227.3034210205078	238.1822509765625	221.09149169921875	222.64230346679688	223.316650390625	173.77145385742188	211.0730743408203
O95249	GOSR1	272.2096252441406	345.02056884765625	229.90597534179688	242.3127899169922	294.77130126953125	271.77935791015625	287.8556213378906	222.81056213378906	273.8775634765625	262.2061462402344	258.0708923339844	262.5690002441406	183.44476318359375	234.34304809570312	246.64796447753906	230.02842712402344	208.45510864257812	243.58538818359375	248.44810485839844	190.5142822265625
O95251	KAT7	106.75445556640625	87.92442321777344	119.59752655029297	90.36930084228516	103.81134033203125	122.751220703125	100.89130401611328	125.30178833007812	95.9414291381836	100.9660873413086	117.92451477050781	117.9207992553711	81.19015502929688	94.25765228271484	116.50975036621094	94.0201644897461	74.5713119506836	89.22752380371094	105.55279541015625	89.60489654541016
O95260	ATE1	229.03863525390625	197.41641235351562	346.42083740234375	187.79586791992188	325.1289978027344	224.80255126953125	213.2332305908203	191.9886932373047	177.11769104003906	164.79043579101562	164.9329376220703	157.42364501953125	159.86041259765625	215.6697235107422	138.6204071044922	162.1824188232422	132.19911193847656	179.1436767578125	131.99876403808594	153.67861938476562
O95273	CCNDBP1	134.727783203125	110.48373413085938	64.2676773071289	91.8790054321289	123.83175659179688	88.48726654052734	108.3492431640625	72.33451080322266	113.25403594970703	117.27294921875	104.99734497070312	95.15355682373047	100.9601821899414	98.0729751586914	82.25829315185547	80.1216812133789	157.7666778564453	123.95297241210938	88.44886779785156	100.60658264160156
O95274	LYPD3	28.179622650146484	39.03925323486328	25.2218074798584	21.411008834838867	14.131656646728516	25.793819427490234	19.15623664855957	14.062561988830566	NaN	NaN	42.9575309753418	21.335613250732422	29.325525283813477	15.381174087524414	19.135780334472656	13.306175231933594	21.46609115600586	17.725448608398438	34.67238235473633	NaN
O95292	VAPB	1428.559326171875	1364.3131103515625	1462.1885986328125	1396.0706787109375	1470.2041015625	1367.1536865234375	1486.6593017578125	1327.696533203125	1474.1500244140625	1324.4749755859375	1425.7186279296875	1350.919189453125	1265.28369140625	1166.79296875	1232.559326171875	1329.197021484375	1246.285400390625	1402.3380126953125	1360.9224853515625	1251.3719482421875
O95295	SNAPIN	347.5672912597656	389.0399475097656	362.8121032714844	358.1566467285156	359.432861328125	275.0429992675781	351.8553771972656	322.5884704589844	380.7502136230469	307.9688720703125	322.3984375	284.5286560058594	312.24530029296875	347.02130126953125	288.9263610839844	338.99554443359375	263.6961669921875	288.1397399902344	268.976318359375	324.0685119628906
O95297	MPZL1	470.4076232910156	451.965087890625	480.73626708984375	496.1053466796875	387.3757019042969	504.6199645996094	437.5820617675781	408.02947998046875	407.03173828125	438.9558410644531	425.86895751953125	418.9971008300781	433.4139099121094	519.2255249023438	389.5452575683594	419.3809509277344	369.7839660644531	450.3528747558594	426.5327453613281	336.6029357910156
O95298	NDUFC2	212.1402587890625	204.75057983398438	213.83425903320312	209.7025146484375	153.99139404296875	168.12852478027344	211.2675323486328	196.2506103515625	204.30029296875	187.16041564941406	206.11331176757812	203.91268920898438	167.60401916503906	181.98060607910156	192.45614624023438	193.66659545898438	119.86283874511719	168.71902465820312	176.947021484375	142.08538818359375
O95299	NDUFA10	1213.78076171875	1109.1285400390625	1135.2464599609375	1131.03125	1002.0697021484375	1022.8150024414062	1261.8394775390625	1082.0115966796875	1017.6702880859375	1175.838623046875	1287.6378173828125	1103.218017578125	1296.22216796875	1068.2340087890625	1115.4312744140625	1002.2457275390625	1094.382568359375	1031.9808349609375	1080.7198486328125	1066.8155517578125
O95302	FKBP9	2074.907958984375	1890.4864501953125	1390.5736083984375	1848.9547119140625	1432.2047119140625	1773.8935546875	2102.481689453125	1640.3994140625	1911.3017578125	1836.732666015625	1737.352294921875	1631.3182373046875	2055.571044921875	1667.1239013671875	1559.055419921875	1771.7186279296875	2136.541748046875	1873.4423828125	1667.7410888671875	1682.642822265625
O95319	CELF2	19.51593017578125	NaN	9.861804008483887	1.3433765172958374	19.09640884399414	31.9797306060791	9.748443603515625	NaN	8.937597274780273	NaN	6.5091447830200195	12.488866806030273	11.24915599822998	8.539909362792969	NaN	6.743474006652832	12.150519371032715	34.92173767089844	22.98535919189453	NaN
O95336	PGLS	3084.52197265625	2834.339599609375	3017.3203125	3115.23681640625	2744.947998046875	3196.71337890625	3480.316650390625	3084.737060546875	3113.49365234375	3268.663818359375	2673.0166015625	3235.865966796875	3874.299560546875	3091.623779296875	2717.409912109375	3121.18212890625	4194.6591796875	2972.76025390625	3033.796630859375	3144.45703125
O95340	PAPSS2	1060.14013671875	1025.867919921875	994.40673828125	989.707275390625	947.5822143554688	987.8737182617188	956.0567626953125	926.6231079101562	908.9295654296875	922.4553833007812	1009.7374877929688	1014.0892944335938	898.6396484375	879.0177612304688	968.9269409179688	960.2307739257812	953.5662231445312	952.251708984375	987.6768188476562	883.9406127929688
O95347	SMC2	1724.7003173828125	1837.8800048828125	1785.668212890625	1803.82177734375	1864.1800537109375	1761.167724609375	1865.9697265625	1815.132568359375	1863.9674072265625	1815.04931640625	1807.373291015625	1859.7071533203125	1876.939208984375	1787.6683349609375	1849.4366455078125	1742.372802734375	1826.7916259765625	1860.341064453125	1795.0791015625	1844.9637451171875
O95352	ATG7	245.27305603027344	224.20262145996094	229.82772827148438	229.2345733642578	215.73362731933594	215.21885681152344	213.6338653564453	195.36871337890625	224.59490966796875	238.90545654296875	201.05343627929688	198.90696716308594	209.9099884033203	204.7715301513672	160.833251953125	217.5676727294922	222.20663452148438	221.1596221923828	210.93785095214844	200.82150268554688
O95359	TACC2	39.351287841796875	201.97886657714844	38.602142333984375	139.7081298828125	65.6933822631836	155.5934295654297	46.781394958496094	160.4670867919922	197.3902587890625	76.182373046875	73.60529327392578	202.82806396484375	NaN	162.24221801757812	59.10663604736328	106.79087829589844	94.42021942138672	NaN	225.95018005371094	84.28581237792969
O95361	TRIM16	159.59353637695312	130.89617919921875	194.19940185546875	166.4664306640625	189.5103759765625	176.1678009033203	119.85941314697266	128.41510009765625	117.24887084960938	152.49307250976562	142.0372772216797	128.42300415039062	177.8661346435547	151.55226135253906	112.32119750976562	128.88177490234375	174.37791442871094	149.9581756591797	160.98382568359375	163.8446044921875
O95363	FARS2	55.99492645263672	59.00367736816406	83.5300064086914	74.41344451904297	63.57783889770508	80.0462417602539	68.42963409423828	49.306640625	72.42577362060547	56.58432388305664	59.68206787109375	44.198673248291016	42.8157958984375	70.23936462402344	56.29712677001953	54.998451232910156	54.602352142333984	54.490074157714844	57.739139556884766	51.005680084228516
O95372	LYPLA2	46.76292037963867	63.36783981323242	63.27127456665039	96.36177062988281	77.37748718261719	68.9024887084961	57.42329788208008	82.13288879394531	126.1069107055664	60.2895393371582	62.187076568603516	67.50975799560547	55.42380142211914	54.39839553833008	36.48085403442383	70.50463104248047	80.87828826904297	90.2620620727539	69.7831802368164	55.9008674621582
O95373	IPO7	1522.517822265625	1613.4744873046875	1819.01123046875	1702.482421875	1717.490966796875	1728.5284423828125	1599.292724609375	1540.0609130859375	1570.109375	1570.70361328125	1570.6270751953125	1614.8682861328125	1383.375	1612.8338623046875	1587.432861328125	1537.22705078125	1500.0460205078125	1417.193359375	1598.0718994140625	1566.5546875
O95376	ARIH2	130.33045959472656	202.8187713623047	160.405517578125	166.32528686523438	156.41700744628906	230.3267822265625	158.65423583984375	171.80242919921875	148.44137573242188	159.92568969726562	163.53196716308594	203.162841796875	133.6130828857422	128.61068725585938	131.9865264892578	169.0923614501953	151.73020935058594	128.6634063720703	156.04025268554688	162.17538452148438
O95379	TNFAIP8	170.9869842529297	224.56466674804688	266.96917724609375	160.10809326171875	194.6073455810547	179.29916381835938	169.20834350585938	187.69808959960938	177.80563354492188	207.707763671875	117.1642074584961	152.4257354736328	119.0115737915039	153.13951110839844	142.68629455566406	157.62423706054688	130.24330139160156	114.12911987304688	149.34100341796875	189.06736755371094
O95391	SLU7	130.49098205566406	147.01544189453125	161.4220733642578	124.04363250732422	124.94950866699219	140.1335906982422	118.01091003417969	134.8533935546875	114.5859146118164	144.0883026123047	116.25587463378906	104.22225952148438	136.00660705566406	149.8116455078125	116.6801986694336	124.53939056396484	107.5647964477539	126.0710220336914	105.10037231445312	124.020263671875
O95394	PGM3	930.021240234375	810.6353759765625	938.5261840820312	999.2059936523438	1072.7308349609375	893.6727905273438	888.0452270507812	917.0137939453125	929.7212524414062	942.333740234375	956.2429809570312	853.103515625	952.16162109375	869.0178833007812	984.7962036132812	932.6776123046875	1144.128662109375	984.4677734375	947.2474975585938	901.5554809570312
O95396	MOCS3	191.2144012451172	246.39732360839844	348.8869934082031	236.98829650878906	176.5726776123047	157.93954467773438	219.2293701171875	212.4835968017578	197.7728271484375	203.4204864501953	180.57676696777344	220.37091064453125	216.38282775878906	194.02252197265625	211.8346710205078	103.99395751953125	142.07444763183594	176.91067504882812	154.4819793701172	196.46075439453125
O95400	CD2BP2	1240.411865234375	1236.44775390625	1284.6512451171875	1135.3221435546875	1170.59423828125	1310.794921875	1372.6767578125	1269.527099609375	1243.0697021484375	1247.9364013671875	1327.0472412109375	1268.813720703125	1299.0391845703125	1358.140380859375	1310.78125	1301.943359375	1211.69677734375	1215.5938720703125	1227.3504638671875	1355.2471923828125
O95425	SVIL	745.0999755859375	754.2095947265625	792.1702270507812	764.1453857421875	816.9967651367188	756.4259033203125	717.4364013671875	715.8790893554688	693.7235717773438	760.8115844726562	670.6213989257812	722.0882568359375	637.94189453125	725.0399780273438	688.50146484375	676.5431518554688	620.3853759765625	642.6927490234375	659.4913940429688	639.6876831054688
O95427	PIGN	136.73406982421875	NaN	NaN	NaN	NaN	NaN	NaN	NaN	NaN	NaN	NaN	NaN	146.5089569091797	NaN	NaN	NaN	NaN	NaN	NaN	NaN
O95429	BAG4	201.4073944091797	207.08473205566406	231.5072479248047	189.917724609375	202.80413818359375	174.7311248779297	169.75619506835938	181.23291015625	192.11756896972656	125.63483428955078	160.52085876464844	205.95765686035156	165.876220703125	176.54742431640625	152.38243103027344	163.234619140625	112.50374603271484	129.04005432128906	140.79330444335938	131.94883728027344
O95433	AHSA1	1897.459716796875	1924.5640869140625	1988.12158203125	2068.06689453125	1818.11767578125	2006.0709228515625	1945.253662109375	1956.9356689453125	2203.796630859375	2022.252685546875	2050.945556640625	2031.1468505859375	2424.4619140625	2156.792236328125	2153.03076171875	2334.710693359375	2382.84912109375	2479.234130859375	2182.13623046875	2187.315673828125
O95453	PARN	336.6568298339844	318.8168029785156	342.4731750488281	361.3766784667969	325.62054443359375	342.0647888183594	306.98724365234375	327.7062683105469	373.11016845703125	339.7585144042969	265.7296142578125	299.6504211425781	311.2514343261719	304.9110107421875	282.84759521484375	296.2117004394531	301.6897888183594	310.21795654296875	307.7093505859375	323.4748229980469
O95456	PSMG1	497.5476379394531	435.5652770996094	353.67620849609375	423.1725769042969	308.41302490234375	414.77081298828125	489.60882568359375	391.0596008300781	460.40545654296875	505.1678466796875	333.2434387207031	384.8707275390625	444.114501953125	435.5158386230469	425.0123291015625	396.4189147949219	461.6296081542969	361.047607421875	403.5787048339844	429.7940979003906
O95470	SGPL1	84.7538833618164	81.25811767578125	87.6439208984375	79.38818359375	106.69451141357422	99.34796142578125	70.38072967529297	92.32553100585938	75.68156433105469	93.17668151855469	66.36349487304688	129.76988220214844	93.82276153564453	85.81073760986328	67.70001983642578	124.35786437988281	63.94211959838867	69.00148010253906	84.1065673828125	79.90351104736328
O95478	NSA2	143.91671752929688	234.3661346435547	181.4275665283203	178.71633911132812	164.5271759033203	194.17437744140625	180.03578186035156	187.23387145996094	166.35861206054688	138.32862854003906	253.179443359375	212.23574829101562	163.64894104003906	155.94232177734375	219.22015380859375	222.44065856933594	167.30441284179688	137.10687255859375	200.6070556640625	221.2958984375
O95479	H6PD	219.26829528808594	273.1608581542969	263.1135559082031	257.7872619628906	275.7912902832031	239.07815551757812	239.96078491210938	253.37353515625	253.6959991455078	251.5823974609375	236.49742126464844	206.75546264648438	252.16195678710938	219.8788604736328	254.46670532226562	248.55825805664062	210.4893035888672	217.50128173828125	273.95703125	250.39385986328125
O95486	SEC24A	444.55853271484375	427.1396179199219	449.0543212890625	434.9187927246094	379.2208557128906	389.1598815917969	395.3460998535156	404.0982666015625	409.158935546875	365.5457458496094	454.72601318359375	404.5597229003906	430.79241943359375	412.8299865722656	418.5799255371094	430.2617492675781	535.0215454101562	424.7237548828125	372.8937683105469	395.4870300292969
O95487	SEC24B	636.3041381835938	667.6192016601562	742.5264892578125	719.4801635742188	703.3339233398438	689.1520385742188	720.6403198242188	653.4351806640625	745.7662353515625	615.168212890625	729.1181640625	665.250732421875	679.3637084960938	685.1588745117188	656.170654296875	642.92626953125	661.6650390625	652.5997314453125	659.9260864257812	586.7386474609375
O95490	ADGRL2	198.5574951171875	155.19651794433594	175.79049682617188	159.14065551757812	166.2725372314453	158.32801818847656	136.17344665527344	155.599853515625	138.53797912597656	174.51910400390625	156.06399536132812	153.75448608398438	143.15074157714844	156.72171020507812	143.8094940185547	155.96336364746094	172.11427307128906	141.3065643310547	172.04470825195312	151.05584716796875
O95528	SLC2A10	518.13916015625	131.5294189453125	NaN	711.4978637695312	589.2457275390625	446.719482421875	564.806396484375	436.4724426269531	510.2898254394531	550.1163940429688	510.77459716796875	544.5162353515625	343.56793212890625	589.6831665039062	542.2225952148438	515.69677734375	251.35557556152344	542.6281127929688	531.2208251953125	358.5272521972656
O95544	NADK	124.70592498779297	164.64959716796875	157.6276092529297	177.34048461914062	177.8894805908203	153.36782836914062	165.502685546875	138.1201629638672	170.2068328857422	142.3285369873047	NaN	132.56539916992188	97.23519134521484	156.60687255859375	127.98112487792969	139.69480895996094	102.04479217529297	202.69398498535156	137.17347717285156	173.97499084472656
O95551	TDP2	72.51700592041016	74.65699768066406	118.78330993652344	80.32099914550781	65.0448226928711	66.85017395019531	65.86331939697266	61.47169494628906	51.12919998168945	64.08605194091797	86.04749298095703	52.702003479003906	54.342166900634766	74.90513610839844	59.31917953491211	83.21209716796875	99.33397674560547	60.13883590698242	70.32105255126953	85.18611907958984
O95562	SFT2D2	804.0635375976562	762.9935913085938	772.5708618164062	736.1552734375	770.597412109375	729.063720703125	675.2405395507812	578.044677734375	637.6649780273438	690.9567260742188	624.7025146484375	601.67431640625	608.611328125	616.5650024414062	553.8289184570312	664.402099609375	571.6921997070312	631.6441040039062	721.9425048828125	698.562255859375
O95563	MPC2	NaN	NaN	NaN	NaN	NaN	NaN	NaN	NaN	NaN	NaN	NaN	NaN	NaN	NaN	NaN	NaN	NaN	NaN	NaN	NaN
O95571	ETHE1	5472.76171875	5536.77880859375	5724.681640625	5340.15869140625	5242.9140625	5242.02490234375	4861.43701171875	5142.3203125	5185.45849609375	5132.19580078125	5010.966796875	5274.15380859375	5192.107421875	5123.56103515625	5458.58984375	5295.04736328125	4992.85986328125	5475.19677734375	4733.6201171875	5162.65478515625
O95573	ACSL3	851.4844970703125	873.7157592773438	851.662353515625	807.0570068359375	885.2484130859375	829.5219116210938	789.6619873046875	840.1028442382812	796.2504272460938	756.62646484375	830.2288208007812	824.756591796875	750.0032958984375	786.0360717773438	819.6083374023438	821.2343139648438	730.1552734375	820.3963623046875	804.5219116210938	799.664306640625
O95602	POLR1A	476.6503601074219	427.883544921875	477.58001708984375	461.9447021484375	485.94390869140625	434.09991455078125	490.046630859375	461.9134826660156	442.24383544921875	438.87835693359375	405.6474914550781	476.03387451171875	437.8497619628906	426.51708984375	448.28692626953125	422.60821533203125	396.5171203613281	424.4643859863281	417.4064636230469	464.4247741699219
O95613	PCNT	67.32660675048828	65.49651336669922	44.75270462036133	78.51763916015625	59.7722282409668	58.18422317504883	51.39451599121094	56.45742416381836	56.88907241821289	56.320228576660156	62.98506546020508	62.03939437866211	48.250755310058594	62.20286560058594	58.290992736816406	66.65747833251953	61.163875579833984	54.80556106567383	52.17732620239258	37.0815544128418
O95619	YEATS4	100.97589874267578	119.546875	92.03752899169922	88.50330352783203	113.81666564941406	108.74971008300781	82.37245178222656	78.58934783935547	84.42691802978516	63.648136138916016	74.2292709350586	78.40884399414062	76.24098205566406	72.4242172241211	58.98177719116211	80.9507064819336	62.37080001831055	67.50543212890625	44.64043426513672	71.4822006225586
O95628	CNOT4	NaN	NaN	NaN	309.7646179199219	NaN	NaN	NaN	NaN	NaN	NaN	NaN	NaN	NaN	NaN	NaN	366.1271667480469	NaN	NaN	NaN	NaN
O95630	STAMBP	133.189453125	174.4253692626953	152.84841918945312	141.54837036132812	143.68775939941406	157.04983520507812	172.716064453125	140.8074493408203	149.13912963867188	146.13543701171875	154.29347229003906	132.5338897705078	144.67041015625	163.6497344970703	145.94351196289062	105.94342803955078	155.2798614501953	130.8899383544922	132.77012634277344	127.61205291748047
O95639	CPSF4	105.98880767822266	153.20167541503906	205.7231903076172	119.66732025146484	162.84628295898438	102.7240982055664	142.08583068847656	165.9019317626953	133.10357666015625	104.26288604736328	159.5609130859375	157.03085327148438	148.16506958007812	135.7823944091797	148.58726501464844	79.44171905517578	115.98982238769531	178.86012268066406	92.01091003417969	80.64575958251953
O95671	ASMTL	139.1269989013672	119.402099609375	123.29829406738281	83.44174194335938	101.70337677001953	68.50839233398438	131.26243591308594	112.1620864868164	122.2539291381836	89.16703796386719	102.97750091552734	136.51011657714844	100.60726928710938	88.14325714111328	122.80972290039062	107.23210144042969	85.03834533691406	118.02359771728516	104.17684936523438	90.87305450439453
O95674	CDS2	273.44879150390625	282.9254455566406	316.24102783203125	330.0230407714844	301.789306640625	280.0010986328125	289.396484375	240.9609832763672	265.5119934082031	296.6109619140625	252.1012420654297	225.30938720703125	241.49131774902344	289.8390197753906	275.5527038574219	265.3666076660156	238.03106689453125	223.7208709716797	244.30613708496094	244.11737060546875
O95678	KRT75	109.3226547241211	5.427734851837158	114.76568603515625	NaN	NaN	17.228790283203125	81.43952941894531	69.21639251708984	NaN	63.28535461425781	69.64031219482422	NaN	NaN	NaN	92.40386962890625	57.84336471557617	243.42030334472656	99.09159851074219	NaN	156.97325134277344
O95684	CEP43	200.14102172851562	152.263427734375	176.5284423828125	203.9712371826172	177.47369384765625	180.1641845703125	165.3704376220703	164.40087890625	144.1260223388672	198.2960968017578	150.64068603515625	150.14346313476562	171.99559020996094	112.21714782714844	145.68490600585938	199.07748413085938	157.47906494140625	137.0883331298828	146.7024383544922	174.28851318359375
O95714	HERC2	91.79647827148438	107.05572509765625	102.7336196899414	90.7594223022461	117.81199645996094	108.51693725585938	89.86096954345703	98.34428405761719	103.72330474853516	104.63932037353516	92.17829132080078	94.75433349609375	85.71443176269531	75.2591781616211	88.18576049804688	105.1179428100586	66.98175048828125	107.0280532836914	79.09932708740234	95.35970306396484
O95716	RAB3D	579.0487060546875	466.85650634765625	442.9615783691406	544.2759399414062	468.274658203125	493.6858825683594	672.8532104492188	505.5513000488281	687.8017578125	631.0374145507812	569.6950073242188	488.5131530761719	571.8778076171875	576.9805908203125	620.2543334960938	500.5361633300781	644.5712890625	516.552490234375	618.2217407226562	700.9125366210938
O95721	SNAP29	1462	1489.4532470703125	1507.3115234375	1264.8375244140625	1533.0234375	1156.7593994140625	1501.4989013671875	1363.0859375	1389.6856689453125	1307.957275390625	1298.2000732421875	1377.5260009765625	1307.8206787109375	1311.5140380859375	1389.7598876953125	1291.6712646484375	1345.4249267578125	1253.073486328125	1235.253173828125	1184.25634765625
O95747	OXSR1	3079.996826171875	3192.897705078125	3144.89599609375	3119.626953125	3012.27783203125	2915.9873046875	2881.6240234375	2791.429443359375	2748.975341796875	3026.3798828125	3040.1357421875	2804.084716796875	2558.74072265625	2960.63037109375	2851.347412109375	2786.303955078125	2670.689697265625	2830.783935546875	2822.350341796875	2835.8427734375
O95749	GGPS1	36.76900863647461	55.24989318847656	64.63665008544922	94.43606567382812	97.09231567382812	112.509033203125	90.4837875366211	61.407718658447266	128.67098999023438	NaN	69.7718734741211	90.5239028930664	91.06814575195312	57.78070831298828	28.91484260559082	81.52605438232422	93.12750244140625	44.14059829711914	136.87973022460938	23.9831600189209
O95757	HSPA4L	2621.8505859375	2295.421630859375	2232.82177734375	2395.0341796875	2617.16845703125	2482.62255859375	2494.501953125	2373.5302734375	2306.653564453125	2394.229736328125	2214.9638671875	2306.99267578125	2301.6845703125	2341.238525390625	2749.84765625	2448.73779296875	2343.44482421875	2640.836669921875	2272.343994140625	2648.9716796875
O95758	PTBP3	842.0873413085938	780.4906616210938	782.9446411132812	706.2142333984375	759.1659545898438	688.9940795898438	802.1224365234375	770.1025390625	728.7594604492188	895.38671875	724.2686767578125	760.8551025390625	834.8013916015625	765.7002563476562	795.9552612304688	851.1858520507812	728.2540893554688	740.0313110351562	775.4983520507812	788.249755859375
O95759	TBC1D8	NaN	NaN	NaN	101.14389038085938	NaN	NaN	NaN	NaN	NaN	NaN	NaN	NaN	NaN	NaN	NaN	NaN	NaN	NaN	NaN	NaN
O95772	STARD3NL	317.3236083984375	302.1812744140625	275.24761962890625	364.5130310058594	381.5274963378906	284.2839660644531	417.0542297363281	310.5666809082031	350.8044738769531	326.7297058105469	392.92730712890625	370.959716796875	243.31649780273438	283.4445495605469	391.54364013671875	316.6632385253906	357.76898193359375	338.8373718261719	405.1492004394531	354.3728332519531
O95777	LSM8	391.92938232421875	303.0544738769531	494.8988342285156	583.3319091796875	521.8190307617188	344.8800048828125	301.37841796875	318.86224365234375	836.3330688476562	315.6583251953125	436.20111083984375	385.3251647949219	748.8341674804688	362.73016357421875	380.3495178222656	350.7330627441406	965.569580078125	945.1397705078125	463.4949035644531	402.9334411621094
O95782	AP2A1	3862.858154296875	3692.875244140625	3501.228759765625	3840.2373046875	3725.659423828125	3630.860107421875	3620.8818359375	3906.551513671875	3574.23193359375	3779.21630859375	3961.34423828125	4020.57275390625	3880.29150390625	3825.72216796875	3910.504150390625	3821.776611328125	3800.429931640625	3857.394775390625	3780.792724609375	4015.634521484375
O95785	WIZ	177.88812255859375	156.12423706054688	183.20130920410156	177.90489196777344	181.3917999267578	170.1249542236328	177.05650329589844	177.49798583984375	187.29025268554688	129.48204040527344	166.08970642089844	167.3136444091797	147.79212951660156	166.83596801757812	154.48602294921875	154.145751953125	115.77871704101562	166.90830993652344	105.3773422241211	139.50672912597656
O95786	RIGI	91.76290130615234	81.04887390136719	71.53472900390625	99.7892074584961	98.78301239013672	95.79051971435547	76.04731750488281	81.13953399658203	77.71334075927734	57.73611068725586	84.75438690185547	99.14340209960938	86.64144897460938	76.46748352050781	77.212890625	79.31334686279297	61.300601959228516	80.10772705078125	101.3039779663086	72.53751373291016
O95793	STAU1	1758.079833984375	1963.66943359375	1878.9713134765625	1912.047119140625	1946.8040771484375	1711.715576171875	1703.4366455078125	1790.622802734375	1683.5018310546875	1660.5946044921875	1598.0169677734375	1744.20703125	1556.8978271484375	1633.6439208984375	1643.491943359375	1666.558349609375	1368.3681640625	1526.1668701171875	1529.175048828125	1475.866455078125
O95801	TTC4	93.0930404663086	125.03878784179688	86.5837631225586	86.57453155517578	95.14017486572266	74.5313491821289	126.72923278808594	71.9329605102539	94.56558990478516	95.8823013305664	94.93489837646484	82.18648529052734	119.98920440673828	115.31239318847656	87.82154846191406	85.05013275146484	119.06321716308594	106.86463165283203	92.00013732910156	100.61510467529297
O95807	TMEM50A	NaN	NaN	NaN	NaN	NaN	NaN	NaN	NaN	NaN	NaN	8.35718059539795	NaN	NaN	NaN	NaN	NaN	NaN	NaN	NaN	NaN
O95810	CAVIN2	332.1504211425781	257.45513916015625	307.720458984375	311.1977233886719	322.2499694824219	249.11080932617188	256.9443359375	263.4134521484375	251.18287658691406	293.21917724609375	234.01373291015625	206.89483642578125	208.5348663330078	309.0960388183594	283.29071044921875	234.1981201171875	208.61614990234375	241.58009338378906	213.73727416992188	274.11444091796875
O95816	BAG2	4708.42041015625	3787.1083984375	4430.27294921875	4634.19921875	4694.03271484375	4140.02587890625	4542.85888671875	4403.15673828125	4452.533203125	4504.13037109375	3889.807373046875	3695.575927734375	4226.40087890625	4333.75048828125	3835.388916015625	3688.61669921875	4637.56298828125	4229.13134765625	3927.691162109375	4118.232421875
O95817	BAG3	1539.341552734375	1683.642333984375	1655.0101318359375	1654.031005859375	1715.2022705078125	1588.0035400390625	1551.2642822265625	1511.811767578125	1498.0499267578125	1504.8121337890625	1598.579345703125	1465.935791015625	1436.104736328125	1392.105712890625	1551.85888671875	1488.0513916015625	1570.0911865234375	1336.7027587890625	1348.94091796875	1351.4735107421875
O95819	MAP4K4	686.571533203125	688.4089965820312	748.2279052734375	665.575927734375	699.64453125	735.4141235351562	680.7402954101562	695.4163818359375	646.8391723632812	621.5654296875	668.0233154296875	707.3907470703125	589.75244140625	686.0198974609375	625.098388671875	737.6919555664062	640.6077880859375	654.1461791992188	673.6358642578125	727.6637573242188
O95822	MLYCD	NaN	NaN	NaN	NaN	NaN	NaN	NaN	NaN	NaN	NaN	NaN	NaN	NaN	NaN	NaN	NaN	NaN	NaN	NaN	NaN
O95825	CRYZL1	278.552978515625	281.1888427734375	239.46421813964844	296.2418518066406	245.5010528564453	254.62547302246094	258.62677001953125	276.8959045410156	255.9523468017578	314.040283203125	275.0080261230469	237.82635498046875	271.63409423828125	303.6719970703125	322.9743957519531	265.38348388671875	327.3748779296875	261.6067199707031	277.0965576171875	306.3668212890625
O95831	AIFM1	1458.9818115234375	1336.59033203125	1447.534912109375	1325.42041015625	1385.816650390625	1366.4515380859375	1465.6888427734375	1357.77099609375	1365.117431640625	1435.8731689453125	1472.4234619140625	1301.6053466796875	1416.175048828125	1270.4404296875	1460.4715576171875	1306.022216796875	1270.044921875	1260.6834716796875	1340.790283203125	1293.59228515625
O95832	CLDN1	NaN	NaN	NaN	NaN	NaN	NaN	NaN	NaN	NaN	NaN	NaN	NaN	NaN	NaN	NaN	NaN	NaN	NaN	NaN	NaN
O95833	CLIC3	428.2170715332031	431.2379455566406	435.29144287109375	488.7415771484375	412.5572509765625	394.4248352050781	444.8117980957031	383.9895935058594	421.7232360839844	491.11517333984375	325.2200622558594	412.64068603515625	333.5569763183594	359.62841796875	432.95556640625	291.22613525390625	288.10552978515625	416.3306884765625	377.031494140625	383.27020263671875
O95834	EML2	265.225830078125	220.21519470214844	236.31179809570312	329.8840637207031	288.1208801269531	249.33604431152344	256.2176818847656	233.6552734375	305.96099853515625	292.98321533203125	233.15196228027344	229.14080810546875	247.83558654785156	292.5257568359375	224.3096466064453	210.1400146484375	236.04209899902344	229.7915802001953	263.41766357421875	254.79273986816406
O95835	LATS1	258.57562255859375	375.2717590332031	NaN	NaN	NaN	178.73143005371094	NaN	233.71995544433594	218.0011444091797	172.5858612060547	272.0823669433594	148.58273315429688	215.9350128173828	175.163330078125	172.48654174804688	229.20693969726562	255.0428466796875	198.87384033203125	213.91815185546875	178.8592987060547
O95837	GNA14	NaN	NaN	NaN	NaN	NaN	NaN	NaN	NaN	NaN	NaN	425.5773620605469	NaN	NaN	NaN	NaN	NaN	NaN	NaN	NaN	NaN
O95861	BPNT1	323.6676025390625	267.5587463378906	285.7007141113281	312.50286865234375	238.4054718017578	324.7001647949219	312.8370056152344	300.1410827636719	284.6380310058594	273.09375	329.42230224609375	310.52093505859375	325.42236328125	319.579833984375	270.4284973144531	287.67926025390625	314.35595703125	288.3222351074219	310.4662170410156	308.71112060546875
O95865	DDAH2	1121.97705078125	1045.1693115234375	1138.0201416015625	956.473876953125	1076.795654296875	1059.62841796875	1072.34765625	989.53076171875	893.4567260742188	1008.007080078125	1044.08740234375	920.34130859375	1026.5523681640625	1066.9320068359375	1018.5752563476562	982.2706298828125	1039.8153076171875	978.3822021484375	984.7637939453125	936.1451416015625
O95870	ABHD16A	262.4879455566406	192.23187255859375	266.9729919433594	226.94346618652344	260.382080078125	197.2269287109375	264.53302001953125	218.857177734375	247.51258850097656	240.10391235351562	165.101318359375	223.1090087890625	190.871337890625	196.6703338623047	197.8701629638672	183.9236602783203	156.47891235351562	170.665283203125	169.99734497070312	219.50473022460938
O95881	TXNDC12	1016.3283081054688	706.724853515625	846.0101318359375	848.0809326171875	679.84033203125	743.3360595703125	792.0687866210938	905.5511474609375	912.421630859375	861.6909790039062	811.68359375	795.6840209960938	1342.660888671875	928.64892578125	1029.916259765625	1034.9228515625	1382.1748046875	956.8080444335938	863.5152587890625	1000.74462890625
O95905	ECD	277.8948059082031	301.9869689941406	343.3486328125	271.2408447265625	324.4906005859375	268.8258056640625	309.4541320800781	289.60809326171875	299.9901123046875	258.4106140136719	267.732666015625	304.94952392578125	226.58828735351562	237.75030517578125	275.13702392578125	269.94281005859375	253.03802490234375	207.7726287841797	225.03848266601562	293.07537841796875
O95926	SYF2	NaN	33.70365524291992	NaN	NaN	NaN	35.64616012573242	NaN	37.872867584228516	27.259925842285156	NaN	NaN	NaN	56.078102111816406	41.298866271972656	46.643314361572266	24.651962280273438	NaN	NaN	61.626197814941406	NaN
O95967	EFEMP2	311.32928466796875	311.2778015136719	270.03424072265625	290.1640930175781	293.1113586425781	327.43963623046875	319.1353454589844	300.0296936035156	304.58087158203125	287.4963073730469	299.0651550292969	276.78509521484375	285.1553039550781	351.20245361328125	405.2262878417969	306.85369873046875	301.8941955566406	330.2392578125	318.14239501953125	345.44207763671875
O95980	RECK	335.2211608886719	300.2634582519531	367.7220764160156	392.99163818359375	361.892578125	277.00665283203125	299.8121643066406	270.60614013671875	305.616943359375	279.1518859863281	277.54559326171875	289.340087890625	259.8773193359375	301.38861083984375	289.6485900878906	256.9698181152344	265.82586669921875	233.3139190673828	270.69696044921875	304.70257568359375
O95983	MBD3	363.6144104003906	340.0354309082031	308.4778747558594	297.79736328125	293.2301940917969	307.4441223144531	356.9348449707031	352.0193786621094	316.8332824707031	312.674072265625	272.9337463378906	384.6102600097656	290.2046813964844	261.1634521484375	321.329345703125	279.1625671386719	220.88119506835938	277.39691162109375	250.40843200683594	224.9923095703125
O95985	TOP3B	13.86129093170166	35.468563079833984	17.111431121826172	55.71833801269531	9.46353530883789	13.52133846282959	20.426259994506836	22.06317138671875	14.693002700805664	10.981356620788574	21.246660232543945	40.102394104003906	19.885879516601562	19.34475326538086	20.92337989807129	24.281423568725586	15.41590404510498	11.681368827819824	49.73359298706055	11.540924072265625
O95989	NUDT3	567.96337890625	647.0370483398438	625.1697387695312	593.1575317382812	666.4860229492188	612.2255249023438	609.9834594726562	496.47393798828125	569.4475708007812	565.2994995117188	557.919189453125	520.7302856445312	494.6315002441406	522.92431640625	540.3741455078125	521.281982421875	437.8292236328125	442.3699951171875	486.44378662109375	480.7667236328125
O95997;Q9NZH5	PTTG1;PTTG2	103.13017272949219	152.86859130859375	231.0589599609375	217.32948303222656	244.6746063232422	201.91075134277344	199.94593811035156	245.49317932128906	207.47592163085938	161.17332458496094	208.9935302734375	182.03619384765625	186.48040771484375	236.17613220214844	181.4676971435547	200.1402587890625	187.8951416015625	202.93710327148438	250.6472625732422	161.9640350341797
O95999	BCL10	215.38748168945312	207.35421752929688	218.10739135742188	181.71511840820312	215.83428955078125	192.54803466796875	203.13601684570312	186.1373291015625	179.27130126953125	187.76771545410156	203.7603302001953	199.4352264404297	191.75877380371094	173.12420654296875	252.93536376953125	187.6071319580078	174.0928497314453	217.2343292236328	194.8362579345703	192.37355041503906
O96000	NDUFB10	1212.1453857421875	1284.13818359375	1331.704833984375	1109.322265625	1125.7342529296875	1147.46337890625	1094.792724609375	1170.0946044921875	1081.4241943359375	1207.49365234375	1156.663330078125	1323.2652587890625	1053.2735595703125	1132.084716796875	1165.4254150390625	1171.689453125	1108.656982421875	1075.6761474609375	1173.7882080078125	1133.4871826171875
O96005	CLPTM1	1774.41650390625	1571.2943115234375	1870.8447265625	1771.688720703125	1765.3082275390625	1700.685546875	1784.784912109375	1608.491943359375	1693.613037109375	1637.8575439453125	1798.7252197265625	1669.595703125	1655.9244384765625	1671.0980224609375	1597.8223876953125	1678.888427734375	1691.7691650390625	1708.5888671875	1742.4327392578125	1839.7664794921875
O96007	MOCS2	458.24298095703125	530.2413330078125	521.8150024414062	567.2449340820312	553.7478637695312	513.0771484375	481.66583251953125	376.0284729003906	486.05511474609375	412.20550537109375	526.2913208007812	409.23828125	322.63232421875	414.7444763183594	448.2426452636719	423.5238342285156	340.5214538574219	423.8262634277344	425.8313903808594	382.63043212890625
O96008	TOMM40	108.33657836914062	40.768028259277344	56.9312858581543	90.38213348388672	89.34099578857422	117.7848129272461	81.97311401367188	79.11094665527344	83.15555572509766	68.23848724365234	46.58747863769531	112.45970153808594	80.0831298828125	37.43245315551758	74.77484130859375	59.6368408203125	103.01441955566406	124.75151062011719	40.574588775634766	94.23592376708984
O96011	PEX11B	244.0059814453125	189.528564453125	201.24118041992188	178.15777587890625	209.14251708984375	145.04908752441406	225.30335998535156	226.21572875976562	146.20603942871094	184.69305419921875	194.99024963378906	187.83612060546875	236.2939453125	184.77947998046875	190.4302520751953	205.7987823486328	180.39700317382812	225.3417205810547	203.7168426513672	228.29014587402344
O96013	PAK4	366.065673828125	208.55616760253906	218.7785186767578	234.751953125	183.86424255371094	224.05178833007812	243.95443725585938	191.33578491210938	216.85885620117188	191.6485595703125	257.2796630859375	228.19207763671875	308.2559509277344	324.6108093261719	244.2193603515625	247.30575561523438	226.2368621826172	314.9430236816406	271.17669677734375	294.58740234375
O96018	APBA3	132.86395263671875	91.74681091308594	114.01082611083984	130.91830444335938	89.47348022460938	107.27672576904297	NaN	143.13194274902344	138.12425231933594	173.17050170898438	76.05596923828125	93.37882232666016	95.98123931884766	81.00459289550781	124.7304916381836	91.619384765625	90.19418334960938	104.19893646240234	180.42147827148438	123.91600799560547
O96019	ACTL6A	1430.9853515625	1550.92724609375	1634.1658935546875	1546.8424072265625	1759.247314453125	1503.7724609375	1500.2161865234375	1476.2344970703125	1435.5435791015625	1405.9263916015625	1496.11474609375	1540.4581298828125	1346.437255859375	1467.7506103515625	1497.53564453125	1425.189453125	1280.6512451171875	1397.41357421875	1278.2525634765625	1430.6143798828125
P00167	CYB5A	1035.4227294921875	818.429931640625	786.18017578125	885.9701538085938	947.27783203125	837.486083984375	868.5619506835938	904.1062622070312	888.9734497070312	974.6498413085938	845.44140625	844.0625	885.4585571289062	1020.5130615234375	906.4224243164062	801.5553588867188	960.197021484375	880.883544921875	942.9237670898438	1023.0927124023438
P00325;P00326	ADH1B;ADH1C	7.550162315368652	11.081232070922852	NaN	13.471952438354492	NaN	NaN	NaN	NaN	NaN	NaN	NaN	NaN	NaN	NaN	NaN	NaN	NaN	NaN	NaN	NaN
P00338	LDHA	33586.796875	34285.56640625	33586.33203125	35573.1875	32012.787109375	34266.53125	33799.5078125	33447.6953125	34546.70703125	35708.95703125	35682.82421875	36524.57421875	38072.515625	34998.46484375	36202.5078125	34480.84375	38683.5	34217.16015625	36185.05078125	36890.6484375
P00352	ALDH1A1	154.983642578125	156.73748779296875	164.00965881347656	181.8066864013672	188.4683837890625	148.72352600097656	173.9020538330078	155.2576904296875	161.43020629882812	131.15899658203125	149.678955078125	179.67755126953125	133.09979248046875	161.19033813476562	196.6998748779297	141.8240203857422	153.4336700439453	148.79052734375	174.48687744140625	151.0115203857422
P00367	GLUD1	8309.3173828125	7780.2392578125	8329.7197265625	7906.72998046875	8193.123046875	7920.61181640625	7742.859375	7883.93994140625	7866.70458984375	8427.2001953125	7998.88916015625	8022.69580078125	8102.12890625	8201.4453125	8421.740234375	8379.38671875	7619.71630859375	7666.5712890625	7953.94189453125	8139.689453125
P00374	DHFR	1008.2826538085938	1117.6251220703125	1020.7844848632812	1076.8656005859375	1122.5989990234375	956.648193359375	910.7470092773438	1050.724365234375	1098.77734375	1065.5263671875	909.555419921875	1050.1436767578125	980.3259887695312	1032.728759765625	1119.2218017578125	1103.107421875	1066.3822021484375	1052.4505615234375	1017.765869140625	1097.8297119140625
P00387	CYB5R3	4272.49169921875	4183.1328125	4388.60546875	4368.48779296875	4309.1396484375	4277.0654296875	4267.173828125	4247.31494140625	4080.146484375	4279.0078125	4034.972900390625	4296.1396484375	4091.3515625	4004.183837890625	3909.246337890625	3940.60595703125	4244.48388671875	3964.2275390625	4101.97705078125	4054.510498046875
P00390	GSR	933.2010498046875	1049.545166015625	1047.291748046875	1003.3666381835938	963.5999145507812	1026.9521484375	1094.77392578125	1064.672607421875	1103.189697265625	1107.928466796875	1024.8785400390625	1032.025634765625	921.678466796875	979.0203247070312	1009.2889404296875	950.4871215820312	991.0882568359375	941.2537841796875	1019.2705078125	1006.4282836914062
P00403	MT-CO2	5888.12646484375	6744.56298828125	6937.86083984375	6592.552734375	6954.1904296875	6523.3095703125	6192.98388671875	6135.8505859375	6640.896484375	6107.9970703125	6176.26220703125	6471.0166015625	5658.89794921875	6268.20947265625	6042.326171875	5963.04052734375	5189.27001953125	5659.23193359375	6223.625	5590.9091796875
P00414	MT-CO3	218.64175415039062	267.4198913574219	264.93975830078125	231.5229949951172	231.5838165283203	244.5244903564453	204.47256469726562	250.9368133544922	225.329833984375	262.4327697753906	212.4720916748047	207.13587951660156	226.20314025878906	226.27667236328125	179.01190185546875	196.50454711914062	199.22877502441406	217.76007080078125	212.27503967285156	245.31427001953125
P00441	SOD1	6127.20556640625	6140.20068359375	6198.84228515625	6754.732421875	5771.9736328125	6365.3447265625	5614.70263671875	6518.462890625	5928.232421875	6532.4560546875	5845.97119140625	5959.31884765625	6038.96435546875	5720.5234375	6422.73046875	6301.54150390625	6324.84716796875	5554.78466796875	6372.41845703125	6390.31298828125
P00450	CP	964.1928100585938	1244.3333740234375	1168.8955078125	1256.7393798828125	996.6812744140625	912.3442993164062	1063.7015380859375	961.722412109375	1265.756103515625	779.1758422851562	2632.77490234375	1964.0673828125	2010.4180908203125	2193.582275390625	2356.99658203125	1587.9921875	2204.7734375	2258.988037109375	2820.27197265625	1797.841552734375
P00488	F13A1	1044.890625	1864.2205810546875	350.14990234375	3587.783935546875	1261.9595947265625	2104.794189453125	1875.3162841796875	1707.772705078125	1703.2666015625	1331.48291015625	1401.33154296875	2792.212890625	318.7884216308594	1870.84912109375	1113.8492431640625	1844.44970703125	627.9109497070312	1717.606201171875	2250.571533203125	1701.2119140625
P00491	PNP	2284.32177734375	2626.18212890625	2547.478515625	2342.538818359375	2621.00341796875	2652.695068359375	2383.478759765625	2426.02783203125	2360.633544921875	2279.924072265625	2536.104248046875	2647.40380859375	2312.39697265625	2616.309814453125	2479.5087890625	2629.801513671875	2460.616943359375	2432.636962890625	2601.02001953125	2404.17724609375
P00492	HPRT1	1077.451904296875	1192.629638671875	1127.7608642578125	1172.0103759765625	1224.8280029296875	1263.186767578125	1343.8778076171875	1228.4979248046875	1253.8779296875	1171.9150390625	1117.958740234375	1377.765869140625	1250.6785888671875	1326.57861328125	1246.57080078125	1139.2783203125	1264.05322265625	1155.2010498046875	1240.2362060546875	1194.1063232421875
P00505	GOT2	2506.116455078125	2286.33203125	1854.9410400390625	2491.636474609375	2204.73193359375	2592.83837890625	2629.3466796875	2526.583251953125	2724.20068359375	2422.770263671875	2262.38134765625	2267.96044921875	2687.59521484375	2480.112548828125	2491.86669921875	2451.09423828125	2961.32666015625	2444.938720703125	2487.806640625	2520.0185546875
P00519;P42684	ABL1;ABL2	NaN	NaN	NaN	NaN	NaN	NaN	NaN	NaN	NaN	NaN	NaN	NaN	NaN	NaN	NaN	NaN	NaN	NaN	NaN	NaN
P00533	EGFR	2109.14013671875	2168.06005859375	2234.31103515625	2142.55322265625	2306.460205078125	2233.16162109375	1975.8997802734375	2032.5821533203125	2032.36669921875	2060.121337890625	2037.686767578125	2007.4991455078125	1933.486328125	2155.64453125	2142.334228515625	2201.966796875	1986.0172119140625	2140.718994140625	2158.9482421875	2096.788330078125
P00558	PGK1	9312.021484375	9730.3330078125	9517.7802734375	9501.9658203125	8807.3798828125	9654.712890625	9709.73046875	10040.3271484375	9589.19140625	10155.53515625	9652.9404296875	10029.5498046875	10867.3935546875	9626.162109375	9541.669921875	9750.2529296875	11247.7685546875	10426.2880859375	9482.275390625	10447.453125
P00568	AK1	1529.210693359375	1482.7720947265625	1388.5360107421875	1366.1773681640625	1359.9443359375	1424.626953125	1503.3392333984375	1452.5321044921875	1457.5198974609375	1458.2864990234375	1519.4974365234375	1556.023681640625	1383.2900390625	1393.84716796875	1397.654541015625	1365.9837646484375	1312.251708984375	1299.1798095703125	1411.6107177734375	1408.5797119140625
P00734	F2	1696.7279052734375	1688.352294921875	1715.4296875	1343.5008544921875	1665.419189453125	2039.1318359375	1926.1431884765625	1530.622314453125	2136.322998046875	1217.0721435546875	2322.76220703125	2232.698486328125	2049.806884765625	1856.0972900390625	1755.56396484375	2323.11181640625	2390.734130859375	1934.6888427734375	2632.451171875	1853.2698974609375
P00736	C1R	220.63058471679688	175.39268493652344	252.81549072265625	190.62319946289062	243.63206481933594	191.47755432128906	228.6920623779297	191.39279174804688	218.33877563476562	179.14999389648438	345.80133056640625	249.20809936523438	251.10850524902344	301.1462097167969	317.55816650390625	291.6354064941406	331.2120056152344	296.8699951171875	339.4082336425781	243.181396484375
P00738	HP	3916.166748046875	3153.923828125	3975.1806640625	2536.632080078125	2504.803955078125	4011.178466796875	4391.75341796875	3274.14794921875	4719.4814453125	2920.03564453125	10161.974609375	5077.11767578125	9175.7177734375	5011.4697265625	7223.71044921875	8392.3466796875	10628.294921875	8013.8310546875	9240.5205078125	5826.0869140625
P00742	F10	375.5906677246094	690.0606689453125	531.6617431640625	560.554931640625	534.4849853515625	435.9934387207031	750.1780395507812	364.4828796386719	604.2114868164062	517.044189453125	1067.759521484375	1253.1190185546875	1211.439208984375	1077.806396484375	971.9785766601562	742.564697265625	787.9027709960938	885.0603637695312	1330.97021484375	1005.708251953125
P00747	PLG	658.0107421875	599.182861328125	591.9449462890625	535.6155395507812	625.027099609375	579.8757934570312	603.28955078125	472.5934753417969	685.8751220703125	373.32220458984375	1023.3607177734375	707.9985961914062	865.5619506835938	733.6427001953125	1013.3228759765625	743.9169921875	717.7545776367188	803.0231323242188	804.809326171875	567.4827270507812
P00748	F12	NaN	30.013427734375	NaN	NaN	21.842700958251953	27.967411041259766	NaN	30.553428649902344	35.27968978881836	NaN	187.1739044189453	NaN	16.636932373046875	NaN	34.246822357177734	NaN	NaN	37.059783935546875	26.296051025390625	NaN
P00749	PLAU	26.853172302246094	28.5507755279541	20.204198837280273	35.3112907409668	46.92650604248047	39.23682403564453	38.74892044067383	33.432613372802734	39.10348892211914	22.03673553466797	32.9816780090332	26.528961181640625	30.378549575805664	28.206600189208984	21.328327178955078	30.157894134521484	30.319673538208008	26.614233016967773	17.69772720336914	28.95134925842285
P00750	PLAT	109.08189392089844	115.2327880859375	148.18016052246094	138.15567016601562	111.40828704833984	139.99029541015625	129.09609985351562	126.9676742553711	107.1365737915039	109.52690887451172	145.60104370117188	166.91348266601562	93.34092712402344	69.75116729736328	92.6162338256836	96.64429473876953	149.70785522460938	103.3730239868164	168.2789764404297	81.30658721923828
P00751	CFB	235.33895874023438	247.0495147705078	195.5674591064453	228.991943359375	211.88633728027344	208.5605926513672	181.78717041015625	211.94126892089844	204.416259765625	133.66665649414062	540.9291381835938	358.0860900878906	364.9328308105469	446.0244445800781	377.4057312011719	333.84857177734375	405.0825500488281	462.130615234375	340.8669738769531	244.25973510742188
P00813	ADA	239.3252716064453	234.53616333007812	280.54656982421875	254.74681091308594	266.4468994140625	238.1454620361328	285.366455078125	261.27880859375	262.8844909667969	251.76177978515625	249.46176147460938	240.68844604492188	264.1298522949219	265.9293212890625	250.58758544921875	254.95082092285156	259.919677734375	232.85345458984375	231.6828155517578	231.5568389892578
P00846	MT-ATP6	337.5223388671875	336.7881774902344	319.50103759765625	356.1995849609375	488.4119873046875	424.1717834472656	437.4532470703125	398.93511962890625	352.9700012207031	360.9035339355469	365.5096740722656	380.1605224609375	291.2105407714844	365.2375183105469	340.8672180175781	290.829833984375	314.4211730957031	341.24365234375	424.2428283691406	370.3684387207031
P00966	ASS1	934.0531005859375	844.794189453125	810.8904418945312	876.603759765625	790.8118286132812	869.3460083007812	892.3771362304688	770.765380859375	861.437255859375	877.8505249023438	802.6268310546875	830.1624755859375	913.14794921875	933.7100219726562	811.1489868164062	750.4967041015625	935.233154296875	823.0220947265625	907.226806640625	799.8555908203125
P01008	SERPINC1	1251.399658203125	1237.8583984375	1282.37939453125	930.08349609375	1163.8428955078125	1391.91015625	1373.9345703125	1010.0724487304688	1188.144775390625	927.8494262695312	2086.015380859375	2066.18359375	2086.70947265625	1728.02587890625	2046.3717041015625	1989.5408935546875	2102.637451171875	2108.157958984375	2117.27685546875	1481.935791015625
P01009	SERPINA1	3169.388427734375	3024.0478515625	4102.59228515625	3212.220703125	3029.8505859375	2284.227783203125	2852.42822265625	2639.140625	3143.06787109375	2185.362548828125	9393.10546875	5399.240234375	7572.0107421875	6754.6376953125	8113.1728515625	4938.04296875	6254.974609375	7266.630859375	7099.171875	4818.74853515625
P01011	SERPINA3	785.7064208984375	1923.1920166015625	1835.6375732421875	1673.701416015625	1537.19140625	1116.364501953125	1816.341796875	1369.31005859375	1025.6004638671875	1142.9178466796875	2295.266845703125	2704.189208984375	2420.368408203125	2803.08349609375	2057.9423828125	1571.551513671875	1941.322509765625	2740.283203125	1812.06884765625	1806.906982421875
P01019	AGT	142.6011962890625	178.86468505859375	131.678466796875	123.62281036376953	91.95027923583984	114.54292297363281	111.90015411376953	128.33253479003906	111.51217651367188	115.23309326171875	371.9828796386719	265.7449645996094	292.06683349609375	237.1839141845703	337.11785888671875	210.32371520996094	365.4252014160156	269.97528076171875	252.0262451171875	149.15667724609375
P01023	A2M	24413.78515625	28397.318359375	23758.9296875	27514.4609375	30821.404296875	28840.224609375	34469.38671875	30278.75390625	33621.78125	27869.71484375	40464.328125	45268.5859375	38638.76953125	35569.84375	51641.68359375	42814.26171875	48153.88671875	42346.8203125	46096.015625	45627.171875
P01024	C3	6548.64892578125	6180.02099609375	5287.9521484375	14670.6767578125	6825.98193359375	6742.01513671875	8567.236328125	8343.1513671875	11348.16796875	13893.1865234375	16191.2451171875	10229.4833984375	10257.2724609375	19683.416015625	13751.1552734375	9727.26953125	13955.2451171875	12291.69921875	20051.265625	27808.359375
P01031	C5	790.0675659179688	736.5429077148438	577.7233276367188	2806.839599609375	747.8059692382812	1052.136962890625	1382.44677734375	1441.627197265625	2161.47119140625	1740.589111328125	1298.1455078125	1184.2645263671875	978.6749267578125	3533.5498046875	1325.1331787109375	1193.716552734375	2115.22412109375	1940.5897216796875	3693.379638671875	4078.9208984375
P01033	TIMP1	606.3562622070312	374.8809509277344	459.6437683105469	569.8339233398438	382.4949035644531	522.0700073242188	551.8955688476562	521.4072875976562	478.1576843261719	640.2499389648438	597.1357421875	534.560546875	668.7107543945312	542.7096557617188	486.603515625	421.5189208984375	695.9017944335938	582.9022827148438	555.0123901367188	641.8598022460938
P01034	CST3	221.5675506591797	254.53187561035156	238.86111450195312	194.7644500732422	290.56146240234375	195.5116729736328	214.59364318847656	212.82354736328125	194.35218811035156	213.30667114257812	179.32130432128906	253.12503051757812	181.0935516357422	215.6190948486328	225.5106658935547	210.9578094482422	204.5432891845703	162.70135498046875	191.8156280517578	209.015380859375
P01040	CSTA	143.47097778320312	250.23629760742188	33.03853988647461	NaN	78.5562515258789	226.6986541748047	NaN	26.94624137878418	93.95066833496094	49.412376403808594	54.40062713623047	34.175575256347656	53.695316314697266	NaN	44.41935729980469	68.49406433105469	79.85770416259766	80.5235824584961	72.6974105834961	64.18589782714844
P01042	KNG1	2144.908203125	2533.034912109375	2090.599853515625	1637.7908935546875	2481.96728515625	1933.44775390625	2139.7958984375	1941.436767578125	2038.39990234375	1434.6878662109375	3464.587646484375	2597.63623046875	2129.6875	2160.9775390625	2439.34912109375	1909.530517578125	1888.3018798828125	2100.86865234375	1984.560302734375	1518.6783447265625
P01111	NRAS	1522.0740966796875	1228.99462890625	1157.8231201171875	1085.91259765625	1158.3192138671875	1358.0469970703125	1245.8072509765625	1287.54833984375	1195.33935546875	1041.6689453125	1123.009033203125	1206.4730224609375	1105.7308349609375	1260.279541015625	1105.776123046875	1074.5579833984375	1227.9439697265625	1216.689697265625	1129.12158203125	1098.54443359375
P01112	HRAS	306.1942138671875	330.4100341796875	295.747802734375	229.22946166992188	261.4944763183594	296.83416748046875	310.9244079589844	284.6041564941406	330.2978210449219	310.0071716308594	311.0614929199219	292.0553894042969	208.01548767089844	289.3417663574219	177.70729064941406	220.5812530517578	292.46722412109375	270.3219909667969	254.5958709716797	216.45513916015625
P01116	KRAS	266.25115966796875	295.13909912109375	372.5758056640625	317.1990051269531	302.7853088378906	321.6656799316406	297.7469177246094	355.5712585449219	294.76885986328125	320.8885192871094	300.4099426269531	382.8512878417969	300.7125549316406	328.42572021484375	337.6015625	343.7071838378906	342.43621826171875	370.58740234375	334.2109680175781	314.6841125488281
P01127	PDGFB	NaN	NaN	NaN	NaN	NaN	NaN	NaN	NaN	NaN	NaN	NaN	NaN	NaN	NaN	NaN	NaN	NaN	NaN	NaN	NaN
P01130	LDLR	419.6138916015625	497.9450378417969	451.2298889160156	454.0753479003906	417.1495666503906	368.8739318847656	485.7522277832031	475.63739013671875	486.9371032714844	456.5831298828125	407.81243896484375	413.5503234863281	406.494140625	395.3229064941406	402.7258605957031	396.8666076660156	431.81903076171875	500.7520751953125	431.27093505859375	475.1263732910156
P01137	TGFB1	283.3768005371094	315.432861328125	260.87811279296875	262.73980712890625	230.14126586914062	378.3034362792969	163.5928955078125	214.5363311767578	254.87306213378906	199.77545166015625	223.15426635742188	240.8029022216797	246.46188354492188	252.26068115234375	208.66563415527344	312.3914794921875	220.14610290527344	263.0159912109375	298.7693176269531	271.7200622558594
P01591	JCHAIN	772.0017700195312	1054.2108154296875	1242.986572265625	669.4737548828125	827.0692138671875	589.1288452148438	512.9608154296875	576.0711669921875	1451.872314453125	757.5935668945312	1158.3681640625	1127.831787109375	1544.44091796875	1135.5804443359375	1449.8009033203125	931.2825927734375	841.9071044921875	937.0811767578125	2102.132568359375	809.4697875976562
P01593;P01594	IGKV1D-33;IGKV1-33	97.67086791992188	NaN	42.832420349121094	NaN	NaN	NaN	103.02881622314453	29.680892944335938	50.69852066040039	NaN	128.39414978027344	NaN	57.08102798461914	132.01248168945312	106.70455169677734	NaN	62.996681213378906	NaN	95.06550598144531	90.03121185302734
P01602	IGKV1-5	289.1485900878906	116.70244598388672	258.8697509765625	NaN	270.64520263671875	121.65724182128906	233.39317321777344	203.0927276611328	340.43048095703125	125.12329864501953	511.9866943359375	NaN	1021.5626831054688	415.79827880859375	956.2884521484375	445.05499267578125	2114.65673828125	679.6357421875	817.3311767578125	329.28765869140625
P01700	IGLV1-47	304.9162902832031	425.630126953125	313.705810546875	239.08651733398438	363.4646911621094	172.39739990234375	508.6509704589844	276.42547607421875	431.4911193847656	224.91822814941406	1100.7559814453125	744.931884765625	877.0750122070312	512.94091796875	858.2656860351562	417.1918029785156	1024.492431640625	624.7214965820312	961.5004272460938	382.0784606933594
P01701	IGLV1-51	40.264217376708984	16.019084930419922	NaN	57.69832229614258	51.2530632019043	15.055013656616211	65.2213363647461	31.30731964111328	88.75480651855469	NaN	47.88288879394531	54.5268440246582	188.66612243652344	135.3126220703125	199.23208618164062	33.96024703979492	212.01976013183594	112.67110443115234	221.28189086914062	38.71931076049805
P01705	IGLV2-23	NaN	NaN	66.03794860839844	80.38726806640625	NaN	NaN	NaN	NaN	73.8311538696289	NaN	NaN	54.04228973388672	81.95046997070312	NaN	NaN	NaN	NaN	NaN	105.38713836669922	NaN
P01706	IGLV2-11	51.0476188659668	NaN	NaN	NaN	NaN	NaN	NaN	34.75571823120117	48.28728103637695	NaN	128.95196533203125	32.28323745727539	41.519657135009766	NaN	64.1912841796875	34.47434616088867	52.93722152709961	57.12733459472656	47.6907958984375	35.03218460083008
P01709	IGLV2-8	NaN	NaN	NaN	NaN	NaN	NaN	NaN	NaN	NaN	NaN	94.61097717285156	NaN	91.33466339111328	NaN	128.9237518310547	NaN	153.84381103515625	77.58548736572266	67.01123809814453	13.978793144226074
P01717	IGLV3-25	126.96147918701172	170.3022918701172	180.44044494628906	69.42426300048828	124.11998748779297	71.29344177246094	128.36463928222656	89.8807373046875	110.44163513183594	72.88568115234375	345.7516784667969	179.98886108398438	290.4034423828125	130.7628173828125	198.47927856445312	100.67753601074219	188.71517944335938	150.30499267578125	189.8173828125	218.02708435058594
P01742	IGHV1-69	70.40257263183594	45.76918029785156	NaN	NaN	54.36737060546875	NaN	78.4761734008789	NaN	57.14329528808594	63.91263198852539	200.20457458496094	101.84161376953125	118.20561218261719	NaN	79.7010269165039	69.10289001464844	176.64312744140625	76.96158599853516	99.18225860595703	99.33740234375
P01772;P0DP02	IGHV3-33;IGHV3-30-3	NaN	NaN	NaN	NaN	NaN	NaN	NaN	NaN	NaN	NaN	NaN	NaN	NaN	NaN	NaN	NaN	NaN	NaN	NaN	NaN
P01780	IGHV3-7	22.468095779418945	NaN	40.65101623535156	17.77958869934082	35.51587677001953	7.230614185333252	26.230981826782227	NaN	47.702110290527344	NaN	50.84648513793945	26.604869842529297	28.054073333740234	34.382198333740234	58.26713943481445	16.934762954711914	51.16484451293945	35.73684310913086	65.67591094970703	25.073505401611328
P01833	PIGR	NaN	NaN	NaN	NaN	NaN	NaN	NaN	NaN	NaN	NaN	NaN	NaN	NaN	NaN	NaN	NaN	NaN	NaN	NaN	NaN
P01834	IGKC	13348.5791015625	9361.83203125	10293.5517578125	8383.4775390625	8907.2001953125	5485.61572265625	8285.818359375	4638.576171875	9917.1025390625	5686.3203125	27984.8125	16092.72265625	19153.986328125	16712.376953125	20698.486328125	10028.0224609375	15376.591796875	15849.125	17158.857421875	11071.6650390625
P01857	IGHG1	12983.5830078125	18681.517578125	15775.5908203125	12615.3974609375	11379.361328125	10127.67578125	12875.1884765625	12205.2099609375	15262.408203125	10118.962890625	46695.71875	30466.412109375	26880.00390625	25926.5234375	26658.869140625	20409.435546875	24905.947265625	27231.140625	32180.23828125	20792.125
P01859	IGHG2	13267.580078125	6097.26416015625	9757.3251953125	6122.90869140625	10356.2587890625	3587.63330078125	5425.95166015625	5395.93603515625	8150.8984375	3261.464599609375	38812.01953125	12000.8525390625	19462.1015625	13551.892578125	28672.728515625	7385.44873046875	13533.0634765625	13962.900390625	17461.1875	7754.25634765625
P01860	IGHG3	15094.8408203125	12815.44921875	13862.767578125	8259.0751953125	8674.0703125	8284.03125	10882.6142578125	10273.14453125	13486.8740234375	6462.93359375	38472.6328125	20982.47265625	26489.3828125	17156.859375	19472.734375	16253.6484375	30241.419921875	26693.525390625	27855.25390625	12949.48828125
P01861	IGHG4	1730.195556640625	1546.0208740234375	1578.8802490234375	1837.4639892578125	5368.0302734375	1247.4102783203125	1167.4873046875	1070.1058349609375	533.9644165039062	811.30859375	4954.93505859375	2027.07275390625	3110.350341796875	3921.402099609375	9704.9189453125	3319.256591796875	2776.7060546875	2562.105224609375	892.01171875	1331.3651123046875
P01871	IGHM	3426.030517578125	5775.21533203125	7119.21484375	3760.275390625	4970.7421875	5108.5380859375	4800.36328125	4344.15673828125	12287.3095703125	4779.1201171875	6862.1826171875	7818.5087890625	10075.4130859375	6019.14453125	7567.3203125	8003.486328125	6629.703125	6910.2216796875	20399.642578125	7622.46435546875
P01876	IGHA1	4393.26416015625	4488.65087890625	7184.68994140625	3349.892822265625	3286.716796875	1994.8839111328125	3484.17626953125	2362.230224609375	7880.75634765625	1782.0439453125	11044.8740234375	6942.49609375	13489.49609375	7180.94970703125	9365.7392578125	4000.419921875	6900.1123046875	5434.7421875	12211.0390625	3781.127197265625
P01877	IGHA2	5422.404296875	3534.287109375	6183.92041015625	3899.636474609375	3242.586669921875	2142.154296875	2757.668701171875	2310.30224609375	7828.96923828125	2277.304443359375	10808.162109375	6148.39404296875	14073.208984375	5831.71826171875	7000.03564453125	2933.775634765625	6958.1865234375	4644.9921875	12547.763671875	3642.38134765625
P01880	IGHD	916.4282836914062	83.84551239013672	273.02484130859375	57.18682098388672	125.32987213134766	48.806243896484375	197.17945861816406	NaN	62.63154220581055	108.4944076538086	2298.18896484375	164.67437744140625	652.1927490234375	165.99783325195312	243.1603546142578	121.2056884765625	494.5929870605469	NaN	173.9544677734375	202.9740753173828
P01889	HLA-B	2414.742431640625	2353.415283203125	2234.001953125	2665.6044921875	2603.631103515625	2309.3828125	2303.286865234375	2384.163818359375	2140.35107421875	2381.8857421875	2085.824462890625	2027.5791015625	2099.71142578125	1887.6517333984375	1816.843505859375	1989.24755859375	1972.22802734375	1845.2177734375	2063.888671875	2097.630615234375
P01893	HLA-H	36.748592376708984	74.95726776123047	123.11084747314453	45.6837043762207	75.15172576904297	101.27298736572266	80.98101043701172	106.68325805664062	64.25125885009766	114.93541717529297	84.3271255493164	108.51103210449219	58.54658889770508	103.02423858642578	82.02912139892578	88.68753051757812	38.696903228759766	113.36205291748047	71.14893341064453	115.47557830810547
P02042	HBD	122.02430725097656	NaN	297.4203186035156	NaN	NaN	136.70816040039062	269.96771240234375	210.5378875732422	102.66954803466797	113.47942352294922	184.84190368652344	235.7095184326172	244.87088012695312	135.0005645751953	144.88145446777344	233.04583740234375	301.36859130859375	224.28768920898438	170.92674255371094	158.60845947265625
P02452	COL1A1	5338.1083984375	4127.5849609375	2920.52880859375	3516.583740234375	4189.607421875	3884.048095703125	5050.6298828125	3768.690673828125	3724.478759765625	4123.2626953125	6547.23876953125	3527.263427734375	2770.44140625	3176.451171875	2909.961669921875	3141.881103515625	4569.79248046875	2994.2373046875	2998.427978515625	3262.731201171875
P02461	COL3A1	232.5133514404297	136.14877319335938	136.5205535888672	168.98095703125	190.46080017089844	153.5740509033203	220.6074676513672	153.3098907470703	156.03311157226562	211.09506225585938	239.42526245117188	133.21853637695312	108.3851547241211	157.2454376220703	138.639892578125	115.34841918945312	162.52603149414062	93.57970428466797	115.0648422241211	165.1044921875
P02511	CRYAB	3230.33349609375	3863.607177734375	3755.6943359375	3837.949951171875	4408.29443359375	3858.32763671875	3486.892822265625	3731.153076171875	3307.77685546875	3770.29248046875	3675.612060546875	3821.088134765625	3084.060302734375	3529.51318359375	3389.419921875	3546.79638671875	2915.92578125	3127.626953125	3388.96826171875	3295.92236328125
P02533	KRT14	558.2072143554688	425.1099853515625	236.48069763183594	469.8656311035156	364.6306457519531	485.3364562988281	259.13543701171875	416.0362854003906	253.74205017089844	328.0022888183594	409.6159973144531	330.78955078125	255.88938903808594	199.11293029785156	319.36920166015625	409.9156494140625	448.5179748535156	1025.2335205078125	365.6968688964844	376.5137634277344
P02538	KRT6A	14184.83984375	9900.0048828125	3733.83349609375	8809.7373046875	6297.50927734375	13413.1455078125	1555.63818359375	10250.5517578125	4255.46630859375	5726.158203125	5991.1689453125	6376.5576171875	3881.09521484375	1968.3028564453125	5084.7119140625	9651.6337890625	13415.7158203125	22152.435546875	8007.65771484375	6679.3134765625
P02545	LMNA	46014.31640625	45139.80078125	45030.29296875	47108.0234375	44697.04296875	45262.9609375	44702.08984375	43906.33203125	45072.90234375	46174.41796875	42993.2421875	41521.0234375	46141.0625	45828.13671875	43866.109375	43508.640625	44613.71484375	41410.2578125	42899.29296875	42801.1328125
P02549	SPTA1	NaN	NaN	NaN	NaN	NaN	NaN	NaN	NaN	NaN	NaN	NaN	NaN	NaN	NaN	NaN	NaN	NaN	NaN	NaN	NaN
P02647	APOA1	12791.8291015625	14469.1669921875	15136.8369140625	11966.4462890625	12129.427734375	13667.283203125	12864.59765625	14319.552734375	14133.3193359375	10798.2197265625	30428.796875	25431.375	34784.30078125	24934.4765625	26696.51953125	24807.70703125	28370.51171875	26813.25390625	24536.560546875	18754.34765625
P02649	APOE	8540.8798828125	10361.9853515625	6297.25537109375	11985.03125	11549.642578125	11234.486328125	12020.35546875	14788.576171875	8224.4833984375	5394.6064453125	10375.380859375	10857.326171875	7628.17724609375	10396.8935546875	9441.2919921875	8722.3896484375	13280.564453125	14621.02734375	12471.6591796875	7907.0029296875
P02652	APOA2	2366.86767578125	2689.73193359375	2332.891845703125	2324.805908203125	1889.3095703125	2819.536376953125	2206.001220703125	1727.69384765625	1947.2723388671875	1639.1541748046875	6182.435546875	4058.7431640625	4736.6181640625	3513.311767578125	4672.65283203125	4229.99853515625	2977.153564453125	4939.4794921875	4332.640625	3272.62158203125
P02654	APOC1	NaN	NaN	NaN	NaN	NaN	NaN	NaN	NaN	NaN	NaN	NaN	NaN	85.11109924316406	NaN	NaN	NaN	307.3463134765625	63.91788101196289	NaN	NaN
P02655	APOC2	339.9635009765625	254.25294494628906	144.10986328125	130.25390625	163.6018829345703	183.30255126953125	329.2121276855469	238.7908172607422	214.73599243164062	191.35818481445312	610.1170654296875	353.00341796875	226.61648559570312	217.2257080078125	300.7520446777344	279.3525390625	499.6236877441406	356.1524353027344	441.8974609375	282.5806884765625
P02656	APOC3	6352.98486328125	5513.51171875	4577.822265625	5484.1064453125	5206.43310546875	5357.31640625	6133.78271484375	5349.4296875	4792.671875	4082.740966796875	11544.880859375	5935.42529296875	5045.9228515625	4606.58349609375	6368.48193359375	7237.21044921875	8704.8388671875	7447.39306640625	5000.86181640625	4496.451171875
P02671	FGA	38247.40625	50751.953125	3801.735595703125	50936.24609375	25044.609375	54756.85546875	75049.1640625	31164.81640625	55662.3671875	21060.884765625	42565.3515625	40797.80859375	4774.7431640625	17070.5625	36593.84765625	32889.1640625	10216.6171875	21913.123046875	44931.05859375	23145.103515625
P02675	FGB	36121.1640625	45393.53125	4195.14599609375	46917.6484375	23426.6328125	48246.984375	73020.734375	27995.34765625	52944.8515625	20594.90234375	41158.7109375	39232.82421875	5317.18408203125	15518.4521484375	36093.67578125	32381.318359375	10368.013671875	19575.37109375	44442.74609375	21410.529296875
P02679	FGG	33620.59765625	42900.171875	4010.58203125	44194.0546875	19613.44140625	44493.55078125	68737.3828125	28720.8515625	51629.21875	22094.16015625	41750.68359375	39466.97265625	4064.08642578125	17416.27734375	36418.98046875	31309.201171875	9143.962890625	19790.03515625	42680.81640625	23720.9375
P02686	MBP	NaN	NaN	NaN	NaN	NaN	NaN	NaN	NaN	NaN	NaN	NaN	NaN	NaN	NaN	NaN	NaN	NaN	NaN	NaN	NaN
P02730	SLC4A1	112.93049621582031	136.3340301513672	184.74298095703125	45.55084991455078	194.38316345214844	318.2543029785156	237.49366760253906	179.10504150390625	110.12130737304688	65.39623260498047	166.33316040039062	230.5641632080078	230.45343017578125	99.31719970703125	56.5500373840332	244.48980712890625	173.02444458007812	188.8943328857422	133.3486785888672	102.41508483886719
P02743	APCS	1564.5582275390625	1579.8603515625	1554.875	874.1935424804688	840.50634765625	1855.942138671875	1529.9478759765625	1295.612548828125	1643.0589599609375	605.9462280273438	3243.15478515625	2234.494140625	2390.425537109375	1269.8193359375	1330.357666015625	2468.28662109375	3065.733642578125	2053.508544921875	3067.846923828125	1054.501708984375
P02746	C1QB	251.0843505859375	235.29483032226562	245.25439453125	242.96595764160156	268.0078125	231.34829711914062	289.5022888183594	214.86865234375	320.2767639160156	185.21240234375	525.8851928710938	349.0508117675781	322.1731872558594	379.8142395019531	466.01287841796875	365.7077941894531	408.13720703125	333.6372375488281	474.114990234375	308.59625244140625
P02747	C1QC	519.5081176757812	548.1007080078125	456.4139404296875	491.7860412597656	474.7353515625	526.9320068359375	752.5125732421875	516.9190673828125	807.8822631835938	412.69244384765625	1061.538818359375	762.7158813476562	880.5097045898438	922.8876342773438	1000.7096557617188	797.9497680664062	1184.798583984375	760.9544677734375	1184.35791015625	722.3978881835938
P02748	C9	2609.70751953125	2579.9228515625	2232.82080078125	4425.77978515625	3045.640380859375	2813.595703125	2965.41162109375	4226.6865234375	5384.1455078125	6451.0791015625	4130.333984375	3754.297607421875	3500.15380859375	6845.22119140625	4643.27978515625	3216.47607421875	4400.4091796875	6645.14599609375	9294.7998046875	16135.3466796875
P02749	APOH	881.4388427734375	1128.6859130859375	1048.2166748046875	900.7255859375	1225.3096923828125	1622.49267578125	1184.163330078125	1156.05615234375	1264.6517333984375	799.1759033203125	2003.3665771484375	1688.279296875	2839.71826171875	1579.79296875	1782.561279296875	1786.11328125	1155.9658203125	1615.86865234375	1868.7532958984375	1421.3648681640625
P02750	LRG1	NaN	120.6149673461914	32.372100830078125	NaN	NaN	80.9314956665039	NaN	112.90589904785156	NaN	NaN	272.8645324707031	337.6202392578125	502.5733642578125	374.2520751953125	194.3342742919922	171.34002685546875	446.99993896484375	392.333251953125	171.08181762695312	167.8031768798828
P02751	FN1	73912.3046875	112695.625	35266.59375	122985.40625	59580.80859375	104571.0625	86545.6171875	77731.5390625	101843.6328125	62395.09375	109429.484375	106056.46875	27850.513671875	80959.4609375	54074.0078125	84907.140625	41921.1953125	70150.109375	103835.9609375	72340.109375
P02753	RBP4	1130.59423828125	1280.4827880859375	544.1995239257812	534.3143920898438	341.8697509765625	1122.931884765625	569.3200073242188	NaN	161.27330017089844	429.1781311035156	575.4486083984375	2376.500732421875	609.0972900390625	679.1878051757812	955.4362182617188	585.0783081054688	915.7652587890625	592.5532836914062	476.86279296875	990.0852661132812
P02760	AMBP	187.0636444091797	201.78736877441406	147.13320922851562	164.8132781982422	165.8629608154297	74.54209899902344	179.09634399414062	165.79884338378906	273.40948486328125	149.71336364746094	320.2235412597656	279.7862243652344	286.3690185546875	194.7576446533203	170.34039306640625	253.33189392089844	138.06991577148438	154.77703857421875	208.06036376953125	173.53167724609375
P02763	ORM1	1124.5399169921875	1435.6536865234375	1604.153564453125	1425.914794921875	800.1072998046875	902.5601196289062	1092.342041015625	1387.8760986328125	1373.0347900390625	914.6803588867188	3687.710693359375	2383.40087890625	3423.214599609375	2502.009521484375	2284.561279296875	1447.28564453125	2393.617431640625	3679.434326171875	2930.416748046875	1562.3013916015625
P02765	AHSG	1894.709228515625	2591.228271484375	2333.608154296875	1879.58642578125	2484.422119140625	2255.777099609375	2256.507568359375	2131.16064453125	2059.704833984375	1834.560546875	3037.556396484375	2763.28759765625	2626.953857421875	2424.30517578125	2603.115966796875	2426.63720703125	2141.7119140625	2427.719970703125	2536.357666015625	2247.518310546875
P02766	TTR	3634.076904296875	6010.45849609375	5218.9130859375	3689.0185546875	4709.9267578125	5047.0888671875	3520.405029296875	3874.90087890625	3638.554931640625	2912.284423828125	12122.2783203125	10245.99609375	9347.037109375	7314.48974609375	9178.384765625	10431.6220703125	5978.6025390625	8752.5498046875	7798.98291015625	4781.9140625
P02768	ALB	42879.5078125	49218.80859375	56150.09375	43828.66796875	40602.109375	41791.3984375	46404.890625	39935.24609375	46497.0078125	30926.90625	127914.9140625	88185.828125	110651.3984375	93992.546875	109947.7578125	81611.015625	104569.8515625	99975.796875	96506.8671875	66583.0859375
P02771	AFP	259.44683837890625	243.93780517578125	235.02503967285156	198.00115966796875	268.7330322265625	261.5655517578125	271.1682434082031	237.84292602539062	290.02301025390625	302.2078857421875	309.2897033691406	318.3423156738281	219.00596618652344	343.28289794921875	380.84552001953125	440.330078125	305.1557312011719	317.0329895019531	464.7691955566406	447.15234375
P02774	GC	150.7026824951172	161.6055908203125	192.7919464111328	156.56443786621094	114.86761474609375	178.1826629638672	158.91351318359375	117.30337524414062	153.8248748779297	89.68297576904297	447.1356506347656	283.3536071777344	563.3157958984375	451.48846435546875	319.7975769042969	312.5383605957031	401.024658203125	379.7639465332031	395.0972900390625	220.9463348388672
P02775	PPBP	62.6820068359375	102.79593658447266	146.89366149902344	218.47256469726562	107.68804168701172	93.37406158447266	196.34986877441406	104.65882873535156	55.408233642578125	22.28961753845215	175.28048706054688	241.1047821044922	81.95721435546875	146.9642333984375	70.65985107421875	197.8637237548828	198.01022338867188	151.5802001953125	150.04830932617188	126.03791046142578
P02776;P10720	PF4;PF4V1	37677.65234375	50076.82421875	48686.625	31333.96875	18941.685546875	54622.015625	55512.75390625	39610.16015625	53278.50390625	23305.158203125	64328.41796875	52237.3203125	50203.1640625	29658.033203125	32321.55859375	57522.515625	68243.609375	50101.640625	69605.1796875	36828.84765625
P02786	TFRC	2411.25244140625	2154.82373046875	2198.6220703125	2246.54541015625	2096.4248046875	2264.740234375	2563.884765625	2268.124755859375	2449.404052734375	2320.319091796875	2346.18798828125	2196.21337890625	2433.58642578125	2294.681640625	2250.33740234375	2279.927490234375	2399.380859375	2429.460205078125	2403.47314453125	2430.924072265625
P02787	TF	4744.68994140625	6164.78955078125	5364.1669921875	4798.47998046875	4142.021484375	4587.4306640625	4003.966796875	3820.931884765625	5072.80517578125	3482.37744140625	12657.0146484375	10595.2568359375	10408.90234375	9978.9091796875	10831.298828125	9723.66796875	9352.9287109375	9932.607421875	11493.611328125	7858.2646484375
P02788	LTF	470.3739318847656	408.55535888671875	383.28631591796875	387.1094970703125	506.60205078125	468.522705078125	522.766845703125	530.012939453125	488.2442932128906	438.8935546875	602.0420532226562	681.2753295898438	441.6788024902344	537.170654296875	561.9176025390625	695.308349609375	495.8294677734375	642.19921875	713.508544921875	741.4091796875
P02790	HPX	2243.09228515625	2393.57763671875	2446.6103515625	1861.2667236328125	1828.2579345703125	1754.3763427734375	1973.8790283203125	1704.2528076171875	1942.367919921875	1265.042724609375	6183.572265625	4499.68505859375	4868.23388671875	4478.3017578125	5057.9150390625	3410.673828125	4394.087890625	3390.884033203125	4062.703369140625	2725.190185546875
P02792	FTL	966.8614501953125	1239.6636962890625	1118.228271484375	1101.754150390625	1362.16552734375	1295.834716796875	1174.2159423828125	1149.7747802734375	1295.767822265625	1246.22119140625	1205.651611328125	1316.0400390625	1089.7420654296875	1014.374755859375	1339.907470703125	1289.1922607421875	1096.672119140625	1253.6859130859375	1277.1435546875	1151.2296142578125
P02794	FTH1	472.6705322265625	619.4603271484375	669.384033203125	622.3871459960938	708.0396728515625	747.186767578125	637.7523803710938	723.3599853515625	663.2637329101562	772.1920166015625	552.6337890625	674.4635620117188	575.5817260742188	573.3076782226562	670.438232421875	658.3037719726562	642.16552734375	585.03857421875	636.836181640625	688.1437377929688
P03886	MT-ND1	330.5279235839844	541.4318237304688	582.711181640625	500.6475524902344	548.2759399414062	435.3455505371094	436.92108154296875	417.41558837890625	493.1297912597656	398.2586364746094	471.13739013671875	423.9305725097656	258.07965087890625	495.2995910644531	378.33038330078125	436.6326599121094	199.06044006347656	398.50054931640625	379.34222412109375	403.56488037109375
P03905	MT-ND4	296.5790100097656	337.9844665527344	276.9743347167969	308.3127136230469	457.51141357421875	378.88885498046875	359.7214050292969	336.1189880371094	369.7381896972656	355.79193115234375	227.7928009033203	247.27684020996094	206.8148651123047	214.4602508544922	336.3055114746094	268.28411865234375	171.68612670898438	233.2482147216797	261.4797058105469	242.11593627929688
P03915	MT-ND5	82.43318939208984	139.73106384277344	140.03515625	130.46327209472656	251.62721252441406	131.66427612304688	152.35792541503906	127.18716430664062	109.70526885986328	113.23401641845703	148.19752502441406	80.46781921386719	57.232879638671875	102.57723999023438	104.4173812866211	101.51327514648438	59.7506103515625	81.44229888916016	78.0985107421875	68.04544067382812
P03923	MT-ND6	NaN	NaN	NaN	NaN	NaN	NaN	75.5738525390625	NaN	NaN	NaN	NaN	NaN	75.87327575683594	NaN	NaN	NaN	NaN	NaN	NaN	NaN
P03952	KLKB1	166.40646362304688	133.9591064453125	153.73011779785156	133.3786163330078	128.9174041748047	176.86666870117188	127.41694641113281	113.88336944580078	143.09478759765625	101.78550720214844	214.8052215576172	234.03555297851562	207.33596801757812	187.0042724609375	234.05548095703125	219.96168518066406	167.64430236816406	227.94976806640625	197.66712951660156	136.55450439453125
P03956	MMP1	2423.603515625	2236.095458984375	1999.0262451171875	1946.9549560546875	2160.49609375	2415.5244140625	1823.704833984375	2071.489990234375	1986.95703125	1707.0062255859375	3006.587890625	2022.995849609375	2255.16015625	2076.934814453125	2476.6923828125	2685.82373046875	2093.289306640625	2461.990966796875	2611.24072265625	2464.47119140625
P04003	C4BPA	1657.60693359375	1940.0450439453125	1801.814453125	1195.4140625	1739.0682373046875	1652.5574951171875	1966.270263671875	1102.8992919921875	1377.36474609375	1159.075439453125	2216.425537109375	1900.0015869140625	1871.2349853515625	1652.0667724609375	1756.21875	1870.2738037109375	1749.229736328125	1545.2752685546875	1635.4190673828125	1729.550537109375
P04004	VTN	18183.021484375	19869.732421875	16276.8125	28185.525390625	17985.07421875	23664.064453125	20018.15234375	20372.837890625	25734.998046875	18558.2421875	30381.548828125	25711.572265625	21098.130859375	28267.546875	19127.693359375	26113.12109375	22881.44921875	24040.544921875	32298.431640625	25324.6953125
P04040	CAT	1388.74267578125	1460.646484375	1399.49609375	1332.9390869140625	1550.1986083984375	1516.922607421875	1460.54931640625	1363.63623046875	1358.17822265625	1469.467041015625	1261.75	1263.9609375	1296.90380859375	1443.488037109375	1413.082763671875	1302.866943359375	1209.21435546875	1364.1373291015625	1367.066162109375	1366.0845947265625
P04049	RAF1	80.27897644042969	104.64442443847656	74.88835906982422	91.7492446899414	82.67932891845703	75.52301788330078	103.30224609375	77.28986358642578	85.80036926269531	80.3492660522461	62.50822067260742	44.7879524230957	81.00890350341797	103.88314056396484	75.76020812988281	74.65503692626953	97.76854705810547	67.20477294921875	77.40668487548828	64.84390258789062
P04062	GBA1	573.9779663085938	474.4889831542969	380.8089904785156	398.2242736816406	359.3117980957031	463.3617858886719	487.1238098144531	500.4991455078125	451.5429992675781	581.5394897460938	379.7585754394531	462.0931091308594	548.8552856445312	447.9453430175781	419.1622314453125	388.6249084472656	577.9249267578125	547.0849609375	531.7693481445312	515.1486206054688
P04070	PROC	47.641998291015625	54.07197189331055	91.39231872558594	65.73961639404297	66.27970123291016	60.75726318359375	80.97239685058594	43.85702133178711	85.80448913574219	33.908267974853516	105.3361587524414	74.872314453125	130.42236328125	183.29351806640625	56.954647064208984	65.40109252929688	113.3509292602539	67.45629119873047	90.93299102783203	58.54064178466797
P04075	ALDOA	33632.71484375	37305.89453125	36265.44921875	35439.96484375	38096.26953125	38524.1015625	32880.86328125	32896.40234375	33443.765625	32403.6015625	34782.42578125	32745.8515625	34078.39453125	34808.359375	31751.107421875	32961.69140625	31718.119140625	30570.671875	33182.59375	31706.59375
P04080	CSTB	8016.66455078125	7217.8095703125	6924.0498046875	6768.6015625	5414.62451171875	6068.65771484375	6725.77001953125	6526.22216796875	6861.69921875	7225.04443359375	7036.7236328125	7194.890625	6050.4658203125	5864.49853515625	7064.15283203125	5447.6865234375	6669.4306640625	4242.8291015625	6201.595703125	6284.810546875
P04083	ANXA1	38015.66796875	37307.70703125	37624.546875	38018.484375	37331.54296875	35624.01171875	38584.71875	37394.0859375	37463.75	39029.98046875	40138.84375	38739.0859375	42764.765625	40705.39453125	43622.01171875	38931.0390625	40532.84765625	41911.359375	40730.13671875	41235.83984375
P04114	APOB	2989.950439453125	2693.641845703125	2571.622314453125	2285.11279296875	3365.57470703125	3072.30712890625	3313.653076171875	2819.32275390625	3366.632080078125	1826.6998291015625	6386.92333984375	3867.00927734375	3692.430419921875	3047.626708984375	4657.0966796875	4110.03515625	4609.31982421875	3317.38623046875	4917.23876953125	2646.10498046875
P04150	NR3C1	323.9407043457031	415.04266357421875	393.4397277832031	384.76507568359375	413.1256103515625	391.34112548828125	352.43096923828125	411.7541198730469	374.8493347167969	412.5106201171875	386.4228820800781	354.0770568847656	429.727294921875	403.7503356933594	415.2738037109375	406.16229248046875	337.2877197265625	380.8926086425781	351.8241882324219	377.5126953125
P04156	PRNP	1156.8111572265625	903.2152099609375	947.2169189453125	953.2083129882812	920.4161987304688	917.5377197265625	897.4033813476562	847.6293334960938	873.5925903320312	696.0181274414062	1040.8953857421875	746.6852416992188	855.1405639648438	797.7752685546875	854.7733154296875	778.5910034179688	716.4537353515625	804.0979614257812	859.0269775390625	732.2108764648438
P04179	SOD2	1749.6024169921875	1279.041015625	1309.6134033203125	1253.9013671875	1084.5682373046875	1183.2757568359375	1556.19384765625	1206.580078125	1537.0362548828125	1106.011474609375	1352.93701171875	1051.330322265625	1498.000244140625	1533.273681640625	1264.388916015625	952.485107421875	1203.8856201171875	1448.4013671875	1018.686767578125	1166.1923828125
P04180	LCAT	79.41751098632812	76.7366943359375	101.56087493896484	59.43563461303711	54.00201416015625	109.43943786621094	95.48416900634766	72.65164947509766	28.122201919555664	54.01069641113281	132.2111053466797	121.65069580078125	80.19904327392578	95.05797576904297	80.92024230957031	107.53866577148438	85.1909408569336	84.33672332763672	108.79010772705078	85.8347396850586
P04181	OAT	6721.9794921875	6682.3642578125	5975.1455078125	6557.203125	6395.59619140625	6141.6044921875	6473.38623046875	6718.4423828125	7352.05419921875	6711.35791015625	6271.31884765625	6348.93798828125	6660.73828125	6275.146484375	6727.44287109375	6719.69189453125	6123.7060546875	6676.7568359375	6790.2998046875	6602.3955078125
P04183	TK1	146.7432403564453	136.73406982421875	210.16831970214844	200.144287109375	177.86880493164062	203.1640625	194.70562744140625	203.4410858154297	174.9269256591797	169.56680297851562	169.62818908691406	159.98992919921875	233.177734375	215.81773376464844	171.44667053222656	202.05172729492188	290.6486511230469	223.6796875	228.68014526367188	185.07078552246094
P04196	HRG	115.07024383544922	140.70263671875	95.31793975830078	187.46420288085938	130.4488983154297	202.5781707763672	154.38742065429688	131.58030700683594	127.10882568359375	104.47725677490234	221.20852661132812	177.8329315185547	137.2939453125	136.20254516601562	203.2010955810547	191.57395935058594	133.61602783203125	180.0942840576172	237.38784790039062	128.1098175048828
P04216	THY1	4962.82666015625	5982.712890625	5135.62646484375	4727.57373046875	4477.26220703125	4863.10693359375	4535.49365234375	4490.287109375	4705.3349609375	4280.95068359375	5266.615234375	4540.30078125	5064.04296875	4690.119140625	4878.32421875	4394.919921875	4713.41015625	4274.296875	3784.824951171875	4099.201171875
P04217	A1BG	297.33935546875	301.9862976074219	252.1985321044922	250.2769317626953	257.96728515625	227.710205078125	256.14471435546875	225.4134063720703	225.9320526123047	186.34133911132812	698.6538696289062	574.93701171875	392.94073486328125	505.552978515625	511.5318603515625	497.2156677246094	527.9566040039062	452.18646240234375	477.714599609375	355.130615234375
P04259	KRT6B	6057.7958984375	3004.697509765625	1473.540771484375	2668.98583984375	1437.2989501953125	4635.14453125	237.77902221679688	1882.0684814453125	1539.1121826171875	1387.50048828125	2812.99169921875	1972.826904296875	1119.2938232421875	359.1697082519531	1867.0467529296875	2963.0048828125	2127.035400390625	5640.98486328125	2253.539794921875	2706.50732421875
P04264	KRT1	4528.5	2374.00390625	896.568115234375	2265.273681640625	1420.285400390625	3962.9072265625	191.89208984375	1299.0579833984375	982.4613037109375	813.6290893554688	2139.166259765625	1526.6014404296875	814.1997680664062	254.20960998535156	1231.832275390625	3002.385498046875	964.1991577148438	6356.6767578125	1703.5574951171875	1884.625
P04275	VWF	549.52392578125	444.9542541503906	225.44735717773438	859.8583984375	311.8998107910156	513.890869140625	673.4660034179688	507.1732177734375	422.6702880859375	398.3284912109375	645.0648803710938	567.630126953125	209.91293334960938	642.8969116210938	284.72406005859375	475.6446228027344	340.65875244140625	538.2924194335938	558.3006591796875	505.0769958496094
P04279	SEMG1	NaN	NaN	310.79925537109375	NaN	NaN	NaN	NaN	NaN	NaN	NaN	NaN	NaN	NaN	NaN	NaN	NaN	NaN	84.82479095458984	NaN	NaN
P04406	GAPDH	61043.5546875	55981.71875	56803.6171875	57357.39453125	60084.86328125	57469.03125	58460.2578125	56837.77734375	57910.87109375	56195.4765625	55490.14453125	59294.87890625	61112.16796875	61668.0625	62734.87109375	56862.46875	62277.88671875	63280.2265625	57096.21875	61255.6328125
P04424	ASL	274.6693420410156	257.5438232421875	259.52490234375	254.55494689941406	258.5373840332031	237.0940704345703	265.4920654296875	260.7254333496094	263.670654296875	253.99594116210938	245.00856018066406	260.47900390625	268.7618713378906	253.14266967773438	238.2213134765625	243.69081115722656	253.91036987304688	277.1198425292969	262.1270446777344	261.1346740722656
P04439	HLA-A	757.0960693359375	536.9301147460938	549.3924560546875	689.3442993164062	482.07080078125	616.2515869140625	758.6464233398438	623.191162109375	750.0921630859375	777.8843994140625	570.1627807617188	600.5880737304688	710.3868408203125	646.3095703125	676.9296875	624.733154296875	777.850341796875	795.185546875	600.21484375	709.6048583984375
P04626	ERBB2	NaN	NaN	NaN	49.40134811401367	NaN	NaN	104.20304107666016	78.99520111083984	NaN	NaN	95.77001953125	NaN	93.46434020996094	NaN	NaN	NaN	105.73323822021484	NaN	52.73599624633789	NaN
P04632	CAPNS1	1415.9737548828125	1735.739501953125	1672.7098388671875	1531.289794921875	1703.3243408203125	1782.21630859375	1652.9188232421875	1809.44384765625	1911.5281982421875	1902.77294921875	1389.42626953125	1502.7469482421875	1370.9188232421875	1463.3094482421875	1674.89697265625	1610.9879150390625	1391.55908203125	1418.0020751953125	1321.137451171875	1277.8546142578125
P04792	HSPB1	36296.26953125	36206.2890625	35226.30859375	37464.2734375	35069.125	35308.7421875	36000.33984375	33812.83984375	35738.72265625	37079.89453125	34818.9375	36420.22265625	38439.44140625	36954.125	34268.82421875	34445.2734375	39435.12890625	36793.015625	35328.6953125	36152.13671875
P04818	TYMS	2263.90869140625	2756.1494140625	2718.89990234375	2657.873779296875	3121.26318359375	2564.89599609375	2573.28857421875	2732.23681640625	2404.296630859375	2644.908447265625	2569.560791015625	2747.08935546875	2292.409912109375	2858.598876953125	2731.27294921875	2641.44482421875	2139.914794921875	2520.906005859375	2398.350341796875	2455.8955078125
P04843	RPN1	9691.2578125	9885.2236328125	9412.2890625	9487.9609375	9031.09375	9877.265625	9121.40234375	10012.0498046875	9676.8046875	9664.9453125	9531.7607421875	9618.4228515625	9678.953125	9375.6865234375	9138.271484375	10178.75390625	9421.337890625	9292.185546875	9741.6962890625	9847.4208984375
P04844	RPN2	3255.488037109375	3338.12109375	3499.2197265625	3318.6572265625	3388.41015625	3283.1865234375	3271.518798828125	3251.3701171875	3282.619140625	3333.13232421875	3463.803955078125	3206.759765625	3132.389892578125	3293.042236328125	3190.2939453125	2967.696044921875	3565.860595703125	3159.7138671875	3228.2138671875	3385.712646484375
P04899	GNAI2	4359.23828125	4114.5	4593.3359375	4598.548828125	4452.2294921875	4552.9619140625	4911.162109375	4567.6123046875	4753.6650390625	4926.158203125	4230.5107421875	3997.800537109375	4058.1298828125	3874.16064453125	4196.42431640625	4346.86865234375	4085.401123046875	4429.125	4619.88134765625	4450.42431640625
P04920	SLC4A2	328.5783386230469	314.12060546875	271.8981628417969	310.3638916015625	308.0005798339844	283.0147705078125	271.7772521972656	299.181640625	305.5111999511719	294.5723571777344	295.9554443359375	272.2957763671875	335.84375	282.29638671875	275.8083190917969	321.9878234863281	302.2366638183594	316.81024169921875	250.41473388671875	291.1831359863281
P04921;Q9UHC6	GYPC;CNTNAP2	17.550548553466797	14.240263938903809	24.756322860717773	NaN	19.139339447021484	25.21571922302246	17.23727035522461	NaN	NaN	NaN	NaN	13.831897735595703	14.036765098571777	29.57307243347168	NaN	NaN	20.098541259765625	NaN	15.39357852935791	NaN
P05023	ATP1A1	4929.97119140625	5190.52392578125	5751.0556640625	5260.38916015625	5691.322265625	5081.4287109375	5176.7509765625	5220.572265625	5000.9287109375	5284.3369140625	5029.45703125	5035.7802734375	4806.91015625	5358.7744140625	5218.9345703125	5088.60986328125	4915.92919921875	5000.724609375	5083.44921875	5115.5703125
P05026	ATP1B1	212.2138214111328	198.28785705566406	215.56272888183594	174.94598388671875	240.5648193359375	213.0701446533203	204.5788116455078	193.51890563964844	213.71694946289062	218.92295837402344	183.6254119873047	154.69102478027344	234.6355438232422	195.8916015625	165.214111328125	209.16062927246094	183.6145782470703	226.16419982910156	188.2178955078125	180.17318725585938
P05067	APP	333.8172302246094	382.10137939453125	377.4355773925781	330.4342956542969	335.4839172363281	348.17584228515625	313.5658264160156	387.69659423828125	293.59136962890625	309.7139587402344	319.4290771484375	344.14544677734375	286.52899169921875	316.7953186035156	372.73907470703125	367.8860168457031	299.1896667480469	306.9382019042969	317.37847900390625	333.0433654785156
P05089	ARG1	496.2579650878906	179.4108428955078	NaN	327.7528076171875	NaN	252.37103271484375	NaN	NaN	NaN	NaN	NaN	106.32918548583984	NaN	NaN	NaN	63.58310317993164	98.93600463867188	237.54095458984375	NaN	241.54940795898438
P05090	APOD	1973.5196533203125	2457.396240234375	2625.158203125	2004.7510986328125	1978.3328857421875	2201.622314453125	1970.791015625	1991.9345703125	1723.16552734375	2415.799560546875	2266.16796875	2406.609619140625	3777.966064453125	2997.345947265625	2551.39208984375	2751.411865234375	4076.67431640625	2877.94921875	2409.199462890625	2858.49853515625
P05091	ALDH2	815.68017578125	805.7181396484375	862.9503173828125	812.2443237304688	922.0045776367188	834.9038696289062	755.8031005859375	796.179931640625	838.246337890625	780.4776611328125	851.1912841796875	715.3487548828125	782.9481201171875	814.4700317382812	806.1776733398438	812.8479614257812	661.1786499023438	678.7047119140625	782.3892211914062	795.7507934570312
P05106	ITGB3	408.5945129394531	459.0034484863281	410.1239013671875	329.36761474609375	415.57037353515625	421.4385986328125	366.167236328125	376.01190185546875	367.2138366699219	304.3176574707031	431.4872741699219	422.5665588378906	373.7568664550781	344.5942077636719	366.38232421875	408.1190490722656	371.8658752441406	381.1542663574219	436.9355773925781	344.99041748046875
P05109	S100A8	107.3491439819336	152.99118041992188	NaN	43.03940200805664	59.902488708496094	402.0777282714844	36.91800308227539	114.65406036376953	76.37027740478516	53.18689727783203	34.83209228515625	44.44919967651367	51.34559631347656	NaN	77.48381805419922	66.76031494140625	32.2979850769043	88.69970703125	68.79045104980469	158.23561096191406
P05114	HMGN1	1191.876220703125	1089.478759765625	1062.1326904296875	1014.4669189453125	900.8770141601562	1063.7799072265625	873.8333740234375	1041.338134765625	989.4696044921875	919.9107055664062	937.288330078125	761.137451171875	965.6028442382812	671.0999145507812	816.3382568359375	823.2904663085938	782.7196655273438	787.9420166015625	804.3614501953125	755.6619873046875
P05120	SERPINB2	3069.293212890625	3108.10888671875	2972.7841796875	2957.70703125	3264.560302734375	2791.4833984375	2689.531005859375	2651.174072265625	2655.63525390625	2835.776123046875	3328.237060546875	3185.997802734375	2665.233154296875	3149.395263671875	3545.632568359375	3452.607177734375	2628.6640625	2967.73583984375	3299.42919921875	2994.59912109375
P05121	SERPINE1	1827.4161376953125	2461.775146484375	1908.73291015625	1841.6162109375	1963.7354736328125	2529.05078125	2198.01220703125	2156.05126953125	2619.490234375	2485.8193359375	3161.05322265625	3011.9296875	2697.68212890625	1948.5068359375	2305.210693359375	3265.030029296875	3435.700439453125	2722.939697265625	2709.195068359375	2465.24462890625
P05141	SLC25A5	2041.331298828125	1747.51708984375	1837.5731201171875	1729.6539306640625	1607.55712890625	2005.8070068359375	2051.979736328125	1984.75537109375	2001.3963623046875	1989.3724365234375	1835.658447265625	1811.8304443359375	1935.8138427734375	1900.6588134765625	1968.18310546875	1854.8514404296875	2185.05029296875	1861.588134765625	2029.695556640625	1940.70849609375
P05154	SERPINA5	279.079345703125	180.65321350097656	180.19544982910156	293.9637756347656	287.5119323730469	170.6315460205078	280.6566467285156	225.3585662841797	237.71511840820312	178.30987548828125	283.8431091308594	277.50830078125	389.05218505859375	290.5633544921875	335.659912109375	298.342529296875	250.29940795898438	203.67898559570312	265.27142333984375	227.859619140625
P05155	SERPING1	931.1126708984375	1376.971923828125	1250.701416015625	1538.9130859375	1033.500732421875	997.380615234375	1158.0977783203125	1088.92724609375	951.6189575195312	946.51513671875	2512.032470703125	2595.277587890625	2076.190673828125	3053.05517578125	2317.007568359375	2030.1578369140625	2101.05615234375	2336.8173828125	2111.660400390625	2058.16650390625
P05156	CFI	NaN	NaN	NaN	NaN	NaN	NaN	NaN	NaN	34.3789176940918	NaN	NaN	NaN	44.799537658691406	NaN	NaN	NaN	NaN	NaN	NaN	NaN
P05160	F13B	43.74329376220703	93.36042022705078	44.578468322753906	31.093795776367188	50.24185562133789	32.6846809387207	75.1626968383789	41.59726333618164	36.06364059448242	37.8668327331543	59.702369689941406	77.8697280883789	24.209596633911133	44.578269958496094	44.88850784301758	30.386598587036133	44.020267486572266	45.47935485839844	36.509700775146484	41.47190475463867
P05161	ISG15	201.21658325195312	192.62924194335938	227.5130615234375	273.7160339355469	214.72586059570312	212.78956604003906	239.32562255859375	177.59153747558594	159.0126953125	205.8844757080078	187.9374542236328	164.94017028808594	160.33287048339844	166.84812927246094	143.6526336669922	186.49595642089844	161.27984619140625	152.35655212402344	158.81944274902344	172.45465087890625
P05165	PCCA	215.09194946289062	186.67298889160156	186.0363311767578	148.58253479003906	162.69091796875	212.12997436523438	171.22491455078125	180.50537109375	172.43115234375	190.34548950195312	196.4914093017578	172.61453247070312	146.2535858154297	121.8673324584961	202.35794067382812	155.8050537109375	131.0704345703125	152.17337036132812	104.32266235351562	132.7603759765625
P05166	PCCB	269.91400146484375	255.84515380859375	298.2403564453125	188.6326904296875	296.414306640625	281.7983703613281	221.99176025390625	222.95834350585938	217.50936889648438	262.77239990234375	210.60960388183594	174.39300537109375	202.90725708007812	217.22959899902344	247.19459533691406	163.14208984375	197.5372772216797	217.10507202148438	220.91131591796875	214.47926330566406
P05198	EIF2S1	4969.52197265625	5327.765625	5122.54150390625	4803.90087890625	4354.93798828125	5003.34228515625	5251.91943359375	4931.16162109375	4700.10400390625	4633.1513671875	4614.623046875	4365.50439453125	4686.59326171875	4608.19677734375	4641.845703125	4629.51904296875	4457.54150390625	4181.8076171875	3933.703857421875	4304.7392578125
P05204	HMGN2	1697.622802734375	1430.64013671875	1645.937744140625	1463.3712158203125	1690.2552490234375	1564.398193359375	1344.19189453125	1571.5662841796875	1479.61669921875	1605.1500244140625	1426.6463623046875	1230.8890380859375	1286.142578125	1188.1536865234375	1333.366455078125	1207.967529296875	1160.3643798828125	941.8236083984375	1054.6434326171875	1203.880859375
P05230	FGF1	296.62774658203125	280.692138671875	187.77151489257812	157.5362548828125	273.5854797363281	241.8079071044922	333.97369384765625	238.9447784423828	233.7581024169922	278.2502136230469	191.23521423339844	213.20892333984375	282.4964294433594	205.71372985839844	251.1594696044922	222.23744201660156	205.67996215820312	237.66552734375	216.99929809570312	363.0711364746094
P05362	ICAM1	156.5313720703125	99.60982513427734	105.79068756103516	121.40255737304688	106.5984115600586	103.7484130859375	116.78512573242188	111.91674041748047	71.11604309082031	88.73660278320312	122.18672943115234	81.03631591796875	105.94591522216797	89.98207092285156	91.65660858154297	94.57106018066406	90.39219665527344	93.11054229736328	59.33204650878906	74.39740753173828
P05387	RPLP2	18057.826171875	15778.84765625	19484.935546875	17494.103515625	16963.263671875	16644.755859375	17831.90234375	16294.8046875	17725.65625	15277.3662109375	18669.33984375	16666.7109375	19335.82421875	17266.677734375	18508.1328125	16727.375	18380.982421875	17559.931640625	17340.1953125	16303.66796875
P05388	RPLP0	10249.7421875	11459.0205078125	11465.0146484375	10456.7451171875	11330.267578125	12079.8388671875	10724.1279296875	11492.798828125	11138.7265625	11947.1611328125	11346.029296875	11183.1162109375	12040.4580078125	11670.7451171875	10778.921875	11571.5791015625	11834.935546875	11320.7666015625	11527.375	11877.4775390625
P05412	JUN	270.0735778808594	306.1031188964844	235.8425750732422	269.6239013671875	293.25079345703125	418.9958801269531	334.6453552246094	274.71490478515625	357.8935241699219	293.7843322753906	290.5870361328125	296.033447265625	358.363037109375	280.6062316894531	291.933837890625	306.58599853515625	328.1290283203125	340.8658447265625	322.2708740234375	361.04638671875
P05413	FABP3	414.0939636230469	369.84613037109375	339.49908447265625	413.33489990234375	330.3661193847656	412.4250183105469	392.8026123046875	414.8882141113281	391.14111328125	386.6070556640625	394.9779357910156	324.7675476074219	319.84051513671875	336.98675537109375	352.650146484375	353.7043151855469	306.6859436035156	352.98388671875	380.6408996582031	345.1207580566406
P05423	POLR3D	27.600114822387695	15.272698402404785	15.528599739074707	32.03734588623047	26.940065383911133	39.725440979003906	31.28606605529785	37.578800201416016	40.033164978027344	28.225963592529297	41.9333610534668	31.777294158935547	30.851985931396484	42.11550521850586	45.18852233886719	22.391971588134766	39.73012924194336	25.581439971923828	17.77081871032715	29.37685775756836
P05455	SSB	2908.514404296875	2670.26953125	3001.97607421875	2612.884033203125	2647.156494140625	2627.455322265625	2858.278076171875	2747.7578125	2449.8857421875	2899.091064453125	2607.505615234375	2798.501708984375	2781.230712890625	2929.19873046875	2743.859130859375	2645.111083984375	3182.151611328125	2872.097900390625	2819.29296875	2845.561279296875
P05543	SERPINA7	380.6378173828125	NaN	NaN	241.3670654296875	NaN	278.52093505859375	NaN	406.0182800292969	290.06427001953125	303.7391662597656	381.5285339355469	392.9837646484375	355.34912109375	378.4294738769531	399.83209228515625	378.4624938964844	271.4709777832031	368.8344421386719	323.15625	346.6790771484375
P05546	SERPIND1	141.45668029785156	270.0489196777344	203.53761291503906	245.39190673828125	248.011474609375	278.6390380859375	318.2572937011719	184.30294799804688	261.74017333984375	176.20660400390625	287.3871154785156	335.710693359375	298.1094665527344	271.7414245605469	306.9842529296875	276.7702941894531	211.9542999267578	215.01333618164062	272.0335693359375	187.1689453125
P05549;Q92754	TFAP2A;TFAP2C	NaN	NaN	NaN	NaN	NaN	NaN	162.00897216796875	116.70610046386719	NaN	153.2174835205078	NaN	NaN	NaN	NaN	33.98288345336914	NaN	NaN	NaN	NaN	NaN
P05556	ITGB1	11336.2041015625	11516.95703125	11127.5458984375	10998.181640625	10026.38671875	10713.1982421875	10223.5595703125	10595.3076171875	11041.3505859375	9828.677734375	11036.025390625	11599.5087890625	10545.1728515625	10203.19921875	10768.5234375	11244.23046875	11098.658203125	10663.54296875	11528.6123046875	11177.4775390625
P05783	KRT18	84.44918823242188	6.5986647605896	48.43003463745117	90.13202667236328	NaN	NaN	NaN	NaN	NaN	NaN	56.66698455810547	NaN	86.57965850830078	90.37102508544922	NaN	NaN	123.36541748046875	84.82227325439453	56.49497985839844	74.88654327392578
P05976	MYL1	NaN	NaN	NaN	NaN	NaN	NaN	NaN	NaN	NaN	NaN	NaN	NaN	NaN	218.41189575195312	NaN	NaN	NaN	NaN	NaN	NaN
P05997	COL5A2	61.8714599609375	54.7437629699707	59.576133728027344	48.16706085205078	35.22795104980469	59.32343673706055	47.2752685546875	85.98268127441406	61.2576904296875	62.16021728515625	74.78068542480469	53.55841827392578	41.65121078491211	36.84080123901367	53.023040771484375	57.94491195678711	62.036624908447266	62.75157165527344	65.0587387084961	65.83900451660156
P06132	UROD	942.59033203125	787.8015747070312	836.3423461914062	823.6748046875	684.182861328125	848.447998046875	922.0244140625	835.1021728515625	737.8121337890625	783.3369750976562	559.87646484375	813.6974487304688	875.33837890625	805.8975219726562	616.3540649414062	630.6806030273438	904.5643310546875	997.0317993164062	691.4931640625	528.8135375976562
P06280	GLA	282.34503173828125	203.8990020751953	227.88111877441406	171.84457397460938	125.87622833251953	231.93663024902344	223.27676391601562	228.55764770507812	226.95028686523438	294.22503662109375	165.92156982421875	169.42764282226562	239.03839111328125	231.45997619628906	139.87774658203125	189.88897705078125	227.73504638671875	262.4187927246094	175.0027618408203	260.8873291015625
P06312	IGKV4-1	340.053466796875	235.8284149169922	165.0959930419922	173.68072509765625	262.9035339355469	198.38436889648438	363.0660400390625	284.59686279296875	424.67572021484375	158.4984130859375	935.3995361328125	371.8152160644531	462.3689880371094	319.91455078125	785.0845947265625	324.2646789550781	594.6437377929688	433.2325744628906	733.19384765625	288.7021484375
P06396	GSN	9857.6298828125	10143.890625	9631.8681640625	10035.8623046875	9746.224609375	9591.2685546875	10203.1279296875	9839.640625	9934.4306640625	10450.53515625	10106.294921875	11073.38671875	11151.2421875	10818.599609375	10660.115234375	10335.177734375	11502.4541015625	10644.45703125	11020.3916015625	10633.732421875
P06400	RB1	293.1412658691406	354.50146484375	338.337158203125	308.5520324707031	329.62164306640625	303.55499267578125	319.386474609375	353.075439453125	312.32330322265625	249.8278045654297	371.89227294921875	308.3392639160156	307.1861572265625	322.2225341796875	328.9635009765625	343.3117980957031	314.4356689453125	280.2839050292969	249.01243591308594	282.7298889160156
P06454	PTMA	1857.3062744140625	2167.923828125	1892.0159912109375	1718.5672607421875	2179.849853515625	2068.069580078125	1948.457275390625	1910.77294921875	1945.77685546875	2070.97607421875	1959.97802734375	1740.9237060546875	1847.1097412109375	1337.525146484375	1849.158935546875	1788.1279296875	1966.438232421875	1741.1309814453125	1915.8033447265625	1965.6519775390625
P06493	CDK1	699.2057495117188	687.8681640625	652.58837890625	750.0816650390625	712.2474975585938	734.8071899414062	738.14892578125	688.7930297851562	691.2608032226562	728.0350341796875	607.9212036132812	635.4971923828125	752.656982421875	713.9779052734375	720.2876586914062	699.5617065429688	711.61279296875	609.93701171875	675.744873046875	597.9487915039062
P06576	ATP5F1B	30320.294921875	29617.216796875	32323.158203125	29745.912109375	34357.09375	30812.52734375	29642.263671875	30125.3125	29935.5	29919.15625	30887.462890625	32334.15625	29679.923828125	32052.9765625	32192.912109375	30897.978515625	28276.529296875	30006.416015625	31136.37890625	31074.013671875
P06681	C2	60.39943313598633	41.336551666259766	45.87421798706055	72.6163101196289	NaN	55.35289764404297	39.985416412353516	27.299394607543945	83.44674682617188	59.73223114013672	152.15501403808594	113.75643157958984	85.93628692626953	125.77389526367188	105.2935791015625	81.39990234375	135.39077758789062	151.28770446777344	112.27289581298828	101.54183197021484
P06702	S100A9	214.89419555664062	245.3456268310547	109.04358673095703	139.50332641601562	133.44825744628906	507.6897277832031	121.38105010986328	173.77987670898438	102.63508605957031	85.31421661376953	98.18389892578125	121.77339172363281	103.81243133544922	90.6821517944336	194.0685577392578	107.9256820678711	84.14305114746094	205.62997436523438	117.95238494873047	288.8959655761719
P06703	S100A6	19371.685546875	21924.142578125	22459.384765625	24583.578125	18158.193359375	27437.69921875	19341.5859375	26537.9140625	27789.486328125	32117.982421875	18424.751953125	28025.6328125	32630.1953125	20514.798828125	28326.447265625	24343.529296875	39885.4296875	29314.04296875	29182.943359375	31198.310546875
P06727	APOA4	1780.8570556640625	1934.0701904296875	2031.5771484375	4389.9853515625	1092.5751953125	2691.360107421875	2062.34521484375	2143.523193359375	1305.865234375	2547.109130859375	3021.55859375	2253.539794921875	3028.75390625	5848.5791015625	1684.445068359375	2719.7412109375	2566.437255859375	2321.12451171875	1977.3231201171875	2544.122314453125
P06730	EIF4E	1302.0531005859375	1433.4478759765625	1435.245849609375	1548.4681396484375	1455.9793701171875	1415.2122802734375	1332.8056640625	1504.4686279296875	1490.1602783203125	1436.8206787109375	1421.9603271484375	1349.284423828125	1410.3016357421875	1246.242431640625	1321.6678466796875	1473.4967041015625	1309.921630859375	1321.703125	1245.3880615234375	1275.491455078125
P06733	ENO1	40748.1640625	39672.01953125	42121.76953125	42697.7109375	39408.12890625	39812.55859375	40276.25390625	40837.01171875	41259.1640625	41931.56640625	42168.46484375	42803.17578125	45945.3984375	44302.05078125	43329.1796875	40249.55859375	48947.22265625	40457.59375	45187.83203125	42661.55078125
P06737	PYGL	202.0266571044922	193.89199829101562	193.9862823486328	195.4523162841797	198.55775451660156	160.34933471679688	208.09320068359375	193.6693878173828	198.4762725830078	194.29428100585938	195.6211395263672	197.36587524414062	169.4690704345703	197.2455291748047	212.91539001464844	192.8518829345703	199.60865783691406	226.5610809326172	193.6987762451172	198.0223388671875
P06744	GPI	4761.55615234375	4568.189453125	3949.266357421875	4947.22802734375	4126.99267578125	4482.20263671875	5307.02490234375	4517.75732421875	4693.23486328125	4655.55126953125	4488.6943359375	4148.49560546875	4296.7900390625	3880.46826171875	4455.7490234375	4382.83984375	4633.25732421875	4487.19384765625	4754.7041015625	4447.677734375
P06746	POLB	NaN	NaN	21.377567291259766	15.684796333312988	12.778663635253906	NaN	10.536571502685547	NaN	NaN	NaN	NaN	NaN	NaN	74.21772003173828	7.346814155578613	NaN	NaN	NaN	55.48381805419922	NaN
P06748	NPM1	15579.9638671875	18499.583984375	21101.814453125	17058.525390625	18488.89453125	17709.14453125	15684.634765625	17028.75390625	17358.171875	17595.181640625	15000.322265625	15385.2470703125	15793.12109375	15657.3798828125	16978.544921875	16079.3955078125	14119.4814453125	15239.73828125	14648.00390625	14169.552734375
P06753	TPM3	38490.3984375	40936.71484375	37097.328125	33971.1875	36290.8984375	37940.140625	39760.28515625	38901.16796875	38146.31640625	40682.9140625	39722.83203125	38233.10546875	37948.79296875	37329.38671875	39127.13671875	37496.171875	35949.7265625	38927.57421875	37166.37109375	39717.5078125
P06756	ITGAV	871.7907104492188	671.4971313476562	688.1223754882812	765.8402099609375	589.8001098632812	716.8802490234375	690.6504516601562	731.3240356445312	762.047119140625	769.5624389648438	680.545654296875	679.5191650390625	725.8963012695312	742.6304931640625	695.3700561523438	671.64306640625	790.8471069335938	738.0549926757812	773.7579956054688	740.6221313476562
P06865	HEXA	552.743408203125	579.8821411132812	574.51953125	591.9898071289062	539.0828247070312	531.974609375	504.9239807128906	539.230712890625	573.0533447265625	557.111083984375	515.8208618164062	559.8446655273438	495.527587890625	532.8023071289062	500.20294189453125	548.1900024414062	457.9119567871094	477.271240234375	555.8470458984375	566.4325561523438
P06899;Q16778	H2BC11;H2BC21	379.3773193359375	119.73790740966797	325.88140869140625	235.370849609375	220.66751098632812	279.919921875	320.8705139160156	103.1344985961914	276.9600830078125	312.69610595703125	256.78021240234375	236.52784729003906	692.8438720703125	440.0656433105469	195.1756591796875	348.023193359375	709.752685546875	334.4983825683594	258.6742248535156	290.2117919921875
P07093	SERPINE2	172.32875061035156	240.09127807617188	187.0962677001953	221.8060760498047	204.8734130859375	212.1871795654297	229.10275268554688	235.17063903808594	243.1395721435547	202.94041442871094	282.6858825683594	225.25421142578125	245.66830444335938	217.11953735351562	214.92691040039062	261.3740539550781	335.6456298828125	240.33160400390625	277.38873291015625	273.6603088378906
P07099	EPHX1	633.8935546875	604.4132080078125	661.9586181640625	636.7713012695312	648.2800903320312	615.1890258789062	631.5667724609375	602.6634521484375	596.7664794921875	598.748291015625	583.5885620117188	620.9007568359375	636.5823364257812	673.8236694335938	590.6786499023438	595.846435546875	615.684326171875	630.6107788085938	561.8606567382812	591.7919921875
P07108	DBI	5106.23046875	6039.703125	6140.26611328125	5458.66943359375	6856.57177734375	5277.26806640625	5623.2724609375	5730.50830078125	5299.44140625	4987.3388671875	5819.35986328125	6567.22998046875	5684.87353515625	6251.92431640625	6009.62255859375	5744.17138671875	5294.91796875	5257.12158203125	5748.57861328125	5406.95703125
P07195	LDHB	28370.3671875	25395.671875	27701.416015625	26424.32421875	25043.021484375	26502.50390625	25921.98046875	26532.70703125	27278.298828125	26781.3359375	26499.009765625	25955.05859375	25332.501953125	26995.890625	29475.296875	26658.892578125	27638.033203125	27425.1484375	27733.83984375	27810.724609375
P07197	NEFM	NaN	35.88838195800781	14.636140823364258	22.468807220458984	19.911701202392578	29.807640075683594	27.991180419921875	24.80354881286621	38.65681076049805	NaN	32.92744064331055	44.18195343017578	44.96512985229492	59.07366943359375	35.93925094604492	21.39312171936035	25.86385154724121	16.706676483154297	NaN	55.0211296081543
P07199	CENPB	246.6018829345703	217.24818420410156	219.81126403808594	204.6044158935547	244.36880493164062	199.74595642089844	195.30056762695312	209.13990783691406	225.50999450683594	190.25572204589844	173.7177734375	182.75303649902344	176.02313232421875	197.6720733642578	188.7036895751953	174.89419555664062	140.601318359375	167.52044677734375	189.52056884765625	147.71841430664062
P07203	GPX1	2629.944580078125	2334.63818359375	2823.032958984375	2381.190185546875	2519.55810546875	2563.4208984375	2516.9970703125	2175.061767578125	2101.399169921875	2326.694580078125	2183.3701171875	2334.45947265625	2036.533203125	2231.29296875	2305.10498046875	2197.65625	2088.533935546875	2078.552734375	2004.8350830078125	2173.83056640625
P07204	THBD	141.44375610351562	123.01583099365234	112.09505462646484	74.73970031738281	95.55607604980469	83.18930053710938	69.10499572753906	89.0799331665039	73.30680084228516	33.64034652709961	151.0015106201172	95.25743865966797	126.36199188232422	75.5943832397461	90.89044952392578	73.82421112060547	83.32160186767578	108.85545349121094	120.96160888671875	82.59903717041016
P07205	PGK2	17.882978439331055	NaN	NaN	33.54589080810547	NaN	12.614827156066895	22.303274154663086	22.307024002075195	NaN	NaN	30.08549690246582	20.265052795410156	NaN	NaN	20.629226684570312	NaN	NaN	25.468679428100586	22.759336471557617	NaN
P07225	PROS1	247.47108459472656	287.531982421875	264.8871154785156	240.72438049316406	366.30975341796875	274.1174011230469	307.2812805175781	241.64413452148438	290.9557800292969	225.94264221191406	362.6363525390625	305.8724060058594	399.3523254394531	374.0423583984375	367.06494140625	318.1298522949219	298.0396728515625	287.62689208984375	347.2141418457031	264.6999206542969
P07237	P4HB	20311.1328125	20489.89453125	20252.767578125	20255.359375	19079.55078125	20247.08984375	19252.298828125	19845.109375	20640.73046875	19885.9375	19685.841796875	19248.490234375	20973.244140625	19130.8046875	19849.666015625	20220.88671875	22127.841796875	20437.3359375	20982.060546875	19281.51171875
P07288	KLK3	NaN	NaN	NaN	NaN	NaN	NaN	NaN	NaN	NaN	NaN	NaN	NaN	NaN	NaN	NaN	NaN	NaN	NaN	151.11154174804688	NaN
P07305	H1-0	636.4795532226562	507.5362854003906	671.8235473632812	589.9688720703125	638.6815795898438	408.3064880371094	553.92919921875	405.3412170410156	446.5681457519531	394.5821838378906	617.8765258789062	620.9011840820312	452.47125244140625	611.17041015625	665.6887817382812	479.0614929199219	491.35003662109375	651.6824340820312	495.7793884277344	548.6984252929688
P07311	ACYP1	283.9744567871094	254.21144104003906	304.6739196777344	269.5931701660156	242.72923278808594	270.3026428222656	260.46588134765625	235.4814453125	274.954345703125	256.03411865234375	234.59181213378906	288.1666259765625	219.47113037109375	260.1942138671875	248.5209197998047	220.36642456054688	208.03053283691406	255.27984619140625	258.83380126953125	285.6711730957031
P07339	CTSD	10359.8212890625	9888.9736328125	9771.494140625	9907.9736328125	10576.75	9423.65234375	9848.7265625	9524.7275390625	10010.2607421875	9671.853515625	9805.470703125	9192.2509765625	9569.61328125	10085.6259765625	9337.2607421875	9012.2255859375	8859.009765625	9617.4111328125	9030.9638671875	8878.142578125
P07355	ANXA2	83825.3125	73294.0546875	75542.21875	74808.09375	75006.046875	75575.3671875	81364.6640625	80819.421875	77887.1328125	80493.5390625	85490.3515625	85678.0078125	94888.8125	88670.28125	87993.609375	84471.265625	99681.0390625	85992.3203125	87902.125	88551.375
P07357	C8A	221.66732788085938	268.54010009765625	250.63543701171875	737.7869873046875	275.77044677734375	290.03094482421875	394.30218505859375	318.2583923339844	472.6790466308594	434.24951171875	411.6705017089844	389.7510070800781	303.95880126953125	862.2034301757812	358.1558837890625	269.87872314453125	464.3383483886719	528.89208984375	673.1019897460938	929.5264282226562
P07358	C8B	164.8727264404297	352.0323791503906	178.29454040527344	1125.3931884765625	292.5513610839844	391.2894592285156	415.4119567871094	413.8143005371094	598.3201293945312	529.8777465820312	388.5345153808594	358.6089782714844	275.72174072265625	943.5145874023438	322.30926513671875	386.4920959472656	441.4002380371094	434.5272216796875	895.25	1021.5571899414062
P07360	C8G	247.2329864501953	219.88330078125	241.51002502441406	895.98828125	280.7579345703125	323.9591369628906	461.4329833984375	469.17266845703125	626.74658203125	578.7954711914062	348.4834899902344	386.3972473144531	276.22259521484375	884.9237670898438	366.417724609375	322.873291015625	441.5298156738281	481.2332458496094	948.3534545898438	1119.5498046875
P07384	CAPN1	2462.260009765625	2554.815673828125	2657.3876953125	2747.1728515625	2687.94921875	2547.6953125	2710.325439453125	2475.306396484375	2605.63330078125	2428.212158203125	2329.44384765625	2178.01513671875	2058.667236328125	2145.951171875	2286.43115234375	2221.322509765625	1975.4827880859375	1864.332275390625	1851.3001708984375	1913.0216064453125
P07437	TUBB	27342.53515625	25553.162109375	26411.224609375	26454.95703125	23269.515625	26200.03125	24546.734375	24948.037109375	26368.826171875	22205.228515625	25879.896484375	25469.59765625	34918.484375	24310.23828125	26667.478515625	26140.25390625	28559.505859375	29635.3828125	25870.0625	26952.4375
P07476	IVL	NaN	31.0419864654541	47.61998748779297	NaN	48.12356185913086	60.001338958740234	75.1318130493164	NaN	51.13002395629883	NaN	160.79873657226562	54.204193115234375	42.656593322753906	43.65151596069336	61.509788513183594	39.77776336669922	94.31995391845703	81.91341400146484	29.923389434814453	52.38220977783203
P07477;P07478;Q8NHM4	PRSS1;PRSS2;PRSS3P2	1068.5244140625	1927.6229248046875	1045.22802734375	1295.1458740234375	1115.451416015625	1897.792724609375	696.8231811523438	1734.9259033203125	660.0115356445312	748.9609985351562	583.27001953125	763.8253784179688	677.7825927734375	1151.4688720703125	640.0550537109375	619.1475219726562	200.69314575195312	568.3131713867188	551.041259765625	836.520263671875
P07585	DCN	75.01668548583984	87.2389907836914	69.43490600585938	91.39804077148438	55.74494934082031	102.59083557128906	69.45275115966797	86.38638305664062	72.7468032836914	109.73495483398438	75.02891540527344	73.67156219482422	55.76734161376953	71.15707397460938	65.3462142944336	52.1517448425293	67.73944854736328	59.28350067138672	71.97688293457031	70.12132263183594
P07602	PSAP	563.2219848632812	490.3413391113281	603.7505493164062	601.4844970703125	518.2804565429688	553.5599365234375	491.71405029296875	584.5049438476562	497.5591735839844	618.6520385742188	476.1738586425781	579.65966796875	648.9459838867188	594.2526245117188	553.234130859375	481.51483154296875	636.2662963867188	625.4634399414062	607.614501953125	595.1058349609375
P07686	HEXB	1742.7374267578125	1590.6041259765625	1729.8226318359375	1668.27294921875	1537.789306640625	1662.973876953125	1684.0787353515625	1780.776123046875	1631.550537109375	1665.03271484375	1567.0743408203125	1547.385009765625	1710.500244140625	1765.7462158203125	1658.0712890625	1473.453857421875	1612.369873046875	1932.679931640625	1668.4818115234375	1734.074462890625
P07711	CTSL	68.99008178710938	124.11882019042969	100.65509796142578	79.9433364868164	80.93140411376953	73.15118408203125	94.3864517211914	79.98014831542969	76.03541564941406	69.43498992919922	85.8445053100586	75.60961151123047	80.24773406982422	56.379730224609375	72.65635681152344	83.49236297607422	80.55609893798828	53.02696990966797	61.80161666870117	56.21125030517578
P07737	PFN1	32831.57421875	33730.20703125	30089.609375	35800.546875	28582.177734375	32879.6875	34943.19921875	31978.916015625	34095.875	35773.83203125	34673.2265625	31526.19140625	38209.13671875	30166.78125	35487.375	33833.15625	38696.1171875	35392.28515625	36424.29296875	35420.91796875
P07738	BPGM	126.5081558227539	131.0120849609375	115.52613830566406	111.93533325195312	96.39637756347656	101.2034912109375	107.18268585205078	93.9544448852539	104.46393585205078	89.11983489990234	95.5654296875	131.13070678710938	78.91142272949219	118.8232421875	106.15010833740234	74.8760986328125	85.56412506103516	94.40473937988281	63.72132873535156	63.665931701660156
P07741	APRT	1487.53369140625	1081.7900390625	920.7361450195312	992.025390625	836.07080078125	1155.552978515625	1146.6092529296875	905.5296020507812	1090.9266357421875	1166.6446533203125	858.1140747070312	1096.5665283203125	1381.614990234375	966.748291015625	898.5060424804688	1197.2100830078125	1390.6658935546875	1042.3739013671875	1160.4886474609375	1182.9984130859375
P07814	EPRS1	4308.69140625	4221.87158203125	4118.61083984375	4219.109375	3994.15380859375	4095.74267578125	4252.34033203125	4091.427490234375	4089.432861328125	4111.9765625	4335.86181640625	4252.42333984375	4240.0322265625	4103.59423828125	4343.08251953125	4208.708984375	4378.83251953125	4127.00048828125	4021.244140625	4256.86572265625
P07858	CTSB	2743.461181640625	2492.487060546875	2705.077392578125	2656.3359375	2537.861328125	2387.9619140625	2490.03759765625	2577.163818359375	2723.845947265625	2594.58642578125	2622.42919921875	2634.998046875	2964.74658203125	2943.23291015625	2927.928955078125	2405.725341796875	2940.40966796875	2440.31689453125	2635.85986328125	2546.486083984375
P07900	HSP90AA1	28363.341796875	30873.615234375	31933.341796875	31600.64453125	30827.2578125	29617.7265625	28548.431640625	30308.046875	29164.984375	29375.96875	31547.767578125	30280.91796875	30517.94140625	31212.0546875	32477.529296875	30969.1484375	28945.4453125	29997.640625	31334.474609375	31905.7265625
P07902	GALT	200.00778198242188	140.9429931640625	132.101318359375	156.61849975585938	187.57421875	167.39364624023438	151.5944366455078	154.8599395751953	154.99136352539062	150.69046020507812	127.97394561767578	138.91636657714844	181.4497528076172	157.05899047851562	162.23023986816406	134.2345428466797	171.1688690185547	115.925048828125	144.34217834472656	165.48049926757812
P07910	HNRNPC	5709.439453125	5558.7265625	6854.22021484375	5785.57763671875	5718.56396484375	6211.1796875	5562.26416015625	5586.6376953125	5876.27197265625	5775.833984375	5556.6416015625	5407.7099609375	6185.96533203125	5863.83447265625	5994.0341796875	5880.365234375	5963.017578125	5814.18212890625	5804.09521484375	5801.98876953125
P07942	LAMB1	999.9119262695312	1103.6856689453125	1184.354248046875	1036.5252685546875	1090.0479736328125	1029.031982421875	997.492919921875	1034.8165283203125	1027.7998046875	1033.36572265625	1030.52783203125	1107.0460205078125	1019.99462890625	1049.9017333984375	1053.7952880859375	1042.5946044921875	1026.074951171875	1087.4627685546875	1032.121337890625	1079.3387451171875
P07947	YES1	481.6795959472656	523.7977905273438	562.6793823242188	514.9620361328125	557.541015625	527.5264282226562	438.05224609375	553.189208984375	550.2252197265625	512.800537109375	475.1123046875	550.7831420898438	499.9342956542969	394.96405029296875	483.04388427734375	503.7109680175781	473.39495849609375	409.84417724609375	465.7500915527344	530.666748046875
P07951	TPM2	45496.92578125	42901.84765625	45553.9921875	46577.37890625	41364.08203125	41959.29296875	43822.32421875	46407.61328125	45964.73046875	51983.33984375	45161.01171875	47626.97265625	47933.0390625	45688.18359375	47939.25390625	45491.734375	47123.31640625	45268.13671875	46224.97265625	51350.46875
P07954	FH	5777.759765625	6179.98291015625	5831.4150390625	6082.9267578125	6409.0771484375	5693.341796875	5861.98486328125	5750.1572265625	5986.78076171875	6151.822265625	5985.40283203125	6247.53662109375	6263.17138671875	6130.46533203125	6476.18212890625	6211.12158203125	6654.15283203125	5991.28271484375	6183.69287109375	6161.775390625
P07992	ERCC1	215.19798278808594	168.97567749023438	191.98817443847656	115.65350341796875	172.15464782714844	187.34642028808594	181.47366333007812	157.3413848876953	167.23849487304688	149.75558471679688	177.24842834472656	101.07520294189453	59.14667892456055	154.58294677734375	43.499332427978516	137.9932098388672	68.35875701904297	132.43875122070312	69.17604064941406	158.9128875732422
P07996	THBS1	3203.776611328125	3394.93408203125	3609.530517578125	3812.495849609375	3717.242919921875	3428.729248046875	3564.263916015625	3704.888916015625	3396.339599609375	4194.78076171875	3520.101318359375	3551.1533203125	3726.864013671875	3424.583984375	3282.993896484375	3264.92724609375	3464.937255859375	3326.226806640625	2890.86767578125	3359.092529296875
P08047	SP1	66.77684783935547	61.77574920654297	98.31034851074219	64.47673797607422	86.94427490234375	89.37338256835938	61.6766242980957	60.92989730834961	57.59193420410156	67.67520904541016	47.957191467285156	78.0110855102539	66.3160400390625	71.77071380615234	62.40821075439453	66.32854461669922	58.582786560058594	75.9649658203125	68.71835327148438	44.97597122192383
P08048;P17010	ZFY;ZFX	66.82422637939453	12.506455421447754	29.013174057006836	NaN	NaN	28.224634170532227	38.39028549194336	27.958938598632812	NaN	24.157732009887695	58.068153381347656	37.89007568359375	44.840274810791016	46.81258010864258	33.079097747802734	41.80687713623047	66.14834594726562	50.92863082885742	28.65829086303711	20.017414093017578
P08069	IGF1R	338.513916015625	NaN	NaN	NaN	NaN	NaN	NaN	NaN	NaN	22.192367553710938	NaN	NaN	261.6741943359375	362.72412109375	281.71954345703125	NaN	38.061546325683594	NaN	269.5526123046875	403.0674743652344
P08123	COL1A2	8100.48779296875	5390.74755859375	4119.7060546875	5555.3828125	6192.6533203125	5882.734375	7618.0263671875	5370.30224609375	5292.22021484375	6688.83544921875	7629.013671875	4152.6669921875	3754.46044921875	4379.48046875	3768.34716796875	4183.7763671875	6991.6513671875	3887.906982421875	4258.431640625	4832.4853515625
P08133	ANXA6	25115.783203125	24966.779296875	27043.07421875	25809.38671875	24904.4765625	25233.21484375	26669.9921875	24423.677734375	25315.083984375	25642.306640625	26300.810546875	26373.107421875	26251.63671875	26564.109375	26841.51953125	25594.501953125	26526.162109375	26098.240234375	26214.75390625	26166.0625
P08134	RHOC	127.83951568603516	189.66184997558594	102.01980590820312	60.77900314331055	109.60304260253906	92.49290466308594	90.25565338134766	209.71490478515625	126.80862426757812	195.8911590576172	191.45774841308594	248.20460510253906	294.9422302246094	205.61221313476562	245.33822631835938	243.54815673828125	203.43946838378906	216.2579345703125	225.65135192871094	238.61508178710938
P08174	CD55	97.54073333740234	NaN	NaN	69.83439636230469	151.63995361328125	61.123451232910156	NaN	186.957275390625	249.273193359375	NaN	92.34245300292969	123.5408935546875	NaN	141.13290405273438	149.80674743652344	114.73737335205078	134.0347900390625	119.3499526977539	NaN	54.15118408203125
P08185	SERPINA6	60.00739669799805	47.29268264770508	NaN	67.61907958984375	44.0758056640625	NaN	NaN	NaN	NaN	NaN	71.82469177246094	67.65337371826172	30.836145401000977	73.07417297363281	35.47733688354492	32.579010009765625	37.96762466430664	NaN	37.84833908081055	37.37688064575195
P08195	SLC3A2	3770.17236328125	3838.25634765625	3973.322265625	3623.701904296875	3961.114501953125	3726.802490234375	3565.23291015625	3852.706787109375	3649.531005859375	3776.40380859375	3782.08349609375	3551.790283203125	3843.6005859375	3824.496826171875	3675.249267578125	3599.3193359375	3447.4482421875	3847.877197265625	3791.297119140625	3577.054443359375
P08237	PFKM	670.5059814453125	756.2352294921875	746.2645874023438	690.5933837890625	817.119140625	693.2431640625	770.8861694335938	751.5090942382812	668.8399658203125	695.171142578125	672.942626953125	672.0787353515625	605.2529296875	683.80322265625	705.9951171875	743.6690673828125	637.4130859375	632.5740356445312	709.2059936523438	688.3239135742188
P08238	HSP90AB1	72376.109375	82865.71875	81028.7734375	76542.4375	83523.71875	79019.7890625	75622.171875	78243.546875	77860.828125	77247.5234375	81666.53125	80975.3046875	76365.0390625	78920.2734375	81260.3203125	80395.2734375	73862.3515625	79291.671875	79158.4140625	79154.453125
P08240	SRPRA	475.78497314453125	470.5754699707031	497.9892272949219	497.8926086425781	478.7445068359375	490.3457946777344	455.8047790527344	514.8233642578125	496.11627197265625	511.3019104003906	559.8367919921875	537.5509643554688	501.8625183105469	471.2806701660156	536.2944946289062	529.7973022460938	511.8356628417969	477.685546875	415.6596984863281	488.6858215332031
P08243	ASNS	925.5401611328125	882.7434692382812	1008.298095703125	1015.8604125976562	965.0964965820312	943.2229614257812	900.2474975585938	1007.4163208007812	961.7595825195312	975.4793090820312	848.0123291015625	981.2952270507812	1015.0358276367188	986.086669921875	1011.9880981445312	940.3861694335938	1007.9747924804688	924.7883911132812	1041.15869140625	1019.8425903320312
P08253	MMP2	300.3189697265625	265.17706298828125	276.3439025878906	249.7015838623047	251.48333740234375	281.4255676269531	217.27268981933594	259.6600646972656	245.52700805664062	251.1524658203125	220.3349609375	207.1343536376953	213.90567016601562	205.76004028320312	189.955810546875	246.64244079589844	247.34617614746094	241.2582550048828	216.70867919921875	194.5259246826172
P08254	MMP3	67.69710540771484	67.73381805419922	46.48268127441406	42.50993347167969	60.00430679321289	76.3589859008789	54.4500846862793	59.42644500732422	55.77074432373047	59.98104476928711	77.69470977783203	54.673038482666016	63.37531280517578	48.495201110839844	56.59003829956055	62.0126953125	70.10065460205078	57.28407287597656	50.80611038208008	49.199771881103516
P08294	SOD3	81.08804321289062	88.09284973144531	99.45855712890625	63.5302619934082	106.53594207763672	94.06797790527344	83.5932388305664	84.23941040039062	66.39839172363281	115.77162170410156	71.50267791748047	103.85445404052734	60.77190017700195	70.9645767211914	72.10458374023438	44.553680419921875	47.1637077331543	83.36705017089844	75.02593994140625	81.17913818359375
P08311	CTSG	NaN	NaN	NaN	NaN	NaN	NaN	NaN	NaN	NaN	NaN	NaN	16.467981338500977	NaN	NaN	NaN	NaN	NaN	NaN	NaN	NaN
P08397	HMBS	137.98716735839844	179.82058715820312	186.4999542236328	151.46412658691406	154.2180938720703	180.21444702148438	168.08041381835938	145.11544799804688	164.89894104003906	142.86141967773438	150.11767578125	135.50999450683594	124.35833740234375	154.24566650390625	146.58853149414062	143.78204345703125	101.11685180664062	126.66878509521484	128.99229431152344	119.87683868408203
P08473	MME	201.3019561767578	220.9344024658203	259.521728515625	243.3101043701172	273.6219787597656	205.8621826171875	212.2803497314453	200.3961639404297	188.41940307617188	236.44227600097656	191.71304321289062	187.86349487304688	181.0699462890625	210.16873168945312	203.21397399902344	199.5756072998047	184.47694396972656	209.89169311523438	195.65203857421875	198.5096435546875
P08493	MGP	473.2798767089844	341.148681640625	313.8056335449219	355.3935241699219	334.36175537109375	353.0006103515625	444.43206787109375	463.463623046875	377.01605224609375	414.4871520996094	475.9170837402344	461.3694763183594	447.3882751464844	664.241943359375	474.3793640136719	390.7355041503906	377.72418212890625	495.9370422363281	469.7552795410156	571.7860717773438
P08514	ITGA2B	NaN	NaN	NaN	NaN	NaN	NaN	NaN	NaN	NaN	NaN	NaN	NaN	NaN	NaN	NaN	NaN	NaN	NaN	121.37043762207031	NaN
P08519	LPA	683.8706665039062	96.36469268798828	300.1999816894531	90.95369720458984	1009.3246459960938	672.298095703125	315.5314636230469	1048.750732421875	575.1087646484375	66.27215576171875	1029.7969970703125	114.47505187988281	518.081787109375	83.68550872802734	1179.094482421875	686.077392578125	372.4587097167969	1096.3712158203125	786.2643432617188	77.87305450439453
P08559	PDHA1	1706.425537109375	1643.05126953125	1827.005859375	1788.77978515625	1851.00390625	1563.6226806640625	1637.840087890625	1693.0399169921875	1786.9154052734375	1497.8419189453125	1562.2071533203125	1841.7261962890625	1710.9730224609375	1761.7685546875	1511.73193359375	1617.015380859375	1686.2598876953125	1428.388427734375	1616.1558837890625	1578.3349609375
P08572	COL4A2	120.43883514404297	195.37962341308594	154.24563598632812	167.8498992919922	161.34701538085938	174.86386108398438	151.7918243408203	131.50802612304688	129.09249877929688	131.06629943847656	139.09689331054688	173.8758544921875	102.8634033203125	145.53945922851562	99.45988464355469	138.1564483642578	116.8967056274414	115.1008529663086	124.47517395019531	158.30262756347656
P08574	CYC1	1311.7052001953125	1191.7532958984375	1397.6134033203125	1503.6900634765625	1510.2039794921875	1215.1468505859375	1068.48388671875	1073.78515625	1035.8968505859375	1072.2420654296875	986.9970703125	955.240478515625	712.0433959960938	1180.195068359375	1127.931884765625	1090.7259521484375	949.6429443359375	764.9561157226562	724.4560546875	662.1788940429688
P08579	SNRPB2	547.0330200195312	444.2013854980469	541.7479858398438	472.8331298828125	568.86279296875	565.9251708984375	538.58740234375	607.3306274414062	606.1232299804688	565.1346435546875	560.2874145507812	507.817626953125	506.07733154296875	602.3807373046875	465.3804931640625	570.9635009765625	541.5745239257812	482.99774169921875	559.5767211914062	464.4576721191406
P08581	MET	53.40350341796875	70.11015319824219	63.436431884765625	61.951812744140625	78.95223236083984	64.98157501220703	58.715179443359375	60.14175796508789	55.99409866333008	68.9460678100586	81.69242858886719	63.70423126220703	68.95430755615234	59.393314361572266	53.470008850097656	73.73945617675781	59.4578857421875	36.70024490356445	71.6161117553711	52.76725769042969
P08590	MYL3	NaN	NaN	NaN	NaN	NaN	NaN	283.0699462890625	NaN	NaN	NaN	370.9964294433594	249.98854064941406	NaN	NaN	267.1504211425781	NaN	269.54998779296875	332.8792419433594	NaN	249.57601928710938
P08603	CFH	367.34332275390625	405.08380126953125	399.7961120605469	307.81390380859375	395.8146667480469	307.1266174316406	375.35455322265625	400.61212158203125	440.4088134765625	308.1736755371094	1158.6912841796875	729.1447143554688	749.502685546875	592.4529418945312	883.1161499023438	557.4458618164062	735.3701171875	767.07666015625	798.1803588867188	655.889404296875
P08621	SNRNP70	4772.4765625	4864.52001953125	4482.89697265625	4575.3203125	4935.962890625	4987.6572265625	5005.66845703125	4814.15380859375	4720.080078125	4516.82275390625	4645.384765625	4473.84130859375	4340.123046875	4606.26025390625	4271.2373046875	4504.99951171875	4044.57861328125	4463.6796875	3734.2548828125	3896.576416015625
P08648	ITGA5	1767.4012451171875	1994.9176025390625	2055.29638671875	1750.471923828125	1898.353515625	1974.3408203125	2028.938232421875	1760.372802734375	2012.5789794921875	1588.5137939453125	1775.3935546875	1938.7506103515625	1777.9019775390625	1634.89599609375	1537.7777099609375	1762.7635498046875	1857.9068603515625	1627.130859375	1838.2366943359375	1514.2838134765625
P08651	NFIC	394.2507019042969	352.5207824707031	417.4362487792969	385.5060119628906	386.4932861328125	472.06744384765625	448.6290588378906	413.0294189453125	348.90625	409.3155822753906	389.238525390625	466.438720703125	373.65606689453125	353.74078369140625	396.7848205566406	471.0906982421875	362.8379821777344	310.4023132324219	395.6944885253906	358.2186279296875
P08670	VIM	218783.71875	231464.5625	234249.46875	240244.5	227641.8125	236264.09375	238700.375	241428.390625	249144.578125	246347.703125	242945.28125	243824.46875	264376.15625	251271.484375	248525.40625	252556.484375	275492.6875	247293.1875	264693.5625	248684.90625
P08697	SERPINF2	2132.63916015625	1834.3203125	539.0327758789062	5162.04248046875	1779.19482421875	2377.629150390625	2434.357421875	1670.756103515625	2086.521240234375	1425.7581787109375	2527.2666015625	2281.91357421875	886.0987548828125	2169.013427734375	1534.691162109375	2077.375732421875	1099.710205078125	1682.2705078125	2222.8427734375	1660.07861328125
P08708	RPS17	1215.914306640625	1372.6275634765625	1322.578125	1109.51953125	1236.4351806640625	1224.78076171875	1190.288818359375	1336.4324951171875	1244.0732421875	1273.377685546875	1309.952392578125	1265.6865234375	1245.4200439453125	1367.42919921875	1281.9757080078125	1351.9730224609375	1129.2125244140625	1115.0640869140625	1093.7723388671875	1071.375
P08727	KRT19	261.5793762207031	125.46536254882812	80.15299987792969	149.287109375	119.99690246582031	146.16525268554688	172.39691162109375	216.46104431152344	128.9892120361328	150.96743774414062	101.67356872558594	112.48961639404297	124.54962158203125	96.26902770996094	180.3260498046875	137.0070343017578	150.12860107421875	163.61785888671875	131.9173583984375	111.90074920654297
P08729	KRT7	134.61029052734375	128.269775390625	100.42562103271484	93.40469360351562	114.65192413330078	102.84984588623047	89.38360595703125	127.00271606445312	98.7511215209961	98.04464721679688	105.1333236694336	105.05341339111328	150.23983764648438	106.2138671875	89.44072723388672	132.56369018554688	88.59788513183594	99.5960922241211	107.80889892578125	93.51454162597656
P08754	GNAI3	2628.401611328125	2323.87890625	2528.53369140625	2271.14013671875	2669.423583984375	2368.366455078125	2376.6875	2165.26123046875	2603.459716796875	2673.5048828125	1873.2960205078125	1932.359130859375	1745.61279296875	1792.3214111328125	2170.697265625	2287.751220703125	1829.914794921875	2039.2279052734375	1970.54443359375	2071.76513671875
P08758	ANXA5	75301.59375	70668.6640625	63484.80859375	71151.453125	57283.78125	69987.578125	70168.46875	67951.25	68740.109375	69406.734375	73544.6171875	73030.375	80315.1171875	73271.3203125	77728.2265625	70704.6640625	84907.2578125	77732.0390625	73860.9921875	72925.953125
P08779	KRT16	193.56109619140625	159.6849822998047	68.71092987060547	171.1198272705078	104.00457763671875	145.70069885253906	95.90022277832031	120.09812927246094	73.74615478515625	110.94380950927734	146.7834014892578	103.13429260253906	60.468284606933594	115.94218444824219	127.50238800048828	134.0298614501953	922.3467407226562	539.3472290039062	144.55845642089844	108.7419662475586
P08842	STS	111.24132537841797	59.7417106628418	65.06859588623047	126.42567443847656	133.2769317626953	79.46094512939453	158.1033172607422	102.97799682617188	135.17503356933594	91.09017181396484	112.96587371826172	93.16971588134766	116.44371795654297	85.95932006835938	126.86793518066406	126.8139877319336	117.66688537597656	112.02747344970703	118.8614730834961	86.43962860107422
P08962	CD63	12456.640625	11221.6328125	13423.0390625	11008.021484375	13621.99609375	10836.16796875	10584.873046875	10696.6845703125	9754.615234375	9699.3896484375	10653.1650390625	11342.763671875	10124.009765625	11639.4677734375	10890.67578125	10194.94921875	10431.060546875	9616.0830078125	10361.9423828125	10013.8818359375
P09001	MRPL3	71.89244842529297	99.2174072265625	94.94852447509766	85.49283599853516	99.74710083007812	93.40801239013672	81.83170318603516	NaN	112.12443542480469	93.2818374633789	70.1034164428711	111.83426666259766	94.14030456542969	135.0350799560547	133.5315399169922	68.8963394165039	153.0233154296875	124.88085174560547	92.32447814941406	97.53970336914062
P09012	SNRPA	1218.6566162109375	1439.3642578125	1194.375732421875	1376.4017333984375	1307.1138916015625	1215.46142578125	1409.5284423828125	1159.5164794921875	1357.6107177734375	1437.2396240234375	1235.1644287109375	1117.0433349609375	1203.3489990234375	911.9122924804688	1181.061767578125	1311.0174560546875	1027.5216064453125	1164.862548828125	845.7598876953125	1000.9011840820312
P09038	FGF2	635.6091918945312	523.3262329101562	602.9334716796875	669.2738037109375	738.7338256835938	644.728515625	732.1824951171875	631.0764770507812	786.909423828125	666.3951416015625	771.2730102539062	700.706298828125	579.6078491210938	617.6344604492188	806.813232421875	622.1763916015625	679.5197143554688	797.312744140625	736.220947265625	797.304931640625
P09086	POU2F2	NaN	NaN	NaN	NaN	NaN	NaN	NaN	NaN	NaN	NaN	NaN	NaN	NaN	NaN	NaN	NaN	NaN	NaN	NaN	NaN
P09104	ENO2	492.7221374511719	479.0469055175781	548.4774169921875	469.91314697265625	501.41351318359375	471.67144775390625	457.2462158203125	511.9824523925781	450.5481262207031	458.3544921875	532.99560546875	591.7103881835938	438.4251708984375	562.9122314453125	548.3699340820312	531.3321533203125	498.1289367675781	526.8143310546875	556.4935302734375	557.2208862304688
P09110	ACAA1	343.1743469238281	364.0109558105469	370.9877014160156	361.82525634765625	368.8991394042969	365.960205078125	329.2199401855469	351.0389709472656	350.22381591796875	339.03778076171875	349.9285583496094	371.2001037597656	371.49017333984375	347.0448303222656	344.5641174316406	373.76007080078125	332.70452880859375	389.2528076171875	373.4297790527344	344.5127868652344
[truncated: 5,679 more rows]
