# Supplementary material for: Human Serum, Following Absorption of Fish Cartilage Hydrolysate, Promotes Dermal Fibroblast Healing through Anti-Inflammatory and Immunomodulatory Proteins
Source: Biomedicines. 2024 Sep 19;12(9):2132. doi: 10.3390/biomedicines12092132 (PMC11430497; doi:10.3390/biomedicines12092132)
Supplement: Supplementary file 1 [file biomedicines-12-02132-s001.zip › biomedicines-3126335-supplementary/Table S2_filtered-proteins.xlsx]

## Sheet: Filtered_qvalue_ratio
Comparison (group1/group2)	Group	ProteinGroups	AVG Log2 Ratio	Absolute AVG Log2 Ratio	Pvalue	Qvalue	# of Ratios	UniProtIds	Genes	ProteinDescriptions	ProteinNames	# Unique Total Peptides	% Change	Ratio	Condition Numerator	Condition Denominator
H-FCH / H-Naive	P62750	P62750	0.7383467435570669	0.7383467435570669	3.746051614023912E-24	6.1585088534553116E-21	40	P62750	RPL23A	60S ribosomal protein L23a	RL23A_HUMAN	9	66.82629970037135	1.6682629970037135	H-FCH	H-Naive
H-FCH / H-Naive	P02787	P02787	1.1549038076501157	1.1549038076501157	2.3404772017362374E-21	1.2825815065514582E-18	40	P02787	TF	Serotransferrin	TRFE_HUMAN	47	122.66947656186234	2.2266947656186233	H-FCH	H-Naive
H-FCH / H-Naive	P05155	P05155	1.0406251394520032	1.0406251394520032	6.472087632229221E-20	2.6600280168462102E-17	40	P05155	SERPING1	Plasma protease C1 inhibitor	IC1_HUMAN	13	105.71188378862439	2.057118837886244	H-FCH	H-Naive
H-FCH / H-Naive	Q5SSJ5	Q5SSJ5	0.6232769882910532	0.6232769882910532	2.0833365129529905E-19	6.205531487294776E-17	40	Q5SSJ5	HP1BP3	Heterochromatin protein 1-binding protein 3	HP1B3_HUMAN	8	54.03700613587752	1.5403700613587752	H-FCH	H-Naive
H-FCH / H-Naive	P01008	P01008	0.7528584650741468	0.7528584650741468	2.747328328570796E-19	6.45229681738627E-17	40	P01008	SERPINC1	Antithrombin-III	ANT3_HUMAN	19	68.51283321656642	1.6851283321656643	H-FCH	H-Naive
H-FCH / H-Naive	O60565	O60565	0.9057002276651833	0.9057002276651833	3.696940761083099E-18	6.077770611220615E-16	40	O60565	GREM1	Gremlin-1	GREM1_HUMAN	3	87.34535752208828	1.8734535752208827	H-FCH	H-Naive
H-FCH / H-Naive	E9PRG8	E9PRG8	0.7543093671401011	0.7543093671401011	7.97238543096436E-18	1.0922168040421174E-15	40	E9PRG8	C11orf98	Uncharacterized protein C11orf98	CK098_HUMAN	2	68.68238991107387	1.6868238991107387	H-FCH	H-Naive
H-FCH / H-Naive	P19823	P19823	0.6034757189349882	0.6034757189349882	1.2351207013122865E-17	1.5313757967452822E-15	40	P19823	ITIH2	Inter-alpha-trypsin inhibitor heavy chain H2	ITIH2_HUMAN	17	51.937261006742915	1.5193726100674292	H-FCH	H-Naive
H-FCH / H-Naive	P01023	P01023	0.5904006682913914	0.5904006682913914	2.08707803094309E-17	2.144472676794025E-15	40	P01023	A2M	Alpha-2-macroglobulin	A2MG_HUMAN	52	50.56648457484207	1.5056648457484207	H-FCH	H-Naive
H-FCH / H-Naive	P62861	P62861	1.309080310301333	1.309080310301333	1.0616084856933012E-16	1.0266378532234043E-14	40	P62861	FAU	FAU ubiquitin-like and ribosomal protein S30	RS30_HUMAN	1	147.78353250382446	2.4778353250382446	H-FCH	H-Naive
H-FCH / H-Naive	P00450	P00450	1.0402543528177945	1.0402543528177945	2.1582394545553279E-16	1.971192035160533E-14	40	P00450	CP	Ceruloplasmin	CERU_HUMAN	23	105.65902063047305	2.0565902063047306	H-FCH	H-Naive
H-FCH / H-Naive	O00622	O00622	0.6201578392534149	0.6201578392534149	2.894462506885598E-16	2.2532027495381495E-14	40	O00622	CCN1	CCN family member 1	CCN1_HUMAN	6	53.704333359643954	1.5370433335964395	H-FCH	H-Naive
H-FCH / H-Naive	P02768	P02768	1.1609884844464673	1.1609884844464673	2.804688304599151E-16	2.2532027495381495E-14	40	P02768	ALB	Albumin	ALBU_HUMAN	53	123.61058533229068	2.236105853322907	H-FCH	H-Naive
H-FCH / H-Naive	P35542	P35542	0.7915416321460458	0.7915416321460458	6.087361737915019E-16	4.1698427904717884E-14	40	P35542	SAA4	Serum amyloid A-4 protein	SAA4_HUMAN	4	73.09231010357107	1.7309231010357107	H-FCH	H-Naive
H-FCH / H-Naive	P19827	P19827	0.8014090845696575	0.8014090845696575	7.666871315335432E-16	5.0417345769645806E-14	40	P19827	ITIH1	Inter-alpha-trypsin inhibitor heavy chain H1	ITIH1_HUMAN	12	74.28024960110777	1.7428024960110777	H-FCH	H-Naive
H-FCH / H-Naive	P25311	P25311	0.9550581730075354	0.9550581730075354	1.39351521993128E-15	8.181925077025088E-14	40	P25311	AZGP1	Zinc-alpha-2-glycoprotein	ZA2G_HUMAN	7	93.8657803738415	1.938657803738415	H-FCH	H-Naive
H-FCH / H-Naive	Q9BSD7	Q9BSD7	-0.6867102287666469	0.6867102287666469	2.1167264959336246E-15	1.1225478578435095E-13	40	Q9BSD7	NTPCR	Cancer-related nucleoside-triphosphatase	NTPCR_HUMAN	3	-37.873108722201025	0.6212689127779898	H-FCH	H-Naive
H-FCH / H-Naive	P01009	P01009	1.1895723299067886	1.1895723299067886	1.0367891910615731E-14	4.2612035752630663E-13	40	P01009	SERPINA1	Alpha-1-antitrypsin	A1AT_HUMAN	19	128.08511998149817	2.2808511998149816	H-FCH	H-Naive
H-FCH / H-Naive	P62851	P62851	0.6754054025731753	0.6754054025731753	1.013434359202049E-14	4.2612035752630663E-13	40	P62851	RPS25	40S ribosomal protein S25	RS25_HUMAN	7	59.70454852769311	1.5970454852769311	H-FCH	H-Naive
H-FCH / H-Naive	Q96QC0	Q96QC0	-0.6551167095476418	0.6551167095476418	1.0987494734930523E-14	4.4057174010306787E-13	40	Q96QC0	PPP1R10	Serine/threonine-protein phosphatase 1 regulatory subunit 10	PP1RA_HUMAN	8	-36.49758822872274	0.6350241177127726	H-FCH	H-Naive
H-FCH / H-Naive	P19652	P19652	1.3747145857303924	1.3747145857303924	1.174443641426045E-14	4.597107967867662E-13	40	P19652	ORM2	Alpha-1-acid glycoprotein 2	A1AG2_HUMAN	4	159.3166041892203	2.593166041892203	H-FCH	H-Naive
H-FCH / H-Naive	P29972	P29972	-0.7948993387336831	0.7948993387336831	1.5970833143740048E-14	6.023695339919024E-13	40	P29972	AQP1	Aquaporin-1	AQP1_HUMAN	2	-42.36166119633592	0.5763833880366408	H-FCH	H-Naive
H-FCH / H-Naive	O76021	O76021	0.6873300453797242	0.6873300453797242	2.393699661172981E-14	8.03110661830282E-13	40	O76021	RSL1D1	Ribosomal L1 domain-containing protein 1	RL1D1_HUMAN	7	61.030062161985185	1.6103006216198519	H-FCH	H-Naive
H-FCH / H-Naive	Q9H6U8	Q9H6U8	-0.7220164399017671	0.7220164399017671	3.3505116164529894E-14	1.080047274009552E-12	40	Q9H6U8	ALG9	Alpha-1,2-mannosyltransferase ALG9	ALG9_HUMAN	2	-39.37504988861904	0.6062495011138096	H-FCH	H-Naive
H-FCH / H-Naive	P06681	P06681	1.1089330856767263	1.1089330856767263	3.77489806906283E-14	1.193448543372941E-12	38	P06681	C2	Complement C2	CO2_HUMAN	3	115.68608226836213	2.1568608226836212	H-FCH	H-Naive
H-FCH / H-Naive	P00742	P00742	0.945989979140472	0.945989979140472	4.2358147731564083E-14	1.3139017900130445E-12	40	P00742	F10	Coagulation factor X	FA10_HUMAN	1	92.65104065863758	1.9265104065863758	H-FCH	H-Naive
H-FCH / H-Naive	P02790	P02790	1.1497225037872094	1.1497225037872094	4.8563612831223805E-14	1.4256889195452133E-12	40	P02790	HPX	Hemopexin	HEMO_HUMAN	7	121.87121433111932	2.218712143311193	H-FCH	H-Naive
H-FCH / H-Naive	P02647	P02647	1.0054674475923562	1.0054674475923562	5.401430830167892E-14	1.5578863657536871E-12	40	P02647	APOA1	Apolipoprotein A-I	APOA1_HUMAN	26	100.7593872101062	2.007593872101062	H-FCH	H-Naive
H-FCH / H-Naive	Q9H7B4	Q9H7B4	-0.6209063456519194	0.6209063456519194	5.585921331611102E-14	1.5833197705463195E-12	40	Q9H7B4	SMYD3	Histone-lysine N-methyltransferase SMYD3	SMYD3_HUMAN	5	-34.97377155085891	0.6502622844914109	H-FCH	H-Naive
H-FCH / H-Naive	O75907	O75907	-0.7023952089563478	0.7023952089563478	8.270084975961023E-14	2.304410118725411E-12	40	O75907	DGAT1	Diacylglycerol O-acyltransferase 1	DGAT1_HUMAN	3	-38.544893830604195	0.614551061693958	H-FCH	H-Naive
H-FCH / H-Naive	P02747	P02747	0.7525484238254938	0.7525484238254938	4.0736123651823017E-13	9.567169611942435E-12	40	P02747	C1QC	Complement C1q subcomponent subunit C	C1QC_HUMAN	3	68.47662298903336	1.6847662298903336	H-FCH	H-Naive
H-FCH / H-Naive	Q8WUH6	Q8WUH6	-0.7829653608311641	0.7829653608311641	4.4077113271241266E-13	1.0206024537735303E-11	40	Q8WUH6	TMEM263	Transmembrane protein 263	TM263_HUMAN	4	-41.882899246803206	0.5811710075319679	H-FCH	H-Naive
H-FCH / H-Naive	P08603	P08603	1.0406337510152304	1.0406337510152304	4.572157340496289E-13	1.0439759260799862E-11	40	P08603	CFH	Complement factor H	CFAH_HUMAN	10	105.71311170313903	2.0571311170313904	H-FCH	H-Naive
H-FCH / H-Naive	P01019	P01019	1.1377547792723086	1.1377547792723086	4.769852847477933E-13	1.0741969974320168E-11	40	P01019	AGT	Angiotensinogen	ANGT_HUMAN	5	120.03831788909389	2.200383178890939	H-FCH	H-Naive
H-FCH / H-Naive	P02774	P02774	1.3561040765033436	1.3561040765033436	5.379560118355199E-13	1.163683794023151E-11	40	P02774	GC	Vitamin D-binding protein	VTDB_HUMAN	11	155.99294951985368	2.5599294951985367	H-FCH	H-Naive
H-FCH / H-Naive	P04217	P04217	1.009041906369231	1.009041906369231	7.072194558557271E-13	1.4533359817835195E-11	40	P04217	A1BG	Alpha-1B-glycoprotein	A1BG_HUMAN	6	101.257410595348	2.01257410595348	H-FCH	H-Naive
H-FCH / H-Naive	P00751	P00751	0.911574211915035	0.911574211915035	9.393101658117192E-13	1.8383641816600792E-11	40	P00751	CFB	Complement factor B	CFAB_HUMAN	16	88.10969577807361	1.8810969577807362	H-FCH	H-Naive
H-FCH / H-Naive	Q9UK76	Q9UK76	-0.626632414956657	0.626632414956657	1.049049570342645E-12	2.0289852866391866E-11	40	Q9UK76	JPT1	Jupiter microtubule associated homolog 1	JUPI1_HUMAN	2	-35.2313497202856	0.647686502797144	H-FCH	H-Naive
H-FCH / H-Naive	P36955	P36955	0.5931444907422025	0.5931444907422025	1.1981318559770132E-12	2.2640560588807008E-11	40	P36955	SERPINF1	Pigment epithelium-derived factor	PEDF_HUMAN	8	50.853115357050086	1.5085311535705008	H-FCH	H-Naive
H-FCH / H-Naive	P80108	P80108	0.6384120548291875	0.6384120548291875	1.8900788147699808E-12	3.341171582238547E-11	40	P80108	GPLD1	Phosphatidylinositol-glycan-specific phospholipase D	PHLD_HUMAN	4	55.66148816297294	1.5566148816297294	H-FCH	H-Naive
H-FCH / H-Naive	P00738	P00738	1.1534155396488592	1.1534155396488592	2.1809972726366502E-12	3.774273174962793E-11	40	P00738	HP	Haptoglobin	HPT_HUMAN	20	122.43989166960264	2.2243989166960265	H-FCH	H-Naive
H-FCH / H-Naive	P43652	P43652	0.9960530059292012	0.9960530059292012	2.308400040842665E-12	3.953135069943064E-11	40	P43652	AFM	Afamin	AFAM_HUMAN	8	99.4535782418378	1.994535782418378	H-FCH	H-Naive
H-FCH / H-Naive	P54253	P54253	1.426326233540549	1.426326233540549	3.2236557159729864E-12	5.2472178188708815E-11	40	P54253	ATXN1	Ataxin-1	ATX1_HUMAN	2	168.76145272522126	2.6876145272522125	H-FCH	H-Naive
H-FCH / H-Naive	P01857	P01857	1.095634006267672	1.095634006267672	3.578886650212306E-12	5.712320051406827E-11	40	P01857	IGHG1	Immunoglobulin heavy constant gamma 1	IGHG1_HUMAN	5	113.7069765711352	2.137069765711352	H-FCH	H-Naive
H-FCH / H-Naive	P02652	P02652	0.967725844899089	0.967725844899089	4.230246438442799E-12	6.499556210093424E-11	40	P02652	APOA2	Apolipoprotein A-II	APOA2_HUMAN	8	95.57552597302102	1.9557552597302101	H-FCH	H-Naive
H-FCH / H-Naive	A0A0A0MRZ8;P04433	A0A0A0MRZ8;P04433	1.3949530455261145	1.3949530455261145	6.267738399664046E-12	9.038738534252363E-11	40	A0A0A0MRZ8;P04433	IGKV3D-11;IGKV3-11	Immunoglobulin kappa variable 3D-11;Immunoglobulin kappa variable 3-11	KVD11_HUMAN;KV311_HUMAN	1	162.97999285989687	2.6297999285989686	H-FCH	H-Naive
H-FCH / H-Naive	P02750	P02750	1.805684667858228	1.805684667858228	8.520311701924036E-12	1.1770918015095055E-10	28	P02750	LRG1	Leucine-rich alpha-2-glycoprotein	A2GL_HUMAN	2	249.59502827340413	3.495950282734041	H-FCH	H-Naive
H-FCH / H-Naive	P02766	P02766	1.0243852138316833	1.0243852138316833	8.654833188203975E-12	1.1857121467839447E-10	40	P02766	TTR	Transthyretin	TTHY_HUMAN	1	103.40923968503182	2.034092396850318	H-FCH	H-Naive
H-FCH / H-Naive	Q8N4V1	Q8N4V1	-0.7671511031155405	0.7671511031155405	9.341317370566501E-12	1.2464935519400138E-10	40	Q8N4V1	MMGT1	ER membrane protein complex subunit 5	EMC5_HUMAN	2	-41.24233798483359	0.5875766201516641	H-FCH	H-Naive
H-FCH / H-Naive	Q96EK9	Q96EK9	-0.9053265708816606	0.9053265708816606	9.296910083042878E-12	1.2464935519400138E-10	40	Q96EK9	KTI12	Protein KTI12 homolog	KTI12_HUMAN	5	-46.60881668384877	0.5339118331615123	H-FCH	H-Naive
H-FCH / H-Naive	P09871	P09871	0.6069675374621628	0.6069675374621628	1.435871881295595E-11	1.7883131612499684E-10	40	P09871	C1S	Complement C1s subcomponent	C1S_HUMAN	12	52.30544685869305	1.5230544685869305	H-FCH	H-Naive
H-FCH / H-Naive	Q9BPW8	Q9BPW8	-0.6208362141207098	0.6208362141207098	1.583200692952004E-11	1.9423745815023098E-10	40	Q9BPW8	NIPSNAP1	Protein NipSnap homolog 1	NIPS1_HUMAN	3	-34.97061045326997	0.6502938954673003	H-FCH	H-Naive
H-FCH / H-Naive	A0A0B4J1X5	A0A0B4J1X5	1.0499629981828915	1.0499629981828915	1.8723527470839807E-11	2.2468232965007774E-10	40	A0A0B4J1X5	IGHV3-74	Immunoglobulin heavy variable 3-74	HV374_HUMAN	3	107.04767440246013	2.0704767440246012	H-FCH	H-Naive
H-FCH / H-Naive	P02746	P02746	0.6631196618175036	0.6631196618175036	1.9468894668607333E-11	2.28620448822789E-10	40	P02746	C1QB	Complement C1q subcomponent subunit B	C1QB_HUMAN	2	58.3503067188805	1.583503067188805	H-FCH	H-Naive
H-FCH / H-Naive	P84101	P84101	-0.6969748344975714	0.6969748344975714	5.490419272235047E-11	5.34097590742865E-10	40	P84101	SERF2	Small EDRK-rich factor 2	SERF2_HUMAN	3	-38.31356549793987	0.6168643450206013	H-FCH	H-Naive
H-FCH / H-Naive	Q96GA7	Q96GA7	-0.6316937661971366	0.6316937661971366	5.7764661644834015E-11	5.586182573182772E-10	40	Q96GA7	SDSL	Serine dehydratase-like	SDSL_HUMAN	3	-35.45817695498935	0.6454182304501065	H-FCH	H-Naive
H-FCH / H-Naive	Q04756	Q04756	0.6410728370284335	0.6410728370284335	6.872824157831104E-11	6.383572268629568E-10	36	Q04756	HGFAC	Hepatocyte growth factor activator	HGFA_HUMAN	1	55.94884167851912	1.5594884167851912	H-FCH	H-Naive
H-FCH / H-Naive	Q16540	Q16540	-0.6097139052106928	0.6097139052106928	6.864047358827553E-11	6.383572268629568E-10	40	Q16540	MRPL23	39S ribosomal protein L23, mitochondrial	RM23_HUMAN	2	-34.46733558832062	0.6553266441167938	H-FCH	H-Naive
H-FCH / H-Naive	Q9H3L0	Q9H3L0	-0.7594165062644136	0.7594165062644136	6.934261193215371E-11	6.404452472834872E-10	40	Q9H3L0	MMADHC	Cobalamin trafficking protein CblD	MMAD_HUMAN	2	-40.9264796491066	0.590735203508934	H-FCH	H-Naive
H-FCH / H-Naive	P01834	P01834	1.0128663306871528	1.0128663306871528	7.681888150596927E-11	6.826499524098027E-10	40	P01834	IGKC	Immunoglobulin kappa constant	IGKC_HUMAN	5	101.79162940234887	2.0179162940234887	H-FCH	H-Naive
H-FCH / H-Naive	P0DOY2;P0DOY3	P0DOY2;P0DOY3	1.1256937644967289	1.1256937644967289	8.158602029597226E-11	7.211151471321421E-10	40	P0DOY2;P0DOY3	IGLC2;IGLC3	Immunoglobulin lambda constant 2;Immunoglobulin lambda constant 3	IGLC2_HUMAN;IGLC3_HUMAN	5	118.20645262375042	2.1820645262375042	H-FCH	H-Naive
H-FCH / H-Naive	P01860	P01860	1.1299409317242795	1.1299409317242795	8.537394377701617E-11	7.465678913266735E-10	40	P01860	IGHG3	Immunoglobulin heavy constant gamma 3	IGHG3_HUMAN	10	118.84977970026225	2.1884977970026225	H-FCH	H-Naive
H-FCH / H-Naive	P02763	P02763	1.1243978856828865	1.1243978856828865	1.0497568391072066E-10	8.850257658934605E-10	40	P02763	ORM1	Alpha-1-acid glycoprotein 1	A1AG1_HUMAN	2	118.01054000709898	2.18010540007099	H-FCH	H-Naive
H-FCH / H-Naive	P02749	P02749	0.6622468832299848	0.6622468832299848	1.787831228021251E-10	1.3929831937757997E-09	40	P02749	APOH	Beta-2-glycoprotein 1	APOH_HUMAN	2	58.2545394520003	1.582545394520003	H-FCH	H-Naive
H-FCH / H-Naive	P01011	P01011	0.6389746732118923	0.6389746732118923	2.2677050541178047E-10	1.6869262936514349E-09	40	P01011	SERPINA3	Alpha-1-antichymotrypsin	AACT_HUMAN	14	55.72220445517466	1.5572220445517466	H-FCH	H-Naive
H-FCH / H-Naive	P16403	P16403	-1.3484119666690702	1.3484119666690702	3.4793826279277024E-10	2.4444893334671555E-09	40	P16403	H1-2	Histone H1.2	H12_HUMAN	2	-60.727590143394124	0.3927240985660588	H-FCH	H-Naive
H-FCH / H-Naive	P24390;P33947	P24390;P33947	-0.7430843093243639	0.7430843093243639	6.020756108272217E-10	3.735140770565859E-09	40	P24390;P33947	KDELR1;KDELR2	ER lumen protein-retaining receptor 1;ER lumen protein-retaining receptor 2	ERD21_HUMAN;ERD22_HUMAN	1	-40.25393134597499	0.5974606865402501	H-FCH	H-Naive
H-FCH / H-Naive	Q9H0X4	Q9H0X4	-0.5912109420928112	0.5912109420928112	1.2032785779284327E-09	6.572059741243667E-09	40	Q9H0X4	FAM234A	Protein FAM234A	F234A_HUMAN	3	-33.621448258497786	0.6637855174150221	H-FCH	H-Naive
H-FCH / H-Naive	P43353	P43353	-0.7802002222628819	0.7802002222628819	1.3160142686603598E-09	7.092903251732191E-09	40	P43353	ALDH3B1	Aldehyde dehydrogenase family 3 member B1	AL3B1_HUMAN	2	-41.771402405769194	0.582285975942308	H-FCH	H-Naive
H-FCH / H-Naive	Q6STE5	Q6STE5	-0.8792314409434876	0.8792314409434876	1.4137746884188858E-09	7.464140602355303E-09	40	Q6STE5	SMARCD3	SWI/SNF-related matrix-associated actin-dependent regulator of chromatin subfamily D member 3	SMRD3_HUMAN	3	-45.634302645411495	0.543656973545885	H-FCH	H-Naive
H-FCH / H-Naive	P61244	P61244	-0.6891617894880625	0.6891617894880625	3.371781409171855E-09	1.5747751808745824E-08	40	P61244	MAX	Protein max	MAX_HUMAN	4	-37.97859082865707	0.6202140917134293	H-FCH	H-Naive
H-FCH / H-Naive	P09486	P09486	-0.7496165750585109	0.7496165750585109	7.777448223378174E-09	3.236993640312334E-08	40	P09486	SPARC	SPARC	SPRC_HUMAN	3	-40.52383937590556	0.5947616062409444	H-FCH	H-Naive
H-FCH / H-Naive	Q96SZ5	Q96SZ5	-0.7201652989321375	0.7201652989321375	8.307262414760627E-09	3.4057704264006165E-08	40	Q96SZ5	ADO	2-aminoethanethiol dioxygenase	AEDO_HUMAN	3	-39.2972112910973	0.607027887089027	H-FCH	H-Naive
H-FCH / H-Naive	B9A064	B9A064	1.5547695854012906	1.5547695854012906	1.1394102405649924E-08	4.481316831313033E-08	40	B9A064	IGLL5	Immunoglobulin lambda-like polypeptide 5	IGLL5_HUMAN	3	193.78680185723053	2.9378680185723054	H-FCH	H-Naive
H-FCH / H-Naive	P42575	P42575	-0.6985986285823872	0.6985986285823872	1.3657458437557883E-08	5.2252610750384476E-08	40	P42575	CASP2	Caspase-2	CASP2_HUMAN	3	-38.3829562672236	0.616170437327764	H-FCH	H-Naive
H-FCH / H-Naive	P08134	P08134	0.8256837129793902	0.8256837129793902	1.6289522976110295E-08	5.99104603416674E-08	40	P08134	RHOC	Rho-related GTP-binding protein RhoC	RHOC_HUMAN	3	77.23747919415251	1.7723747919415251	H-FCH	H-Naive
H-FCH / H-Naive	O75607	O75607	-0.6207162751769868	0.6207162751769868	2.0079542340661466E-08	7.123141576854336E-08	40	O75607	NPM3	Nucleoplasmin-3	NPM3_HUMAN	2	-34.96520398808468	0.6503479601191532	H-FCH	H-Naive
H-FCH / H-Naive	P63167;Q96FJ2	P63167;Q96FJ2	-1.114747980408514	1.114747980408514	2.436590997937315E-08	8.39781048345691E-08	40	P63167;Q96FJ2	DYNLL1;DYNLL2	Dynein light chain 1, cytoplasmic;Dynein light chain 2, cytoplasmic	DYL1_HUMAN;DYL2_HUMAN	1	-53.822818630037105	0.461771813699629	H-FCH	H-Naive
H-FCH / H-Naive	Q9UKT5	Q9UKT5	-0.675537301833228	0.675537301833228	2.924174796705888E-08	9.80746249048293E-08	40	Q9UKT5	FBXO4	F-box only protein 4	FBX4_HUMAN	3	-37.39010016952754	0.6260989983047246	H-FCH	H-Naive
H-FCH / H-Naive	Q15843	Q15843	-0.6472885372129932	0.6472885372129932	3.128151954312167E-08	1.0368310106631459E-07	40	Q15843	NEDD8	NEDD8	NEDD8_HUMAN	3	-36.15208282124615	0.6384791717875385	H-FCH	H-Naive
H-FCH / H-Naive	A0A075B7B8	A0A075B7B8	0.843903350124162	0.843903350124162	3.6363814254286286E-08	1.1721982477264052E-07	40	A0A075B7B8	IGHV3OR16-12	Immunoglobulin heavy variable 3/OR16-12 (non-functional) (Fragment)	A0A075B7B8_HUMAN	1	79.4899852318679	1.794899852318679	H-FCH	H-Naive
H-FCH / H-Naive	Q9NX55	Q9NX55	-0.7441611033981607	0.7441611033981607	3.79678532542177E-08	1.2120223446589107E-07	40	Q9NX55	HYPK	Huntingtin-interacting protein K	HYPK_HUMAN	2	-40.298507786613925	0.5970149221338608	H-FCH	H-Naive
H-FCH / H-Naive	A0A0C4DH25	A0A0C4DH25	0.869894449028478	0.869894449028478	3.884408059492688E-08	1.2375904747686007E-07	40	A0A0C4DH25	IGKV3D-20	Immunoglobulin kappa variable 3D-20	KVD20_HUMAN	2	82.75291892221715	1.8275291892221714	H-FCH	H-Naive
H-FCH / H-Naive	Q9UL54	Q9UL54	-0.6240443718160692	0.6240443718160692	4.80031126354007E-08	1.4834044581315556E-07	40	Q9UL54	TAOK2	Serine/threonine-protein kinase TAO2	TAOK2_HUMAN	2	-35.11505729795304	0.6488494270204697	H-FCH	H-Naive
H-FCH / H-Naive	A0A075B6S2;A2NJV5	A0A075B6S2;A2NJV5	0.8857558955779741	0.8857558955779741	5.122204298452416E-08	1.5594266419732914E-07	40	A0A075B6S2;A2NJV5	IGKV2D-29;IGKV2-29	Immunoglobulin kappa variable 2D-29;Immunoglobulin kappa variable 2-29	KVD29_HUMAN;KV229_HUMAN	2	84.77324815678146	1.8477324815678147	H-FCH	H-Naive
H-FCH / H-Naive	A0A0C4DH38	A0A0C4DH38	1.0029782114540873	1.0029782114540873	5.534188225806861E-08	1.6602564677420584E-07	40	A0A0C4DH38	IGHV5-51	Immunoglobulin heavy variable 5-51	HV551_HUMAN	1	100.41329421739084	2.0041329421739085	H-FCH	H-Naive
H-FCH / H-Naive	Q9P0M9	Q9P0M9	-0.5865388283417076	0.5865388283417076	8.978012352565034E-08	2.4890138798679456E-07	40	Q9P0M9	MRPL27	39S ribosomal protein L27, mitochondrial	RM27_HUMAN	2	-33.40613535641577	0.6659386464358423	H-FCH	H-Naive
H-FCH / H-Naive	Q96ND0	Q96ND0	-0.6217885721447634	0.6217885721447634	1.5848161394546202E-07	4.07736734470015E-07	40	Q96ND0	FAM210A	Protein FAM210A	F210A_HUMAN	3	-35.013523766556645	0.6498647623344336	H-FCH	H-Naive
H-FCH / H-Naive	P15104	P15104	-0.6275633125703495	0.6275633125703495	1.670878318165845E-07	4.26540986811281E-07	40	P15104	GLUL	Glutamine synthetase	GLNA_HUMAN	3	-35.27312815056188	0.6472687184943812	H-FCH	H-Naive
H-FCH / H-Naive	P01701	P01701	1.4451427561468897	1.4451427561468897	1.831687598186642E-07	4.611476893443858E-07	36	P01701	IGLV1-51	Immunoglobulin lambda variable 1-51	LV151_HUMAN	1	172.2897653171135	2.722897653171135	H-FCH	H-Naive
H-FCH / H-Naive	P01876	P01876	0.9988582810369646	0.9988582810369646	1.9771735337641478E-07	4.917508758711436E-07	40	P01876	IGHA1	Immunoglobulin heavy constant alpha 1	IGHA1_HUMAN	4	99.84178675555495	1.9984178675555495	H-FCH	H-Naive
H-FCH / H-Naive	P47914	P47914	0.7079876073176896	0.7079876073176896	3.0089126710109405E-07	6.986797219127101E-07	40	P47914	RPL29	60S ribosomal protein L29	RL29_HUMAN	3	63.35239502661434	1.6335239502661434	H-FCH	H-Naive
H-FCH / H-Naive	P01024	P01024	0.8001950091785043	0.8001950091785043	3.1024863092833193E-07	7.163606028738451E-07	40	P01024	C3	Complement C3	CO3_HUMAN	72	74.13364872464356	1.7413364872464356	H-FCH	H-Naive
H-FCH / H-Naive	P01859	P01859	1.2729376162635377	1.2729376162635377	4.4194415798980643E-07	9.700349742793617E-07	40	P01859	IGHG2	Immunoglobulin heavy constant gamma 2	IGHG2_HUMAN	4	141.65311910270782	2.416531191027078	H-FCH	H-Naive
H-FCH / H-Naive	P02743	P02743	0.7328923889731411	0.7328923889731411	5.718305675893229E-07	1.209896336057718E-06	40	P02743	APCS	Serum amyloid P-component	SAMP_HUMAN	7	66.19677519240858	1.6619677519240859	H-FCH	H-Naive
H-FCH / H-Naive	P06312	P06312	1.0096674097197418	1.0096674097197418	5.930283011350387E-07	1.245894804196334E-06	40	P06312	IGKV4-1	Immunoglobulin kappa variable 4-1	KV401_HUMAN	1	101.34468786130685	2.0134468786130686	H-FCH	H-Naive
H-FCH / H-Naive	P07992	P07992	-0.6308791653058299	0.6308791653058299	7.045882179757543E-07	1.4533789590365625E-06	40	P07992	ERCC1	DNA excision repair protein ERCC-1	ERCC1_HUMAN	3	-35.421723878597234	0.6457827612140277	H-FCH	H-Naive
H-FCH / H-Naive	P68871	P68871	0.6295832734443356	0.6295832734443356	7.916270984244951E-07	1.6106868190716215E-06	40	P68871	HBB	Hemoglobin subunit beta	HBB_HUMAN	8	54.71180395584434	1.5471180395584434	H-FCH	H-Naive
H-FCH / H-Naive	P42336	P42336	1.2544500823664042	1.2544500823664042	1.0305906371668347E-06	2.0242425418187294E-06	10	P42336	PIK3CA	Phosphatidylinositol 4,5-bisphosphate 3-kinase catalytic subunit alpha isoform	PK3CA_HUMAN	2	138.57619226489817	2.3857619226489817	H-FCH	H-Naive
H-FCH / H-Naive	Q6ZS30	Q6ZS30	-0.8352043513132803	0.8352043513132803	1.0339789466564053E-06	2.0284742103855973E-06	40	Q6ZS30	NBEAL1	Neurobeachin-like protein 1	NBEL1_HUMAN	5	-43.94963594477886	0.5605036405522114	H-FCH	H-Naive
H-FCH / H-Naive	P03915	P03915	-0.6446048319375103	0.6446048319375103	1.0495920130794538E-06	2.049322172805965E-06	40	P03915	MT-ND5	NADH-ubiquinone oxidoreductase chain 5	NU5M_HUMAN	2	-36.03320221370231	0.6396679778629769	H-FCH	H-Naive
H-FCH / H-Naive	A0A0B4J2B5	A0A0B4J2B5	0.8009631006084742	0.8009631006084742	1.1812729596902042E-06	2.274019608583953E-06	40	A0A0B4J2B5	IGHV3OR16-9	Immunoglobulin heavy variable 3/OR16-9 (non-functional) (Fragment)	A0A0B4J2B5_HUMAN	1	74.22638223395062	1.7422638223395062	H-FCH	H-Naive
H-FCH / H-Naive	Q9NRR4	Q9NRR4	-0.6020621787709466	0.6020621787709466	1.671437019493203E-06	3.0747294176035587E-06	34	Q9NRR4	DROSHA	Ribonuclease 3	RNC_HUMAN	1	-34.11884188913557	0.6588115811086444	H-FCH	H-Naive
H-FCH / H-Naive	A0A075B6H7	A0A075B6H7	0.8508202571112364	0.8508202571112364	1.7389964092314174E-06	3.160572752986868E-06	40	A0A075B6H7	IGKV3-7	Probable non-functional immunoglobulin kappa variable 3-7	KV37_HUMAN	2	80.35260445648915	1.8035260445648915	H-FCH	H-Naive
H-FCH / H-Naive	P02655	P02655	0.7041859118835738	0.7041859118835738	1.7445575459845568E-06	3.1621307669223945E-06	40	P02655	APOC2	Apolipoprotein C-II	APOC2_HUMAN	3	62.92250615572805	1.6292250615572805	H-FCH	H-Naive
H-FCH / H-Naive	Q9UHB7	Q9UHB7	-0.588910248299195	0.588910248299195	1.7724342268813204E-06	3.2091210010934927E-06	40	Q9UHB7	AFF4	AF4/FMR2 family member 4	AFF4_HUMAN	6	-33.515508643675794	0.664844913563242	H-FCH	H-Naive
H-FCH / H-Naive	P01717	P01717	0.8006582396006056	0.8006582396006056	2.154864230088701E-06	3.7893353746581227E-06	40	P01717	IGLV3-25	Immunoglobulin lambda variable 3-25	LV325_HUMAN	3	74.18956972858146	1.7418956972858146	H-FCH	H-Naive
H-FCH / H-Naive	A0A0B4J1U7	A0A0B4J1U7	1.3327853815796076	1.3327853815796076	2.204973758193152E-06	3.860465237986733E-06	32	A0A0B4J1U7	IGHV6-1	Immunoglobulin heavy variable 6-1	HV601_HUMAN	1	151.88852172336738	2.5188852172336738	H-FCH	H-Naive
H-FCH / H-Naive	Q96PD5	Q96PD5	0.7242197209915396	0.7242197209915396	2.5043559553341563E-06	4.284246816409318E-06	40	Q96PD5	PGLYRP2	N-acetylmuramoyl-L-alanine amidase	PGRP2_HUMAN	2	65.20069096901508	1.6520069096901508	H-FCH	H-Naive
H-FCH / H-Naive	A0A0C4DH34	A0A0C4DH34	0.8157612037848351	0.8157612037848351	2.7013711192719755E-06	4.5456029888261294E-06	40	A0A0C4DH34	IGHV4-28	Immunoglobulin heavy variable 4-28	HV428_HUMAN	1	76.0226648672299	1.760226648672299	H-FCH	H-Naive
H-FCH / H-Naive	P01602	P01602	1.8960721363081223	1.8960721363081223	2.774257584556155E-06	4.6492145453723955E-06	36	P01602	IGKV1-5	Immunoglobulin kappa variable 1-5	KV105_HUMAN	1	272.1984729410427	3.721984729410427	H-FCH	H-Naive
H-FCH / H-Naive	P22735	P22735	-0.7139692974003481	0.7139692974003481	4.297982955131006E-06	6.901703345906219E-06	34	P22735	TGM1	Protein-glutamine gamma-glutamyltransferase K	TGM1_HUMAN	14	-39.03594790836911	0.6096405209163089	H-FCH	H-Naive
H-FCH / H-Naive	P01742	P01742	0.8793999964979354	0.8793999964979354	4.426632958653322E-06	7.0722882254869414E-06	30	P01742	IGHV1-69	Immunoglobulin heavy variable 1-69	HV169_HUMAN	1	83.96100653498885	1.8396100653498886	H-FCH	H-Naive
H-FCH / H-Naive	A6NHG4;P30046	A6NHG4;P30046	0.5866390692945778	0.5866390692945778	4.707255642902525E-06	7.4410848816651465E-06	40	A6NHG4;P30046	DDTL;DDT	D-dopachrome decarboxylase-like protein;D-dopachrome decarboxylase	DDTL_HUMAN;DOPD_HUMAN	1	50.17441764346058	1.5017441764346058	H-FCH	H-Naive
H-FCH / H-Naive	P01700	P01700	1.2024751529556776	1.2024751529556776	5.121931167028459E-06	8.019480798661703E-06	40	P01700	IGLV1-47	Immunoglobulin lambda variable 1-47	LV147_HUMAN	1	130.13416109027017	2.3013416109027016	H-FCH	H-Naive
H-FCH / H-Naive	P01877	P01877	0.9134829980595813	0.9134829980595813	7.066118816772288E-06	1.0503344787317941E-05	40	P01877	IGHA2	Immunoglobulin heavy constant alpha 2	IGHA2_HUMAN	7	88.35874274022085	1.8835874274022084	H-FCH	H-Naive
H-FCH / H-Naive	Q6IPR3	Q6IPR3	-1.084643494549135	1.084643494549135	7.732956420117032E-06	1.139155945759176E-05	40	Q6IPR3	TYW3	tRNA wybutosine-synthesizing protein 3 homolog	TYW3_HUMAN	3	-52.84912315512176	0.4715087684487825	H-FCH	H-Naive
H-FCH / H-Naive	A0A075B6R9;A0A0C4DH68	A0A075B6R9;A0A0C4DH68	0.8980594361130708	0.8980594361130708	9.915005331583122E-06	1.3955709559180356E-05	40	A0A075B6R9;A0A0C4DH68	IGKV2D-24;IGKV2-24	Probable non-functional immunoglobulin kappa variable 2D-24;Immunoglobulin kappa variable 2-24	KVD24_HUMAN;KV224_HUMAN	1	86.35576318273182	1.8635576318273182	H-FCH	H-Naive
H-FCH / H-Naive	Q9BU02	Q9BU02	-0.5930164532443645	0.5930164532443645	1.5624135127633578E-05	2.0748043739765433E-05	40	Q9BU02	THTPA	Thiamine-triphosphatase	THTPA_HUMAN	3	-33.70446805809454	0.6629553194190546	H-FCH	H-Naive
H-FCH / H-Naive	P42330	P42330	-0.9537737536729443	0.9537737536729443	1.7894926327369528E-05	2.3385738380123615E-05	38	P42330	AKR1C3	Aldo-keto reductase family 1 member C3	AK1C3_HUMAN	4	-48.371977450708535	0.5162802254929146	H-FCH	H-Naive
H-FCH / H-Naive	O43866	O43866	1.5179728002109596	1.5179728002109596	2.808264641618995E-05	3.460859873179632E-05	36	O43866	CD5L	CD5 antigen-like	CD5L_HUMAN	2	186.3883487788862	2.863883487788862	H-FCH	H-Naive
H-FCH / H-Naive	Q8TD30	Q8TD30	-0.624444444813677	0.624444444813677	2.9203201543594105E-05	3.580168779841068E-05	40	Q8TD30	GPT2	Alanine aminotransferase 2	ALAT2_HUMAN	3	-35.133048012431786	0.6486695198756821	H-FCH	H-Naive
H-FCH / H-Naive	Q15848	Q15848	0.6965432579933021	0.6965432579933021	3.152601453760254E-05	3.813743038985915E-05	30	Q15848	ADIPOQ	Adiponectin	ADIPO_HUMAN	1	62.06170882987205	1.6206170882987205	H-FCH	H-Naive
H-FCH / H-Naive	Q96HA8	Q96HA8	-0.8168489676211005	0.8168489676211005	3.500547580375782E-05	4.1641825051648234E-05	40	Q96HA8	NTAQ1	Protein N-terminal glutamine amidohydrolase	NTAQ1_HUMAN	1	-43.23195228925138	0.5676804771074861	H-FCH	H-Naive
H-FCH / H-Naive	Q9NVC6	Q9NVC6	-0.5955438516455906	0.5955438516455906	3.50842973567273E-05	4.17054120422702E-05	40	Q9NVC6	MED17	Mediator of RNA polymerase II transcription subunit 17	MED17_HUMAN	7	-33.820506815970084	0.6617949318402991	H-FCH	H-Naive
H-FCH / H-Naive	A0A075B7D8	A0A075B7D8	0.9300830704831337	0.9300830704831337	4.516761862123818E-05	5.153057946794974E-05	24	A0A075B7D8	IGHV3OR15-7	Immunoglobulin heavy variable 3/OR15-7 (pseudogene) (Fragment)	A0A075B7D8_HUMAN	1	90.53857051738296	1.9053857051738297	H-FCH	H-Naive
H-FCH / H-Naive	A0A075B6H9	A0A075B6H9	0.6016484109128344	0.6016484109128344	7.051788338733227E-05	7.567323778640617E-05	40	A0A075B6H9	IGLV4-69	Immunoglobulin lambda variable 4-69	LV469_HUMAN	1	51.74494009610464	1.5174494009610464	H-FCH	H-Naive
H-FCH / H-Naive	Q9Y2V2	Q9Y2V2	0.8985513944667995	0.8985513944667995	9.573994637442598E-05	9.824998242169558E-05	40	Q9Y2V2	CARHSP1	Calcium-regulated heat-stable protein 1	CHSP1_HUMAN	2	86.41932124936184	1.8641932124936185	H-FCH	H-Naive
H-FCH / H-Naive	Q9Y536	Q9Y536	-0.657127144800963	0.657127144800963	0.00010535518345473741	0.00010658702867666975	40	Q9Y536	PPIAL4A	Peptidyl-prolyl cis-trans isomerase A-like 4A	PAL4A_HUMAN	1	-36.586018957952895	0.6341398104204711	H-FCH	H-Naive
H-FCH / H-Naive	Q8IZA0	Q8IZA0	0.6982018214021354	0.6982018214021354	0.00010802456883739778	0.00010881886713767278	38	Q8IZA0	KIAA0319L	Dyslexia-associated protein KIAA0319-like protein	K319L_HUMAN	4	62.248126732444	1.62248126732444	H-FCH	H-Naive
H-FCH / H-Naive	P01861	P01861	1.034533768092906	1.034533768092906	0.00011303498997383719	0.00011331068507133438	40	P01861	IGHG4	Immunoglobulin heavy constant gamma 4	IGHG4_HUMAN	3	104.84515464661088	2.048451546466109	H-FCH	H-Naive
H-FCH / H-Naive	P01871	P01871	0.6410435622507473	0.6410435622507473	0.0001600632218722653	0.0001528129714041836	40	P01871	IGHM	Immunoglobulin heavy constant mu	IGHM_HUMAN	13	55.94567723889614	1.5594567723889614	H-FCH	H-Naive
H-FCH / H-Naive	Q8NI08	Q8NI08	-1.0603540405740506	1.0603540405740506	0.0001833206763903271	0.00017182394069880147	30	Q8NI08	NCOA7	Nuclear receptor coactivator 7	NCOA7_HUMAN	3	-52.04856286712493	0.47951437132875074	H-FCH	H-Naive
H-FCH / H-Naive	Q9GZP9	Q9GZP9	-0.5924391053741346	0.5924391053741346	0.00020255237751609875	0.00018686650316300022	40	Q9GZP9	DERL2	Derlin-2	DERL2_HUMAN	2	-33.67793213552902	0.6632206786447098	H-FCH	H-Naive
H-FCH / H-Naive	Q8IVH4	Q8IVH4	0.6253059955863669	0.6253059955863669	0.0002631615912161103	0.0002336056457663528	38	Q8IVH4	MMAA	Methylmalonic aciduria type A protein, mitochondrial	MMAA_HUMAN	4	54.253796298172	1.54253796298172	H-FCH	H-Naive
H-FCH / H-Naive	Q15910	Q15910	0.6237333252409226	0.6237333252409226	0.00026795757140353146	0.00023658552491267765	32	Q15910	EZH2	Histone-lysine N-methyltransferase EZH2	EZH2_HUMAN	4	54.085737083052244	1.5408573708305224	H-FCH	H-Naive
H-FCH / H-Naive	P22670	P22670	1.3550067087951903	1.3550067087951903	0.0002677272618728901	0.00023658552491267765	10	P22670	RFX1	MHC class II regulatory factor RFX1	RFX1_HUMAN	2	155.79830576151758	2.557983057615176	H-FCH	H-Naive
H-FCH / H-Naive	P04070	P04070	0.5863706182922759	0.5863706182922759	0.00027130306377221177	0.00023902585039738274	40	P04070	PROC	Vitamin K-dependent protein C	PROC_HUMAN	1	50.14647637988956	1.5014647637988956	H-FCH	H-Naive
H-FCH / H-Naive	Q8TDP1	Q8TDP1	-0.6069987346521902	0.6069987346521902	0.0002769770551565702	0.00024363310790658185	40	Q8TDP1	RNASEH2C	Ribonuclease H2 subunit C	RNH2C_HUMAN	2	-34.34388614366104	0.6565611385633896	H-FCH	H-Naive
H-FCH / H-Naive	A0A075B6I0	A0A075B6I0	0.9424309848811693	0.9424309848811693	0.0003904770965728802	0.00032836027967560877	20	A0A075B6I0	IGLV8-61	Immunoglobulin lambda variable 8-61	LV861_HUMAN	1	92.1763742090598	1.921763742090598	H-FCH	H-Naive
H-FCH / H-Naive	P35226;P35227	P35226;P35227	1.0965684536114726	1.0965684536114726	0.0004061683497142879	0.0003394716659533754	16	P35226;P35227	BMI1;PCGF2	Polycomb complex protein BMI-1;Polycomb group RING finger protein 2	BMI1_HUMAN;PCGF2_HUMAN	1	113.8454414566691	2.138454414566691	H-FCH	H-Naive
H-FCH / H-Naive	Q92989	Q92989	0.5860452971615401	0.5860452971615401	0.0006095530603604678	0.00048457699769468535	22	Q92989	CLP1	Polyribonucleotide 5'-hydroxyl-kinase Clp1	CLP1_HUMAN	2	50.112622853505286	1.5011262285350528	H-FCH	H-Naive
H-FCH / H-Naive	P01031	P01031	0.6674302625553654	0.6674302625553654	0.0006338457772506176	0.0005005398357662472	40	P01031	C5	Complement C5	CO5_HUMAN	29	58.82414608700961	1.588241460870096	H-FCH	H-Naive
H-FCH / H-Naive	P02748	P02748	0.7682194804910032	0.7682194804910032	0.0006388688900702937	0.0005033780358640079	40	P02748	C9	Complement component C9	CO9_HUMAN	13	70.31665023988856	1.7031665023988856	H-FCH	H-Naive
H-FCH / H-Naive	Q53RE8	Q53RE8	-0.7335490402952275	0.7335490402952275	0.0009421624780461235	0.000708237363469514	40	Q53RE8	ANKRD39	Ankyrin repeat domain-containing protein 39	ANR39_HUMAN	1	-39.857741138594285	0.6014225886140572	H-FCH	H-Naive
H-FCH / H-Naive	Q9Y2U9	Q9Y2U9	1.093259903475231	1.093259903475231	0.0010819799661985245	0.0008023342645152794	18	Q9Y2U9	KLHDC2	Kelch domain-containing protein 2	KLDC2_HUMAN	1	113.3555890041368	2.133555890041368	H-FCH	H-Naive
H-FCH / H-Naive	P07477;P07478;Q8NHM4	P07477;P07478;Q8NHM4	-0.8869419475209248	0.8869419475209248	0.0014430316578260497	0.001021681328796738	40	P07477;P07478;Q8NHM4	PRSS1;PRSS2;PRSS3P2	Serine protease 1;Trypsin-2;Putative trypsin-6	TRY1_HUMAN;TRY2_HUMAN;TRY6_HUMAN	1	-45.924085913638756	0.5407591408636124	H-FCH	H-Naive
H-FCH / H-Naive	Q9BQQ3	Q9BQQ3	-0.5934685525300039	0.5934685525300039	0.0014700176260615816	0.0010363246043075646	26	Q9BQQ3	GORASP1	Golgi reassembly-stacking protein 1	GORS1_HUMAN	3	-33.725239923294545	0.6627476007670545	H-FCH	H-Naive
H-FCH / H-Naive	Q7Z392	Q7Z392	2.2199174968775837	2.2199174968775837	0.0015066860481774984	0.0010589960937168908	12	Q7Z392	TRAPPC11	Trafficking protein particle complex subunit 11	TPC11_HUMAN	7	365.8667923913986	4.658667923913986	H-FCH	H-Naive
H-FCH / H-Naive	Q86VZ5	Q86VZ5	-0.6202009091824306	0.6202009091824306	0.0018056880413440573	0.0012389437923179415	34	Q86VZ5	SGMS1	Phosphatidylcholine:ceramide cholinephosphotransferase 1	SMS1_HUMAN	2	-34.94196781648418	0.6505803218351582	H-FCH	H-Naive
H-FCH / H-Naive	Q9Y535	Q9Y535	0.6025534738193656	0.6025534738193656	0.0018275378868386142	0.001249260825764109	40	Q9Y535	POLR3H	DNA-directed RNA polymerase III subunit RPC8	RPC8_HUMAN	1	51.84016590669518	1.5184016590669518	H-FCH	H-Naive
H-FCH / H-Naive	Q99549	Q99549	0.675139208558946	0.675139208558946	0.0019174159220512344	0.0013004256501040552	22	Q99549	MPHOSPH8	M-phase phosphoprotein 8	MPP8_HUMAN	1	59.675083899421686	1.5967508389942169	H-FCH	H-Naive
H-FCH / H-Naive	Q9H1E3	Q9H1E3	0.6822954328075385	0.6822954328075385	0.0025362691630038195	0.0016598831624117356	40	Q9H1E3	NUCKS1	Nuclear ubiquitous casein and cyclin-dependent kinase substrate 1	NUCKS_HUMAN	3	60.46909051258274	1.6046909051258273	H-FCH	H-Naive
H-FCH / H-Naive	O60678	O60678	-0.6578523702306786	0.6578523702306786	0.002718100283086958	0.0017627443255995895	22	O60678	PRMT3	Protein arginine N-methyltransferase 3	ANM3_HUMAN	3	-36.61788839197595	0.6338211160802405	H-FCH	H-Naive
H-FCH / H-Naive	P41219	P41219	0.883962113766217	0.883962113766217	0.0033644121569242546	0.002119192944821255	40	P41219	PRPH	Peripherin	PERI_HUMAN	2	84.54365221497098	1.8454365221497098	H-FCH	H-Naive
H-FCH / H-Naive	Q15907	Q15907	0.6103069612168815	0.6103069612168815	0.003739894943753292	0.0023245320557770937	40	Q15907	RAB11B	Ras-related protein Rab-11B	RB11B_HUMAN	1	52.6583984617075	1.526583984617075	H-FCH	H-Naive
H-FCH / H-Naive	Q96MU7	Q96MU7	0.6575338950574787	0.6575338950574787	0.0052102297133392195	0.0031170103174026974	36	Q96MU7	YTHDC1	YTH domain-containing protein 1	YTDC1_HUMAN	2	57.73839792181581	1.577383979218158	H-FCH	H-Naive
H-FCH / H-Naive	P01040	P01040	-0.8777054876908619	0.8777054876908619	0.006324308687628169	0.0036869374051279116	34	P01040	CSTA	Cystatin-A	CYTA_HUMAN	7	-45.57676907151627	0.5442323092848373	H-FCH	H-Naive
H-FCH / H-Naive	A0A0B4J2D9;P0DP09	A0A0B4J2D9;P0DP09	1.4040724974342071	1.4040724974342071	0.0070689593788681926	0.004064903422611688	14	A0A0B4J2D9;P0DP09	IGKV1D-13;IGKV1-13	Immunoglobulin kappa variable 1D-13;Immunoglobulin kappa variable 1-13	KVD13_HUMAN;KV113_HUMAN	1	164.64758655713055	2.6464758655713054	H-FCH	H-Naive
H-FCH / H-Naive	Q7Z494	Q7Z494	-0.7307886769942006	0.7307886769942006	0.007407733801219031	0.004238884221790494	26	Q7Z494	NPHP3	Nephrocystin-3	NPHP3_HUMAN	2	-39.74255851042463	0.6025744148957537	H-FCH	H-Naive
H-FCH / H-Naive	O14832	O14832	0.9147532513547495	0.9147532513547495	0.0077597853491631	0.004406153715974911	12	O14832	PHYH	Phytanoyl-CoA dioxygenase, peroxisomal	PAHX_HUMAN	1	88.52466046375835	1.8852466046375835	H-FCH	H-Naive
H-FCH / H-Naive	O75352	O75352	0.6657255053810817	0.6657255053810817	0.009667611169105214	0.005347763378872467	40	O75352	MPDU1	Mannose-P-dolichol utilization defect 1 protein	MPU1_HUMAN	2	58.63658275008534	1.5863658275008534	H-FCH	H-Naive
H-FCH / H-Naive	Q96EM0	Q96EM0	-0.6490732164453955	0.6490732164453955	0.010072520739049753	0.00553635041624801	34	Q96EM0	L3HYPDH	Trans-3-hydroxy-L-proline dehydratase	T3HPD_HUMAN	4	-36.231016759598475	0.6376898324040152	H-FCH	H-Naive
H-FCH / H-Naive	Q9Y6V7	Q9Y6V7	0.8923353117915213	0.8923353117915213	0.01195224878435711	0.006425603990020632	16	Q9Y6V7	DDX49	Probable ATP-dependent RNA helicase DDX49	DDX49_HUMAN	2	85.6178316561082	1.856178316561082	H-FCH	H-Naive
H-FCH / H-Naive	P08779	P08779	0.9503772178595756	0.9503772178595756	0.013526954598855362	0.007136814300551418	40	P08779	KRT16	Keratin, type I cytoskeletal 16	K1C16_HUMAN	20	93.23778457980212	1.9323778457980212	H-FCH	H-Naive
H-FCH / H-Naive	P21926	P21926	1.5606531459029862	1.5606531459029862	0.01515652665389595	0.007897727359431044	14	P21926	CD9	CD9 antigen	CD9_HUMAN	3	194.9873617517945	2.949873617517945	H-FCH	H-Naive
H-FCH / H-Naive	Q9NZT1	Q9NZT1	-1.0045715291520094	1.0045715291520094	0.015575432207477273	0.008090366682177769	32	Q9NZT1	CALML5	Calmodulin-like protein 5	CALL5_HUMAN	12	-50.15818636882838	0.4984181363117162	H-FCH	H-Naive
H-FCH / H-Naive	Q07889	Q07889	-0.941678712525375	0.941678712525375	0.02030453819211843	0.010152269096059215	32	Q07889	SOS1	Son of sevenless homolog 1	SOS1_HUMAN	2	-47.93732707512143	0.5206267292487857	H-FCH	H-Naive
H-FCH / H-Naive	P0DJI8;P0DJI9	P0DJI8;P0DJI9	0.8706851384111677	0.8706851384111677	0.02079282165152394	0.010352331555150019	10	P0DJI8;P0DJI9	SAA1;SAA2	Serum amyloid A-1 protein;Serum amyloid A-2 protein	SAA1_HUMAN;SAA2_HUMAN	1	82.85310669138211	1.828531066913821	H-FCH	H-Naive
H-FCH / H-Naive	P32456	P32456	0.8556544174653575	0.8556544174653575	0.02166134682485749	0.0107281354980199	30	P32456	GBP2	Guanylate-binding protein 2	GBP2_HUMAN	3	80.95794079912157	1.8095794079912157	H-FCH	H-Naive
H-FCH / H-Naive	P01880	P01880	1.2700515711777345	1.2700515711777345	0.022704834697420583	0.011168985111477991	36	P01880	IGHD	Immunoglobulin heavy constant delta	IGHD_HUMAN	1	141.170186353985	2.41170186353985	H-FCH	H-Naive
H-FCH / H-Naive	O00329	O00329	0.6539241166517397	0.6539241166517397	0.026347793114370213	0.012695126576795028	24	O00329	PIK3CD	Phosphatidylinositol 4,5-bisphosphate 3-kinase catalytic subunit delta isoform	PK3CD_HUMAN	2	57.34421281040074	1.5734421281040074	H-FCH	H-Naive
H-FCH / H-Naive	Q9H2K0	Q9H2K0	0.6243796511561265	0.6243796511561265	0.029547869622790438	0.014015204171917912	30	Q9H2K0	MTIF3	Translation initiation factor IF-3, mitochondrial	IF3M_HUMAN	2	54.154782802050086	1.5415478280205008	H-FCH	H-Naive
H-FCH / H-Naive	Q7L3T8	Q7L3T8	-0.6121715056354691	0.6121715056354691	0.029696095131367072	0.014069273889327803	40	Q7L3T8	PARS2	Probable proline--tRNA ligase, mitochondrial	SYPM_HUMAN	1	-34.57887406451845	0.6542112593548155	H-FCH	H-Naive
H-FCH / H-Naive	Q9NRN5	Q9NRN5	0.6089921173981504	0.6089921173981504	0.033444606155081734	0.015615715001123083	24	Q9NRN5	OLFML3	Olfactomedin-like protein 3	OLFL3_HUMAN	2	52.519331987730375	1.5251933198773038	H-FCH	H-Naive
H-FCH / H-Naive	Q9P227	Q9P227	1.046227927974913	1.046227927974913	0.0341763499069221	0.01589417800480338	12	Q9P227	ARHGAP23	Rho GTPase-activating protein 23	RHG23_HUMAN	1	106.5123309138846	2.065123309138846	H-FCH	H-Naive
H-FCH / H-Naive	Q8N2F6	Q8N2F6	-0.6269017950122194	0.6269017950122194	0.03484575795241726	0.01617803616881502	33	Q8N2F6	ARMC10	Armadillo repeat-containing protein 10	ARM10_HUMAN	3	-35.24344219536184	0.6475655780463816	H-FCH	H-Naive
H-FCH / H-Naive	P05109	P05109	-0.7484969358954828	0.7484969358954828	0.03762214397795205	0.017271936526041098	36	P05109	S100A8	Protein S100-A8	S10A8_HUMAN	8	-40.477663515019714	0.5952233648498029	H-FCH	H-Naive
H-FCH / H-Naive	Q96NL6	Q96NL6	-0.7267997899228886	0.7267997899228886	0.041147624574019215	0.018666306512055076	34	Q96NL6	SCLT1	Sodium channel and clathrin linker 1	SCLT1_HUMAN	5	-39.57572303023081	0.6042427696976919	H-FCH	H-Naive
H-FCH / H-Naive	Q8TBQ9	Q8TBQ9	0.6801235886524726	0.6801235886524726	0.04307126282301712	0.019442382229829806	22	Q8TBQ9	TMEM167A	Protein kish-A	KISHA_HUMAN	1	60.227700856208834	1.6022770085620883	H-FCH	H-Naive
H-FCH / H-Naive	Q9BWW4	Q9BWW4	0.746311145223411	0.746311145223411	0.04320432075582742	0.01949174075811753	18	Q9BWW4	SSBP3	Single-stranded DNA-binding protein 3	SSBP3_HUMAN	2	67.74981149412523	1.6774981149412522	H-FCH	H-Naive
H-FCH / H-Naive	Q9ULG1	Q9ULG1	-2.2323312063351164	2.2323312063351164	0.04798308400641726	0.02134180462824236	16	Q9ULG1	INO80	Chromatin-remodeling ATPase INO80	INO80_HUMAN	1	-78.71854355190911	0.21281456448090896	H-FCH	H-Naive
H-FCH / H-Naive	Q53H80	Q53H80	-1.139324986218302	1.139324986218302	0.051864463232765855	0.022853170076297797	24	Q53H80	AKIRIN2	Akirin-2	AKIR2_HUMAN	2	-54.602806586551935	0.45397193413448067	H-FCH	H-Naive
H-FCH / H-Naive	Q5JPI3	Q5JPI3	-0.9663642779748528	0.9663642779748528	0.05445006655930076	0.023858184814363127	40	Q5JPI3	C3orf38	Uncharacterized protein C3orf38	CC038_HUMAN	5	-48.82057932441507	0.5117942067558493	H-FCH	H-Naive
H-FCH / H-Naive	Q969Q0	Q969Q0	1.237680237579966	1.237680237579966	0.0670017229254757	0.028515432278295724	16	Q969Q0	RPL36AL	60S ribosomal protein L36a-like	RL36L_HUMAN	1	135.81904515564145	2.3581904515564145	H-FCH	H-Naive
H-FCH / H-Naive	O15162	O15162	0.6379112536357431	0.6379112536357431	0.06700432779261337	0.028515432278295724	8	O15162	PLSCR1	Phospholipid scramblase 1	PLS1_HUMAN	1	55.607462933729046	1.5560746293372905	H-FCH	H-Naive
H-FCH / H-Naive	Q86WC4	Q86WC4	0.7784837203471977	0.7784837203471977	0.07214000990621938	0.030363076366058544	20	Q86WC4	OSTM1	Osteopetrosis-associated transmembrane protein 1	OSTM1_HUMAN	3	71.53271078494005	1.7153271078494006	H-FCH	H-Naive
H-FCH / H-Naive	Q5D862	Q5D862	-0.7971211196626131	0.7971211196626131	0.07689733961813248	0.0320291933955434	28	Q5D862	FLG2	Filaggrin-2	FILA2_HUMAN	19	-42.45035714491057	0.5754964285508943	H-FCH	H-Naive
H-FCH / H-Naive	Q8WU10	Q8WU10	-0.9406038552311098	0.9406038552311098	0.07765595708526837	0.03229607726996742	18	Q8WU10	PYROXD1	Pyridine nucleotide-disulfide oxidoreductase domain-containing protein 1	PYRD1_HUMAN	1	-47.898524144923115	0.5210147585507688	H-FCH	H-Naive
H-FCH / H-Naive	P35610	P35610	-0.6827124232705626	0.6827124232705626	0.0794160799380988	0.032919827387351094	22	P35610	SOAT1	Sterol O-acyltransferase 1	SOAT1_HUMAN	5	-37.70071215523857	0.6229928784476143	H-FCH	H-Naive
H-FCH / H-Naive	Q9UBG3	Q9UBG3	-1.409713774440461	1.409713774440461	0.086218239868383	0.03528573222395361	4	Q9UBG3	CRNN	Cornulin	CRNN_HUMAN	1	-62.36136468418626	0.3763863531581374	H-FCH	H-Naive
H-FCH / H-Naive	Q8N5C1	Q8N5C1	-0.6751195345965113	0.6751195345965113	0.09922293771942041	0.03980539521979677	22	Q8N5C1	CALHM5	Calcium homeostasis modulator protein 5	CAHM5_HUMAN	2	-37.37196733370888	0.6262803266629112	H-FCH	H-Naive
H-FCH / H-Naive	Q9HCM3	Q9HCM3	0.6098039026951738	0.6098039026951738	0.11184449386498616	0.04403073465374456	12	Q9HCM3	KIAA1549	UPF0606 protein KIAA1549	K1549_HUMAN	1	52.60517673536842	1.5260517673536842	H-FCH	H-Naive
H-FCH / H-Naive	P35869	P35869	-1.5331269432679488	1.5331269432679488	0.11607247219259904	0.04551044694302907	24	P35869	AHR	Aryl hydrocarbon receptor	AHR_HUMAN	3	-65.44723528104073	0.3455276471895926	H-FCH	H-Naive
H-FCH / H-Naive	Q96PY6	Q96PY6	-0.6071746716133765	0.6071746716133765	0.12313464210094681	0.047766246251523495	26	Q96PY6	NEK1	Serine/threonine-protein kinase Nek1	NEK1_HUMAN	5	-34.351892432247645	0.6564810756775236	H-FCH	H-Naive

## Sheet: Filtered_qvalue
Comparison (group1/group2)	Group	ProteinGroups	AVG Log2 Ratio	Absolute AVG Log2 Ratio	Pvalue	Qvalue	# of Ratios	UniProtIds	Genes	ProteinDescriptions	ProteinNames	# Unique Total Peptides	% Change	Ratio	Condition Numerator	Condition Denominator
H-FCH / H-Naive	P62750	P62750	0.7383467435570669	0.7383467435570669	3.746051614023912E-24	6.1585088534553116E-21	40	P62750	RPL23A	60S ribosomal protein L23a	RL23A_HUMAN	9	66.82629970037135	1.6682629970037135	H-FCH	H-Naive
H-FCH / H-Naive	P02787	P02787	1.1549038076501157	1.1549038076501157	2.3404772017362374E-21	1.2825815065514582E-18	40	P02787	TF	Serotransferrin	TRFE_HUMAN	47	122.66947656186234	2.2266947656186233	H-FCH	H-Naive
H-FCH / H-Naive	P26373	P26373	0.3506048238496422	0.3506048238496422	1.9719900950413508E-21	1.2825815065514582E-18	40	P26373	RPL13	60S ribosomal protein L13	RL13_HUMAN	9	27.50950758726205	1.2750950758726205	H-FCH	H-Naive
H-FCH / H-Naive	P05155	P05155	1.0406251394520032	1.0406251394520032	6.472087632229221E-20	2.6600280168462102E-17	40	P05155	SERPING1	Plasma protease C1 inhibitor	IC1_HUMAN	13	105.71188378862439	2.057118837886244	H-FCH	H-Naive
H-FCH / H-Naive	P62910	P62910	0.5326289993139266	0.5326289993139266	2.264792513611232E-19	6.205531487294776E-17	40	P62910	RPL32	60S ribosomal protein L32	RL32_HUMAN	5	44.65628427130617	1.4465628427130617	H-FCH	H-Naive
H-FCH / H-Naive	Q5SSJ5	Q5SSJ5	0.6232769882910532	0.6232769882910532	2.0833365129529905E-19	6.205531487294776E-17	40	Q5SSJ5	HP1BP3	Heterochromatin protein 1-binding protein 3	HP1B3_HUMAN	8	54.03700613587752	1.5403700613587752	H-FCH	H-Naive
H-FCH / H-Naive	P01008	P01008	0.7528584999241656	0.7528584999241656	2.747323218129704E-19	6.452284815150334E-17	40	P01008	SERPINC1	Antithrombin-III	ANT3_HUMAN	19	68.51283728719486	1.6851283728719486	H-FCH	H-Naive
H-FCH / H-Naive	P61254	P61254	0.5628772681322584	0.5628772681322584	5.900767635994393E-19	1.212607749196848E-16	40	P61254	RPL26	60S ribosomal protein L26	RL26_HUMAN	8	47.72123899353235	1.4772123899353236	H-FCH	H-Naive
H-FCH / H-Naive	P46776	P46776	0.5200433290440725	0.5200433290440725	2.414705457334667E-18	4.4108619687313255E-16	40	P46776	RPL27A	60S ribosomal protein L27a	RL27A_HUMAN	4	43.399831522088725	1.4339983152208873	H-FCH	H-Naive
H-FCH / H-Naive	O60565	O60565	0.9057002276651833	0.9057002276651833	3.696940761083099E-18	6.077770611220615E-16	40	O60565	GREM1	Gremlin-1	GREM1_HUMAN	3	87.34535752208828	1.8734535752208827	H-FCH	H-Naive
H-FCH / H-Naive	P52948	P52948	-0.16840684273662895	0.16840684273662895	6.308082162941673E-18	9.427715523523738E-16	40	P52948	NUP98	Nuclear pore complex protein Nup98-Nup96	NUP98_HUMAN	26	-11.017523440336863	0.8898247655966314	H-FCH	H-Naive
H-FCH / H-Naive	E9PRG8	E9PRG8	0.7543093671401011	0.7543093671401011	7.97238543096436E-18	1.0922168040421174E-15	40	E9PRG8	C11orf98	Uncharacterized protein C11orf98	CK098_HUMAN	2	68.68238991107387	1.6868238991107387	H-FCH	H-Naive
H-FCH / H-Naive	P18621	P18621	0.46860322251654374	0.46860322251654374	1.3040913110969555E-17	1.5313757967452822E-15	40	P18621	RPL17	60S ribosomal protein L17	RL17_HUMAN	8	38.376909235029586	1.3837690923502959	H-FCH	H-Naive
H-FCH / H-Naive	P19823	P19823	0.6034757189349882	0.6034757189349882	1.2351207013122865E-17	1.5313757967452822E-15	40	P19823	ITIH2	Inter-alpha-trypsin inhibitor heavy chain H2	ITIH2_HUMAN	17	51.937261006742915	1.5193726100674292	H-FCH	H-Naive
H-FCH / H-Naive	Q8N0X7	Q8N0X7	-0.3622521524855991	0.3622521524855991	1.6628193615057586E-17	1.8224500202103118E-15	40	Q8N0X7	SPART	Spartin	SPART_HUMAN	9	-22.205080434231515	0.7779491956576848	H-FCH	H-Naive
H-FCH / H-Naive	P01023	P01023	0.5904006682913914	0.5904006682913914	2.08707803094309E-17	2.144472676794025E-15	40	P01023	A2M	Alpha-2-macroglobulin	A2MG_HUMAN	52	50.56648457484207	1.5056648457484207	H-FCH	H-Naive
H-FCH / H-Naive	P62861	P62861	1.309080310301333	1.309080310301333	1.0616084856933012E-16	1.0266378532234043E-14	40	P62861	FAU	FAU ubiquitin-like and ribosomal protein S30	RS30_HUMAN	1	147.78353250382446	2.4778353250382446	H-FCH	H-Naive
H-FCH / H-Naive	P00450	P00450	1.0402543528177945	1.0402543528177945	2.1582394545553279E-16	1.971192035160533E-14	40	P00450	CP	Ceruloplasmin	CERU_HUMAN	23	105.65902063047305	2.0565902063047306	H-FCH	H-Naive
H-FCH / H-Naive	Q9NR30	Q9NR30	0.3663969383343937	0.3663969383343937	2.495119254482389E-16	2.1589347654573934E-14	40	Q9NR30	DDX21	Nucleolar RNA helicase 2	DDX21_HUMAN	27	28.912926845229702	1.289129268452297	H-FCH	H-Naive
H-FCH / H-Naive	O00622	O00622	0.6201578392534149	0.6201578392534149	2.894462506885598E-16	2.2532027495381495E-14	40	O00622	CCN1	CCN family member 1	CCN1_HUMAN	6	53.704333359643954	1.5370433335964395	H-FCH	H-Naive
H-FCH / H-Naive	P02768	P02768	1.1609884844464673	1.1609884844464673	2.804688304599151E-16	2.2532027495381495E-14	40	P02768	ALB	Albumin	ALBU_HUMAN	53	123.61058533229068	2.236105853322907	H-FCH	H-Naive
H-FCH / H-Naive	P29279	P29279	0.5480540938671938	0.5480540938671938	3.0152348229829244E-16	2.2532027495381495E-14	40	P29279	CCN2	CCN family member 2	CCN2_HUMAN	3	46.21122692886686	1.4621122692886686	H-FCH	H-Naive
H-FCH / H-Naive	P61513	P61513	0.38684839964907647	0.38684839964907647	4.606803700804844E-16	3.2928631670100716E-14	40	P61513	RPL37A	60S ribosomal protein L37a	RL37A_HUMAN	4	30.753394387795517	1.3075339438779552	H-FCH	H-Naive
H-FCH / H-Naive	P35542	P35542	0.7915416321460458	0.7915416321460458	6.087361737915019E-16	4.1698427904717884E-14	40	P35542	SAA4	Serum amyloid A-4 protein	SAA4_HUMAN	4	73.09231010357107	1.7309231010357107	H-FCH	H-Naive
H-FCH / H-Naive	P19827	P19827	0.8014090845696575	0.8014090845696575	7.666871315335432E-16	5.0417345769645806E-14	40	P19827	ITIH1	Inter-alpha-trypsin inhibitor heavy chain H1	ITIH1_HUMAN	12	74.28024960110777	1.7428024960110777	H-FCH	H-Naive
H-FCH / H-Naive	O75494	O75494	-0.32565356809533996	0.32565356809533996	1.0134749261592713E-15	6.408279917714779E-14	40	O75494	SRSF10	Serine/arginine-rich splicing factor 10	SRS10_HUMAN	7	-20.206317598284286	0.7979368240171572	H-FCH	H-Naive
H-FCH / H-Naive	Q7Z2W4	Q7Z2W4	-0.12843159607753746	0.12843159607753746	1.1459131115248862E-15	6.977337612395976E-14	40	Q7Z2W4	ZC3HAV1	Zinc finger CCCH-type antiviral protein 1	ZCCHV_HUMAN	18	-8.517455163210208	0.9148254483678979	H-FCH	H-Naive
H-FCH / H-Naive	P25311	P25311	0.9550581730075354	0.9550581730075354	1.39351521993128E-15	8.181925077025088E-14	40	P25311	AZGP1	Zinc-alpha-2-glycoprotein	ZA2G_HUMAN	7	93.8657803738415	1.938657803738415	H-FCH	H-Naive
H-FCH / H-Naive	Q96F85	Q96F85	-0.45130075123753355	0.45130075123753355	1.516100042758613E-15	8.455273804043503E-14	40	Q96F85	CNRIP1	CB1 cannabinoid receptor-interacting protein 1	CNRP1_HUMAN	5	-26.8616873231178	0.731383126768822	H-FCH	H-Naive
H-FCH / H-Naive	Q9BZL4	Q9BZL4	-0.20384866477277028	0.20384866477277028	1.542933175920347E-15	8.455273804043503E-14	40	Q9BZL4	PPP1R12C	Protein phosphatase 1 regulatory subunit 12C	PP12C_HUMAN	18	-13.17687018082493	0.8682312981917507	H-FCH	H-Naive
H-FCH / H-Naive	Q9BSD7	Q9BSD7	-0.6867102287666469	0.6867102287666469	2.1167264959336246E-15	1.1225478578435095E-13	40	Q9BSD7	NTPCR	Cancer-related nucleoside-triphosphatase	NTPCR_HUMAN	3	-37.873108722201025	0.6212689127779898	H-FCH	H-Naive
H-FCH / H-Naive	Q71UM5	Q71UM5	-0.3726933018288585	0.3726933018288585	2.283845815314165E-15	1.1733257876176523E-13	40	Q71UM5	RPS27L	40S ribosomal protein S27-like	RS27L_HUMAN	5	-22.766069508456944	0.7723393049154306	H-FCH	H-Naive
H-FCH / H-Naive	P07384	P07384	-0.3134119181015359	0.3134119181015359	2.530981980752708E-15	1.2608892049568037E-13	40	P07384	CAPN1	Calpain-1 catalytic subunit	CAN1_HUMAN	20	-19.52636633984708	0.8047363366015292	H-FCH	H-Naive
H-FCH / H-Naive	P17936	P17936	0.3954734473200956	0.3954734473200956	2.711965946885817E-15	1.311315299023613E-13	40	P17936	IGFBP3	Insulin-like growth factor-binding protein 3	IBP3_HUMAN	5	31.5374354042393	1.315374354042393	H-FCH	H-Naive
H-FCH / H-Naive	P17987	P17987	0.1932090983831527	0.1932090983831527	2.8552689560416424E-15	1.3411606182092747E-13	40	P17987	TCP1	T-complex protein 1 subunit alpha	TCPA_HUMAN	25	14.33040292672898	1.1433040292672898	H-FCH	H-Naive
H-FCH / H-Naive	Q02878	Q02878	0.3769965429535841	0.3769965429535841	3.4799460593457495E-15	1.5891753671012257E-13	40	Q02878	RPL6	60S ribosomal protein L6	RL6_HUMAN	15	29.86354908812803	1.2986354908812803	H-FCH	H-Naive
H-FCH / H-Naive	P03952	P03952	0.555274357722814	0.555274357722814	7.309312381720722E-15	3.2477052852834783E-13	40	P03952	KLKB1	Plasma kallikrein	KLKB1_HUMAN	11	46.94480520593862	1.4694480520593862	H-FCH	H-Naive
H-FCH / H-Naive	Q5HYK7	Q5HYK7	-0.25344141071446064	0.25344141071446064	8.199607102927335E-15	3.547408967687511E-13	40	Q5HYK7	SH3D19	SH3 domain-containing protein 19	SH319_HUMAN	9	-16.11070720179718	0.8388929279820282	H-FCH	H-Naive
H-FCH / H-Naive	P01009	P01009	1.1895723299067886	1.1895723299067886	1.0367891910615731E-14	4.2612035752630663E-13	40	P01009	SERPINA1	Alpha-1-antitrypsin	A1AT_HUMAN	19	128.08511998149817	2.2808511998149816	H-FCH	H-Naive
H-FCH / H-Naive	P62851	P62851	0.6754054025731753	0.6754054025731753	1.013434359202049E-14	4.2612035752630663E-13	40	P62851	RPS25	40S ribosomal protein S25	RS25_HUMAN	7	59.70454852769311	1.5970454852769311	H-FCH	H-Naive
H-FCH / H-Naive	Q96QC0	Q96QC0	-0.6551167095476418	0.6551167095476418	1.0987494734930523E-14	4.4057174010306787E-13	40	Q96QC0	PPP1R10	Serine/threonine-protein phosphatase 1 regulatory subunit 10	PP1RA_HUMAN	8	-36.49758822872274	0.6350241177127726	H-FCH	H-Naive
H-FCH / H-Naive	P19652	P19652	1.3747145857303924	1.3747145857303924	1.174443641426045E-14	4.597107967867662E-13	40	P19652	ORM2	Alpha-1-acid glycoprotein 2	A1AG2_HUMAN	4	159.3166041892203	2.593166041892203	H-FCH	H-Naive
H-FCH / H-Naive	P29972	P29972	-0.7948993387336831	0.7948993387336831	1.5970833143740048E-14	6.023695339919024E-13	40	P29972	AQP1	Aquaporin-1	AQP1_HUMAN	2	-42.36166119633592	0.5763833880366408	H-FCH	H-Naive
H-FCH / H-Naive	Q15582	Q15582	0.42274946905620875	0.42274946905620875	1.6121812345282058E-14	6.023695339919024E-13	40	Q15582	TGFBI	Transforming growth factor-beta-induced protein ig-h3	BGH3_HUMAN	14	34.04797905942414	1.3404797905942414	H-FCH	H-Naive
H-FCH / H-Naive	P38159	P38159	-0.240264142989527	0.240264142989527	1.720389015424953E-14	6.285154536352496E-13	40	P38159	RBMX	RNA-binding motif protein, X chromosome	RBMX_HUMAN	20	-15.340970401859778	0.8465902959814022	H-FCH	H-Naive
H-FCH / H-Naive	P83731	P83731	0.5618623203669422	0.5618623203669422	2.041116885374591E-14	7.294774259903974E-13	40	P83731	RPL24	60S ribosomal protein L24	RL24_HUMAN	8	47.61735244005827	1.4761735244005827	H-FCH	H-Naive
H-FCH / H-Naive	O75367	O75367	0.46123226113659543	0.46123226113659543	2.203355895466726E-14	7.546493941973537E-13	40	O75367	MACROH2A1	Core histone macro-H2A.1	H2AY_HUMAN	7	37.671722304236695	1.376717223042367	H-FCH	H-Naive
H-FCH / H-Naive	P01889	P01889	-0.25864329651168594	0.25864329651168594	2.1843873976572943E-14	7.546493941973537E-13	40	P01889	HLA-B	HLA class I histocompatibility antigen, B alpha chain	HLAB_HUMAN	8	-16.412639853456923	0.8358736014654308	H-FCH	H-Naive
H-FCH / H-Naive	O76021	O76021	0.6873300453797242	0.6873300453797242	2.393699661172981E-14	8.03110661830282E-13	40	O76021	RSL1D1	Ribosomal L1 domain-containing protein 1	RL1D1_HUMAN	7	61.030062161985185	1.6103006216198519	H-FCH	H-Naive
H-FCH / H-Naive	Q8IZP0	Q8IZP0	-0.3534512310765296	0.3534512310765296	3.274853160639736E-14	1.0767717192183452E-12	40	Q8IZP0	ABI1	Abl interactor 1	ABI1_HUMAN	3	-21.72905497129982	0.7827094502870018	H-FCH	H-Naive
H-FCH / H-Naive	Q9H6U8	Q9H6U8	-0.7220164399017671	0.7220164399017671	3.3505116164529894E-14	1.080047274009552E-12	40	Q9H6U8	ALG9	Alpha-1,2-mannosyltransferase ALG9	ALG9_HUMAN	2	-39.37504988861904	0.6062495011138096	H-FCH	H-Naive
H-FCH / H-Naive	P06681	P06681	1.1089330856767263	1.1089330856767263	3.77489806906283E-14	1.193448543372941E-12	38	P06681	C2	Complement C2	CO2_HUMAN	3	115.68608226836213	2.1568608226836212	H-FCH	H-Naive
H-FCH / H-Naive	P00742	P00742	0.945989979140472	0.945989979140472	4.2358147731564083E-14	1.3139017900130445E-12	40	P00742	F10	Coagulation factor X	FA10_HUMAN	1	92.65104065863758	1.9265104065863758	H-FCH	H-Naive
H-FCH / H-Naive	P50991	P50991	0.2810078315780471	0.2810078315780471	4.442554856873047E-14	1.327920033581689E-12	40	P50991	CCT4	T-complex protein 1 subunit delta	TCPD_HUMAN	22	21.504338767267562	1.2150433876726756	H-FCH	H-Naive
H-FCH / H-Naive	Q10472	Q10472	-0.32086101092889113	0.32086101092889113	4.432971484755299E-14	1.327920033581689E-12	40	Q10472	GALNT1	Polypeptide N-acetylgalactosaminyltransferase 1	GALT1_HUMAN	3	-19.940806412562708	0.8005919358743729	H-FCH	H-Naive
H-FCH / H-Naive	P02790	P02790	1.1497225037872094	1.1497225037872094	4.8563612831223805E-14	1.4256889195452133E-12	40	P02790	HPX	Hemopexin	HEMO_HUMAN	7	121.87121433111932	2.218712143311193	H-FCH	H-Naive
H-FCH / H-Naive	P02647	P02647	1.0054674475923562	1.0054674475923562	5.401430830167892E-14	1.5578863657536871E-12	40	P02647	APOA1	Apolipoprotein A-I	APOA1_HUMAN	26	100.7593872101062	2.007593872101062	H-FCH	H-Naive
H-FCH / H-Naive	Q9H7B4	Q9H7B4	-0.6209063456519194	0.6209063456519194	5.585921331611102E-14	1.5833197705463195E-12	40	Q9H7B4	SMYD3	Histone-lysine N-methyltransferase SMYD3	SMYD3_HUMAN	5	-34.97377155085891	0.6502622844914109	H-FCH	H-Naive
H-FCH / H-Naive	O75907	O75907	-0.7023952089563478	0.7023952089563478	8.270084975961023E-14	2.304410118725411E-12	40	O75907	DGAT1	Diacylglycerol O-acyltransferase 1	DGAT1_HUMAN	3	-38.544893830604195	0.614551061693958	H-FCH	H-Naive
H-FCH / H-Naive	P00736	P00736	0.5040847496360586	0.5040847496360586	9.526632692132546E-14	2.6102973576443177E-12	40	P00736	C1R	Complement C1r subcomponent	C1R_HUMAN	6	41.822334530394144	1.4182233453039415	H-FCH	H-Naive
H-FCH / H-Naive	Q96S59	Q96S59	-0.20876458564173173	0.20876458564173173	1.1978031305857453E-13	3.228177617513058E-12	40	Q96S59	RANBP9	Ran-binding protein 9	RANB9_HUMAN	10	-13.472212766092673	0.8652778723390733	H-FCH	H-Naive
H-FCH / H-Naive	Q8NI22	Q8NI22	-0.3670423040898569	0.3670423040898569	1.221618194636482E-13	3.2392585677135106E-12	40	Q8NI22	MCFD2	Multiple coagulation factor deficiency protein 2	MCFD2_HUMAN	1	-22.462953014409027	0.7753704698559097	H-FCH	H-Naive
H-FCH / H-Naive	Q53TN4	Q53TN4	-0.3857205207571014	0.3857205207571014	1.4617819605888213E-13	3.814554830488924E-12	40	Q53TN4	CYBRD1	Plasma membrane ascorbate-dependent reductase CYBRD1	CYBR1_HUMAN	2	-23.460335662094046	0.7653966433790595	H-FCH	H-Naive
H-FCH / H-Naive	P61289	P61289	-0.1789694538904533	0.1789694538904533	1.8500661660058178E-13	4.7523574639274455E-12	40	P61289	PSME3	Proteasome activator complex subunit 3	PSME3_HUMAN	9	-11.666624593537856	0.8833337540646214	H-FCH	H-Naive
H-FCH / H-Naive	P83881	P83881	0.3150187558790019	0.3150187558790019	1.9420013223876424E-13	4.9117694984696685E-12	40	P83881	RPL36A	60S ribosomal protein L36a	RL36A_HUMAN	3	24.402782628240093	1.244027826282401	H-FCH	H-Naive
H-FCH / H-Naive	Q969M3	Q969M3	-0.24783476769870047	0.24783476769870047	2.1016824807464966E-13	5.2350999974958195E-12	40	Q969M3	YIPF5	Protein YIPF5	YIPF5_HUMAN	2	-15.784059914274174	0.8421594008572583	H-FCH	H-Naive
H-FCH / H-Naive	Q9BQE3	Q9BQE3	-0.37020548400289716	0.37020548400289716	2.2508075147030474E-13	5.52287694652509E-12	40	Q9BQE3	TUBA1C	Tubulin alpha-1C chain	TBA1C_HUMAN	2	-22.632770573010152	0.7736722942698985	H-FCH	H-Naive
H-FCH / H-Naive	P39748	P39748	-0.26625200868402926	0.26625200868402926	2.6572918003246017E-13	6.424393705490656E-12	40	P39748	FEN1	Flap endonuclease 1	FEN1_HUMAN	6	-16.85231559452888	0.8314768440547112	H-FCH	H-Naive
H-FCH / H-Naive	Q99832	Q99832	0.22138143031299476	0.22138143031299476	2.8804854786879873E-13	6.8630697492218145E-12	40	Q99832	CCT7	T-complex protein 1 subunit eta	TCPH_HUMAN	24	16.584939321827076	1.1658493932182707	H-FCH	H-Naive
H-FCH / H-Naive	P02747	P02747	0.7525484238254938	0.7525484238254938	4.0736123651823017E-13	9.567169611942435E-12	40	P02747	C1QC	Complement C1q subcomponent subunit C	C1QC_HUMAN	3	68.47662298903336	1.6847662298903336	H-FCH	H-Naive
H-FCH / H-Naive	Q8WUH6	Q8WUH6	-0.7829653608311641	0.7829653608311641	4.4077113271241266E-13	1.0206024537735303E-11	40	Q8WUH6	TMEM263	Transmembrane protein 263	TM263_HUMAN	4	-41.882899246803206	0.5811710075319679	H-FCH	H-Naive
H-FCH / H-Naive	P08603	P08603	1.0406337510152304	1.0406337510152304	4.572157340496289E-13	1.0439759260799862E-11	40	P08603	CFH	Complement factor H	CFAH_HUMAN	10	105.71311170313903	2.0571311170313904	H-FCH	H-Naive
H-FCH / H-Naive	P01019	P01019	1.1377547792723086	1.1377547792723086	4.769852847477933E-13	1.0741969974320168E-11	40	P01019	AGT	Angiotensinogen	ANGT_HUMAN	5	120.03831788909389	2.200383178890939	H-FCH	H-Naive
H-FCH / H-Naive	O00178	O00178	-0.34015422928864036	0.34015422928864036	4.841540009977827E-13	1.0756069968112903E-11	40	O00178	GTPBP1	GTP-binding protein 1	GTPB1_HUMAN	6	-21.00431418800236	0.7899568581199764	H-FCH	H-Naive
H-FCH / H-Naive	O14976	O14976	-0.2269742070147803	0.2269742070147803	4.993398215007302E-13	1.0945528887296007E-11	40	O14976	GAK	Cyclin-G-associated kinase	GAK_HUMAN	16	-14.557498355015596	0.854425016449844	H-FCH	H-Naive
H-FCH / H-Naive	P02774	P02774	1.3561040765033436	1.3561040765033436	5.379560118355199E-13	1.163683794023151E-11	40	P02774	GC	Vitamin D-binding protein	VTDB_HUMAN	11	155.99294951985368	2.5599294951985367	H-FCH	H-Naive
H-FCH / H-Naive	Q96JC1	Q96JC1	-0.27515415606510146	0.27515415606510146	5.62893425962668E-13	1.2018140159514627E-11	40	Q96JC1	VPS39	Vam6/Vps39-like protein	VPS39_HUMAN	10	-17.36379856931225	0.8263620143068775	H-FCH	H-Naive
H-FCH / H-Naive	Q14624	Q14624	0.5429011992162849	0.5429011992162849	6.08340741673352E-13	1.2821951016807574E-11	40	Q14624	ITIH4	Inter-alpha-trypsin inhibitor heavy chain H4	ITIH4_HUMAN	23	45.689933693810715	1.4568993369381071	H-FCH	H-Naive
H-FCH / H-Naive	Q6ZUT6	Q6ZUT6	-0.4316264745030265	0.4316264745030265	6.354153114066941E-13	1.3223073062691203E-11	40	Q6ZUT6	CCDC9B	Coiled-coil domain-containing protein 9B	CCD9B_HUMAN	4	-25.85745588608911	0.7414254411391089	H-FCH	H-Naive
H-FCH / H-Naive	P04217	P04217	1.009041906369231	1.009041906369231	7.072194558557271E-13	1.4533359817835195E-11	40	P04217	A1BG	Alpha-1B-glycoprotein	A1BG_HUMAN	6	101.257410595348	2.01257410595348	H-FCH	H-Naive
H-FCH / H-Naive	P50914	P50914	0.18545291636436192	0.18545291636436192	8.331684205188232E-13	1.6704010772352993E-11	40	P50914	RPL14	60S ribosomal protein L14	RL14_HUMAN	7	13.717391896946452	1.1371739189694645	H-FCH	H-Naive
H-FCH / H-Naive	Q07666	Q07666	-0.21196864259384549	0.21196864259384549	8.306933553174062E-13	1.6704010772352993E-11	40	Q07666	KHDRBS1	KH domain-containing, RNA-binding, signal transduction-associated protein 1	KHDR1_HUMAN	10	-13.664167627936374	0.8633583237206363	H-FCH	H-Naive
H-FCH / H-Naive	Q9NQY0	Q9NQY0	-0.5155056047580483	0.5155056047580483	9.193079772361296E-13	1.820894354911081E-11	40	Q9NQY0	BIN3	Bridging integrator 3	BIN3_HUMAN	6	-30.04522726230283	0.6995477273769717	H-FCH	H-Naive
H-FCH / H-Naive	P00751	P00751	0.911574211915035	0.911574211915035	9.393101658117192E-13	1.8383641816600792E-11	40	P00751	CFB	Complement factor B	CFAB_HUMAN	16	88.10969577807361	1.8810969577807362	H-FCH	H-Naive
H-FCH / H-Naive	Q9UK76	Q9UK76	-0.626632414956657	0.626632414956657	1.049049570342645E-12	2.0289852866391866E-11	40	Q9UK76	JPT1	Jupiter microtubule associated homolog 1	JUPI1_HUMAN	2	-35.2313497202856	0.647686502797144	H-FCH	H-Naive
H-FCH / H-Naive	Q99961	Q99961	-0.26158115282781497	0.26158115282781497	1.1535289156283926E-12	2.205118066619858E-11	40	Q99961	SH3GL1	Endophilin-A2	SH3G1_HUMAN	14	-16.58268118840567	0.8341731881159433	H-FCH	H-Naive
H-FCH / H-Naive	P36955	P36955	0.5931444907422025	0.5931444907422025	1.1981318559770132E-12	2.2640560588807008E-11	40	P36955	SERPINF1	Pigment epithelium-derived factor	PEDF_HUMAN	8	50.853115357050086	1.5085311535705008	H-FCH	H-Naive
H-FCH / H-Naive	O60828	O60828	-0.379857841438095	0.379857841438095	1.2764881831098469E-12	2.3847120148097598E-11	40	O60828	PQBP1	Polyglutamine-binding protein 1	PQBP1_HUMAN	5	-23.148668623921598	0.768513313760784	H-FCH	H-Naive
H-FCH / H-Naive	P40227	P40227	0.2732221763259413	0.2732221763259413	1.4250039459296497E-12	2.632254479897016E-11	40	P40227	CCT6A	T-complex protein 1 subunit zeta	TCPZ_HUMAN	17	20.850393974709093	1.208503939747091	H-FCH	H-Naive
H-FCH / H-Naive	P25440	P25440	-0.45048313243241694	0.45048313243241694	1.6837923674222079E-12	3.0757273911579E-11	40	P25440	BRD2	Bromodomain-containing protein 2	BRD2_HUMAN	5	-26.82022588716102	0.7317977411283898	H-FCH	H-Naive
H-FCH / H-Naive	Q99653	Q99653	-0.2581197051213827	0.2581197051213827	1.748940412218295E-12	3.1596242172383265E-11	40	Q99653	CHP1	Calcineurin B homologous protein 1	CHP1_HUMAN	2	-16.382298330356104	0.836177016696439	H-FCH	H-Naive
H-FCH / H-Naive	P33240	P33240	0.3232032056873058	0.3232032056873058	1.7730951052423724E-12	3.168443861976588E-11	40	P33240	CSTF2	Cleavage stimulation factor subunit 2	CSTF2_HUMAN	9	25.110528769633934	1.2511052876963393	H-FCH	H-Naive
H-FCH / H-Naive	P80108	P80108	0.6384120548291875	0.6384120548291875	1.8900788147699808E-12	3.341171582238547E-11	40	P80108	GPLD1	Phosphatidylinositol-glycan-specific phospholipase D	PHLD_HUMAN	4	55.66148816297294	1.5566148816297294	H-FCH	H-Naive
H-FCH / H-Naive	Q9H1Z4	Q9H1Z4	-0.22138202952629485	0.22138202952629485	1.9921528411249362E-12	3.4841481604355276E-11	40	Q9H1Z4	WDR13	WD repeat-containing protein 13	WDR13_HUMAN	5	-14.225663239689446	0.8577433676031055	H-FCH	H-Naive
H-FCH / H-Naive	P00738	P00738	1.1534155396488592	1.1534155396488592	2.1809972726366502E-12	3.774273174962793E-11	40	P00738	HP	Haptoglobin	HPT_HUMAN	20	122.43989166960264	2.2243989166960265	H-FCH	H-Naive
H-FCH / H-Naive	P43652	P43652	0.9960530059292012	0.9960530059292012	2.308400040842665E-12	3.953135069943064E-11	40	P43652	AFM	Afamin	AFAM_HUMAN	8	99.4535782418378	1.994535782418378	H-FCH	H-Naive
H-FCH / H-Naive	Q9NVP1	Q9NVP1	0.5642662473299191	0.5642662473299191	2.470680430013423E-12	4.18742126488873E-11	40	Q9NVP1	DDX18	ATP-dependent RNA helicase DDX18	DDX18_HUMAN	4	47.86352861469414	1.4786352861469414	H-FCH	H-Naive
H-FCH / H-Naive	Q9BTZ2	Q9BTZ2	-0.4986451457491984	0.4986451457491984	2.8693271079655253E-12	4.813442617852371E-11	40	Q9BTZ2	DHRS4	Dehydrogenase/reductase SDR family member 4	DHRS4_HUMAN	5	-29.222885344878947	0.7077711465512105	H-FCH	H-Naive
H-FCH / H-Naive	O43731	O43731	-0.35469105820312713	0.35469105820312713	2.9155010874381926E-12	4.8414987755034237E-11	40	O43731	KDELR3	ER lumen protein-retaining receptor 3	ERD23_HUMAN	2	-21.796290770805506	0.782037092291945	H-FCH	H-Naive
H-FCH / H-Naive	P62241	P62241	0.24544341401943115	0.24544341401943115	2.9590334757735627E-12	4.8646510341717374E-11	40	P62241	RPS8	40S ribosomal protein S8	RS8_HUMAN	7	18.545706658052573	1.1854570665805257	H-FCH	H-Naive
H-FCH / H-Naive	P54253	P54253	1.426326233540549	1.426326233540549	3.2236557159729864E-12	5.2472178188708815E-11	40	P54253	ATXN1	Ataxin-1	ATX1_HUMAN	2	168.76145272522126	2.6876145272522125	H-FCH	H-Naive
H-FCH / H-Naive	Q8IY81	Q8IY81	0.2730925090721463	0.2730925090721463	3.313711615459014E-12	5.340923427269235E-11	40	Q8IY81	FTSJ3	pre-rRNA 2'-O-ribose RNA methyltransferase FTSJ3	SPB1_HUMAN	7	20.839532611724863	1.2083953261172486	H-FCH	H-Naive
H-FCH / H-Naive	P01857	P01857	1.095634006267672	1.095634006267672	3.578886650212306E-12	5.712320051406827E-11	40	P01857	IGHG1	Immunoglobulin heavy constant gamma 1	IGHG1_HUMAN	5	113.7069765711352	2.137069765711352	H-FCH	H-Naive
H-FCH / H-Naive	Q7Z4V5	Q7Z4V5	-0.2790752730581351	0.2790752730581351	3.707258550877919E-12	5.860320247733942E-11	40	Q7Z4V5	HDGFL2	Hepatoma-derived growth factor-related protein 2	HDGR2_HUMAN	10	-17.58809148356257	0.8241190851643743	H-FCH	H-Naive
H-FCH / H-Naive	Q99848	Q99848	0.3621286712504916	0.3621286712504916	3.763592239989695E-12	5.892710135755294E-11	40	Q99848	EBNA1BP2	Probable rRNA-processing protein EBP2	EBP2_HUMAN	9	28.53209677111035	1.2853209677111035	H-FCH	H-Naive
H-FCH / H-Naive	P57081	P57081	-0.36902391527336614	0.36902391527336614	4.180722362520205E-12	6.484063739606808E-11	40	P57081	WDR4	tRNA (guanine-N(7)-)-methyltransferase non-catalytic subunit WDR4	WDR4_HUMAN	4	-22.56938077753876	0.7743061922246124	H-FCH	H-Naive
H-FCH / H-Naive	P02652	P02652	0.967725844899089	0.967725844899089	4.230246438442799E-12	6.499556210093424E-11	40	P02652	APOA2	Apolipoprotein A-II	APOA2_HUMAN	8	95.57552597302102	1.9557552597302101	H-FCH	H-Naive
H-FCH / H-Naive	P49959	P49959	-0.26424620018659917	0.26424620018659917	4.61989442258177E-12	7.032505954374473E-11	40	P49959	MRE11	Double-strand break repair protein MRE11	MRE11_HUMAN	17	-16.736633264855485	0.8326336673514452	H-FCH	H-Naive
H-FCH / H-Naive	P62917	P62917	0.21243183928782364	0.21243183928782364	4.855674358020779E-12	7.323604261088223E-11	40	P62917	RPL8	60S ribosomal protein L8	RL8_HUMAN	5	15.863956777296773	1.1586395677729677	H-FCH	H-Naive
H-FCH / H-Naive	Q96MX6	Q96MX6	-0.39725138110260194	0.39725138110260194	5.381519335908472E-12	8.04292526203048E-11	40	Q96MX6	DNAAF10	Dynein axonemal assembly factor 10	DAA10_HUMAN	3	-24.069647078199942	0.7593035292180006	H-FCH	H-Naive
H-FCH / H-Naive	Q9Y3E5	Q9Y3E5	-0.42416217485547	0.42416217485547	5.5001082449508636E-12	8.146106265494792E-11	40	Q9Y3E5	PTRH2	Peptidyl-tRNA hydrolase 2, mitochondrial	PTH2_HUMAN	3	-25.47285880467833	0.7452714119532167	H-FCH	H-Naive
H-FCH / H-Naive	P25705	P25705	0.3514901505730405	0.3514901505730405	5.6343473875976374E-12	8.270417058223675E-11	40	P25705	ATP5F1A	ATP synthase subunit alpha, mitochondrial	ATPA_HUMAN	24	27.58777930500691	1.275877793050069	H-FCH	H-Naive
H-FCH / H-Naive	Q8NAV1	Q8NAV1	-0.317988419572067	0.317988419572067	5.8642461656442795E-12	8.531699731255926E-11	40	Q8NAV1	PRPF38A	Pre-mRNA-splicing factor 38A	PR38A_HUMAN	4	-19.78123945607999	0.8021876054392001	H-FCH	H-Naive
H-FCH / H-Naive	A0A0A0MRZ8;P04433	A0A0A0MRZ8;P04433	1.3949530455261145	1.3949530455261145	6.267738399664046E-12	9.038738534252363E-11	40	A0A0A0MRZ8;P04433	IGKV3D-11;IGKV3-11	Immunoglobulin kappa variable 3D-11;Immunoglobulin kappa variable 3-11	KVD11_HUMAN;KV311_HUMAN	1	162.97999285989687	2.6297999285989686	H-FCH	H-Naive
H-FCH / H-Naive	P61225	P61225	0.32918372559245657	0.32918372559245657	7.36705672741578E-12	1.0531688052062213E-10	40	P61225	RAP2B	Ras-related protein Rap-2b	RAP2B_HUMAN	4	25.63023596506997	1.2563023596506997	H-FCH	H-Naive
H-FCH / H-Naive	P00747	P00747	0.47933708693071636	0.47933708693071636	7.657739722524453E-12	1.0852865606750174E-10	40	P00747	PLG	Plasminogen	PLMN_HUMAN	9	39.41029339798558	1.3941029339798559	H-FCH	H-Naive
H-FCH / H-Naive	P54709	P54709	-0.2214117046457137	0.2214117046457137	7.836298274014476E-12	1.1011003728615214E-10	40	P54709	ATP1B3	Sodium/potassium-transporting ATPase subunit beta-3	AT1B3_HUMAN	8	-14.22742753320706	0.8577257246679294	H-FCH	H-Naive
H-FCH / H-Naive	Q92841	Q92841	-0.17370595989509224	0.17370595989509224	8.496584582300481E-12	1.1770918015095055E-10	40	Q92841	DDX17	Probable ATP-dependent RNA helicase DDX17	DDX17_HUMAN	17	-11.34376262188086	0.8865623737811914	H-FCH	H-Naive
H-FCH / H-Naive	P02750	P02750	1.805684667858228	1.805684667858228	8.520311701924036E-12	1.1770918015095055E-10	28	P02750	LRG1	Leucine-rich alpha-2-glycoprotein	A2GL_HUMAN	2	249.59502827340413	3.495950282734041	H-FCH	H-Naive
H-FCH / H-Naive	P02766	P02766	1.0243852138316833	1.0243852138316833	8.654833188203975E-12	1.1857121467839447E-10	40	P02766	TTR	Transthyretin	TTHY_HUMAN	1	103.40923968503182	2.034092396850318	H-FCH	H-Naive
H-FCH / H-Naive	P23219	P23219	-0.5312831120025182	0.5312831120025182	8.865313749996263E-12	1.2045103971069305E-10	40	P23219	PTGS1	Prostaglandin G/H synthase 1	PGH1_HUMAN	3	-30.80609402335651	0.6919390597664349	H-FCH	H-Naive
H-FCH / H-Naive	Q8N4V1	Q8N4V1	-0.7671511031155405	0.7671511031155405	9.341317370566501E-12	1.2464935519400138E-10	40	Q8N4V1	MMGT1	ER membrane protein complex subunit 5	EMC5_HUMAN	2	-41.24233798483359	0.5875766201516641	H-FCH	H-Naive
H-FCH / H-Naive	Q8NCA5	Q8NCA5	-0.2671352072963008	0.2671352072963008	9.401776182515918E-12	1.2464935519400138E-10	40	Q8NCA5	FAM98A	Protein FAM98A	FA98A_HUMAN	3	-16.903201917516142	0.8309679808248386	H-FCH	H-Naive
H-FCH / H-Naive	Q96EK9	Q96EK9	-0.9053265708816606	0.9053265708816606	9.296910083042878E-12	1.2464935519400138E-10	40	Q96EK9	KTI12	Protein KTI12 homolog	KTI12_HUMAN	5	-46.60881668384877	0.5339118331615123	H-FCH	H-Naive
H-FCH / H-Naive	O14950;P19105	O14950;P19105	-0.23911949176118186	0.23911949176118186	9.81316450195567E-12	1.2906273952972099E-10	40	O14950;P19105	MYL12B;MYL12A	Myosin regulatory light chain 12B;Myosin regulatory light chain 12A	ML12B_HUMAN;ML12A_HUMAN	2	-15.273774277627005	0.8472622572237299	H-FCH	H-Naive
H-FCH / H-Naive	P62942	P62942	-0.24047808983216998	0.24047808983216998	1.1144616351451875E-11	1.454107085856102E-10	40	P62942	FKBP1A	Peptidyl-prolyl cis-trans isomerase FKBP1A	FKB1A_HUMAN	2	-15.353524121546124	0.8464647587845388	H-FCH	H-Naive
H-FCH / H-Naive	P05114	P05114	-0.32411358448952565	0.32411358448952565	1.1527782591024984E-11	1.4922578409169352E-10	40	P05114	HMGN1	Non-histone chromosomal protein HMG-14	HMGN1_HUMAN	7	-20.121097530049724	0.7987890246995027	H-FCH	H-Naive
H-FCH / H-Naive	Q9Y2G5	Q9Y2G5	-0.19641090220392424	0.19641090220392424	1.181796562867817E-11	1.5178699604333527E-10	40	Q9Y2G5	POFUT2	GDP-fucose protein O-fucosyltransferase 2	OFUT2_HUMAN	4	-12.728100834119594	0.8727189916588041	H-FCH	H-Naive
H-FCH / H-Naive	P62266	P62266	0.3281171209792979	0.3281171209792979	1.3049469629378134E-11	1.6458935162671827E-10	40	P62266	RPS23	40S ribosomal protein S23	RS23_HUMAN	4	25.537390100613976	1.2553739010061398	H-FCH	H-Naive
H-FCH / H-Naive	Q96SB3	Q96SB3	-0.2596472861800991	0.2596472861800991	1.292830433723323E-11	1.6458935162671827E-10	40	Q96SB3	PPP1R9B	Neurabin-2	NEB2_HUMAN	15	-16.470789115500907	0.8352921088449909	H-FCH	H-Naive
H-FCH / H-Naive	Q9UI09	Q9UI09	-0.271875833739586	0.271875833739586	1.3115088237895432E-11	1.6458935162671827E-10	40	Q9UI09	NDUFA12	NADH dehydrogenase [ubiquinone] 1 alpha subcomplex subunit 12	NDUAC_HUMAN	3	-17.175805868159845	0.8282419413184016	H-FCH	H-Naive
H-FCH / H-Naive	P09871	P09871	0.6069675374621628	0.6069675374621628	1.435871881295595E-11	1.7883131612499684E-10	40	P09871	C1S	Complement C1s subcomponent	C1S_HUMAN	12	52.30544685869305	1.5230544685869305	H-FCH	H-Naive
H-FCH / H-Naive	P10321	P10321	-0.2606869324913339	0.2606869324913339	1.460907604405435E-11	1.8058136102575452E-10	40	P10321	HLA-C	HLA class I histocompatibility antigen, C alpha chain	HLAC_HUMAN	4	-16.53096091277324	0.8346903908722676	H-FCH	H-Naive
H-FCH / H-Naive	Q9BPW8	Q9BPW8	-0.6208362141207098	0.6208362141207098	1.583200692952004E-11	1.9423745815023098E-10	40	Q9BPW8	NIPSNAP1	Protein NipSnap homolog 1	NIPS1_HUMAN	3	-34.97061045326997	0.6502938954673003	H-FCH	H-Naive
H-FCH / H-Naive	P04083	P04083	0.12095307830636483	0.12095307830636483	1.7760152927467666E-11	2.1468890744674151E-10	40	P04083	ANXA1	Annexin A1	ANXA1_HUMAN	23	8.745302234949426	1.0874530223494943	H-FCH	H-Naive
H-FCH / H-Naive	Q15434	Q15434	-0.3013834953874139	0.3013834953874139	1.7662719345158025E-11	2.1468890744674151E-10	40	Q15434	RBMS2	RNA-binding motif, single-stranded-interacting protein 2	RBMS2_HUMAN	2	-18.852615265542717	0.8114738473445728	H-FCH	H-Naive
H-FCH / H-Naive	A0A0B4J1X5	A0A0B4J1X5	1.0499629981828915	1.0499629981828915	1.8723527470839807E-11	2.2468232965007774E-10	40	A0A0B4J1X5	IGHV3-74	Immunoglobulin heavy variable 3-74	HV374_HUMAN	3	107.04767440246013	2.0704767440246012	H-FCH	H-Naive
H-FCH / H-Naive	P35611	P35611	-0.16677099447147764	0.16677099447147764	1.9252380850954506E-11	2.2770441812208067E-10	40	P35611	ADD1	Alpha-adducin	ADDA_HUMAN	17	-10.916570444680785	0.8908342955531922	H-FCH	H-Naive
H-FCH / H-Naive	Q9HCU0	Q9HCU0	-0.3007422417016166	0.3007422417016166	1.9148036704338033E-11	2.2770441812208067E-10	40	Q9HCU0	CD248	Endosialin	CD248_HUMAN	10	-18.81653860043403	0.8118346139956597	H-FCH	H-Naive
H-FCH / H-Naive	P02746	P02746	0.6631196618175036	0.6631196618175036	1.9468894668607333E-11	2.28620448822789E-10	40	P02746	C1QB	Complement C1q subcomponent subunit B	C1QB_HUMAN	2	58.3503067188805	1.583503067188805	H-FCH	H-Naive
H-FCH / H-Naive	O95425	O95425	-0.16964306605801974	0.16964306605801974	1.971094111880136E-11	2.2982118581070524E-10	40	O95425	SVIL	Supervillin	SVIL_HUMAN	38	-11.093738505512396	0.889062614944876	H-FCH	H-Naive
H-FCH / H-Naive	Q99567	Q99567	-0.1398494576409044	0.1398494576409044	2.0573977093781183E-11	2.3819449536743854E-10	40	Q99567	NUP88	Nuclear pore complex protein Nup88	NUP88_HUMAN	18	-9.238614192240945	0.9076138580775905	H-FCH	H-Naive
H-FCH / H-Naive	Q9NPF5	Q9NPF5	-0.2757666055168961	0.2757666055168961	2.1041998520205104E-11	2.419094095609594E-10	40	Q9NPF5	DMAP1	DNA methyltransferase 1-associated protein 1	DMAP1_HUMAN	6	-17.398871647008505	0.8260112835299149	H-FCH	H-Naive
H-FCH / H-Naive	O76054	O76054	-0.31936798256409343	0.31936798256409343	2.1396023624768664E-11	2.4427126971610897E-10	40	O76054	SEC14L2	SEC14-like protein 2	S14L2_HUMAN	5	-19.857911195430155	0.8014208880456984	H-FCH	H-Naive
H-FCH / H-Naive	P46087	P46087	0.25682585869915264	0.25682585869915264	2.1646628346250136E-11	2.4542797931886365E-10	40	P46087	NOP2	Probable 28S rRNA (cytosine(4447)-C(5))-methyltransferase	NOP2_HUMAN	14	19.484697148918094	1.194846971489181	H-FCH	H-Naive
H-FCH / H-Naive	Q9Y3C0	Q9Y3C0	-0.35153149423253355	0.35153149423253355	2.2873925381607114E-11	2.575666666257678E-10	40	Q9Y3C0	WASHC3	WASH complex subunit 3	WASC3_HUMAN	2	-21.62483361520805	0.7837516638479195	H-FCH	H-Naive
H-FCH / H-Naive	Q8TDD1	Q8TDD1	0.4950538878741589	0.4950538878741589	2.4360855268345934E-11	2.706030139267616E-10	40	Q8TDD1	DDX54	ATP-dependent RNA helicase DDX54	DDX54_HUMAN	7	40.937339739539304	1.409373397395393	H-FCH	H-Naive
H-FCH / H-Naive	Q9UHY1	Q9UHY1	-0.24680333360239576	0.24680333360239576	2.425900800045556E-11	2.706030139267616E-10	40	Q9UHY1	NRBP1	Nuclear receptor-binding protein	NRBP_HUMAN	7	-15.723829409704027	0.8427617059029597	H-FCH	H-Naive
H-FCH / H-Naive	P05204	P05204	-0.364491614709371	0.364491614709371	2.5251808908171705E-11	2.7861727412774686E-10	40	P05204	HMGN2	Non-histone chromosomal protein HMG-17	HMGN2_HUMAN	3	-22.325746015434856	0.7767425398456514	H-FCH	H-Naive
H-FCH / H-Naive	O43301	O43301	-0.2778656323299202	0.2778656323299202	2.761758575913013E-11	3.0268873992006627E-10	40	O43301	HSPA12A	Heat shock 70 kDa protein 12A	HS12A_HUMAN	8	-17.518963495750228	0.8248103650424977	H-FCH	H-Naive
H-FCH / H-Naive	Q8TAE8	Q8TAE8	-0.3151460526492357	0.3151460526492357	2.791013410824517E-11	3.0386927466195406E-10	40	Q8TAE8	GADD45GIP1	Growth arrest and DNA damage-inducible proteins-interacting protein 1	G45IP_HUMAN	2	-19.623038378221857	0.8037696162177814	H-FCH	H-Naive
H-FCH / H-Naive	Q13405	Q13405	-0.28594486433952004	0.28594486433952004	2.917890201638237E-11	3.155928612824515E-10	40	Q13405	MRPL49	39S ribosomal protein L49, mitochondrial	RM49_HUMAN	3	-17.97957435515053	0.8202042564484947	H-FCH	H-Naive
H-FCH / H-Naive	Q9UBB5	Q9UBB5	-0.47835644536920646	0.47835644536920646	2.990251864737242E-11	3.2130549448549194E-10	40	Q9UBB5	MBD2	Methyl-CpG-binding domain protein 2	MBD2_HUMAN	3	-28.22051115373214	0.7177948884626786	H-FCH	H-Naive
H-FCH / H-Naive	A6NCE7;Q9GZQ8	A6NCE7;Q9GZQ8	0.20108018436676584	0.20108018436676584	3.055106951329493E-11	3.2614258623283687E-10	40	A6NCE7;Q9GZQ8	MAP1LC3B2;MAP1LC3B	Microtubule-associated proteins 1A/1B light chain 3 beta 2;Microtubule-associated proteins 1A/1B light chain 3B	MP3B2_HUMAN;MLP3B_HUMAN	5	14.955873823693855	1.1495587382369385	H-FCH	H-Naive
H-FCH / H-Naive	P46779	P46779	0.16266149326893206	0.16266149326893206	3.10798418044013E-11	3.2964683823506937E-10	40	P46779	RPL28	60S ribosomal protein L28	RL28_HUMAN	3	11.935021911645238	1.1193502191164524	H-FCH	H-Naive
H-FCH / H-Naive	Q709C8	Q709C8	-0.25100977243941375	0.25100977243941375	3.3144795180356164E-11	3.4929514920836885E-10	40	Q709C8	VPS13C	Intermembrane lipid transfer protein VPS13C	VP13C_HUMAN	15	-15.969193981333007	0.8403080601866699	H-FCH	H-Naive
H-FCH / H-Naive	Q96PE2	Q96PE2	-0.38321861217606357	0.38321861217606357	3.470707072119245E-11	3.6342945392127646E-10	40	Q96PE2	ARHGEF17	Rho guanine nucleotide exchange factor 17	ARHGH_HUMAN	7	-23.32748611437775	0.7667251388562225	H-FCH	H-Naive
H-FCH / H-Naive	Q9NY27	Q9NY27	-0.33609486273348244	0.33609486273348244	3.636946490520135E-11	3.7842658420348746E-10	40	Q9NY27	PPP4R2	Serine/threonine-protein phosphatase 4 regulatory subunit 2	PP4R2_HUMAN	3	-20.781727984046018	0.7921827201595398	H-FCH	H-Naive
H-FCH / H-Naive	P10412	P10412	-0.433018949227496	0.433018949227496	3.721029040581016E-11	3.8449488748498077E-10	40	P10412	H1-4	Histone H1.4	H14_HUMAN	4	-25.928982998820814	0.7407101700117918	H-FCH	H-Naive
H-FCH / H-Naive	P39023	P39023	0.131120466376971	0.131120466376971	3.787691878853098E-11	3.8449488748498077E-10	40	P39023	RPL3	60S ribosomal protein L3	RL3_HUMAN	13	9.514391251047272	1.0951439125104727	H-FCH	H-Naive
H-FCH / H-Naive	Q02543	Q02543	0.20653748307651196	0.20653748307651196	3.788818234341051E-11	3.8449488748498077E-10	40	Q02543	RPL18A	60S ribosomal protein L18a	RL18A_HUMAN	4	15.39154218103318	1.1539154218103318	H-FCH	H-Naive
H-FCH / H-Naive	Q9H0U6	Q9H0U6	-0.545429737880607	0.545429737880607	3.766323694213527E-11	3.8449488748498077E-10	40	Q9H0U6	MRPL18	39S ribosomal protein L18, mitochondrial	RM18_HUMAN	3	-31.481272574054465	0.6851872742594554	H-FCH	H-Naive
H-FCH / H-Naive	P48643	P48643	0.20294345377277243	0.20294345377277243	4.153342978249188E-11	4.1890158627249485E-10	40	P48643	CCT5	T-complex protein 1 subunit epsilon	TCPE_HUMAN	29	15.104437542279614	1.1510443754227961	H-FCH	H-Naive
H-FCH / H-Naive	Q68EM7	Q68EM7	-0.147023202131929	0.147023202131929	4.222426001738731E-11	4.232724601742972E-10	40	Q68EM7	ARHGAP17	Rho GTPase-activating protein 17	RHG17_HUMAN	12	-9.688801425655512	0.9031119857434449	H-FCH	H-Naive
H-FCH / H-Naive	P26038	P26038	0.11039932509081908	0.11039932509081908	4.7408188610274535E-11	4.723579519714628E-10	40	P26038	MSN	Moesin	MOES_HUMAN	42	7.9526998578313135	1.0795269985783131	H-FCH	H-Naive
H-FCH / H-Naive	Q01844	Q01844	-0.1844654306601825	0.1844654306601825	4.996203925503653E-11	4.922195181507129E-10	40	Q01844	EWSR1	RNA-binding protein EWS	EWS_HUMAN	5	-12.002492271050913	0.8799750772894909	H-FCH	H-Naive
H-FCH / H-Naive	Q16851	Q16851	-0.14626894310292274	0.14626894310292274	5.000040117467703E-11	4.922195181507129E-10	40	Q16851	UGP2	UTP--glucose-1-phosphate uridylyltransferase	UGPA_HUMAN	24	-9.641573255738257	0.9035842674426174	H-FCH	H-Naive
H-FCH / H-Naive	Q9Y3D8	Q9Y3D8	0.13286458066707638	0.13286458066707638	5.415826018978401E-11	5.299772604286007E-10	40	Q9Y3D8	AK6	Adenylate kinase isoenzyme 6	KAD6_HUMAN	3	9.646866314650504	1.096468663146505	H-FCH	H-Naive
H-FCH / H-Naive	P84101	P84101	-0.6969748344975714	0.6969748344975714	5.490419272235047E-11	5.34097590742865E-10	40	P84101	SERF2	Small EDRK-rich factor 2	SERF2_HUMAN	3	-38.31356549793987	0.6168643450206013	H-FCH	H-Naive
H-FCH / H-Naive	Q96GA7	Q96GA7	-0.6316937661971366	0.6316937661971366	5.7764661644834015E-11	5.586182573182772E-10	40	Q96GA7	SDSL	Serine dehydratase-like	SDSL_HUMAN	3	-35.45817695498935	0.6454182304501065	H-FCH	H-Naive
H-FCH / H-Naive	O75179	O75179	-0.29006147931879134	0.29006147931879134	5.898391965510115E-11	5.670734731753585E-10	40	O75179	ANKRD17	Ankyrin repeat domain-containing protein 17	ANR17_HUMAN	6	-18.213279495497126	0.8178672050450287	H-FCH	H-Naive
H-FCH / H-Naive	Q9Y490	Q9Y490	0.07776534413258847	0.07776534413258847	6.22991229637592E-11	5.954637101884891E-10	40	Q9Y490	TLN1	Talin-1	TLN1_HUMAN	111	5.53820446761748	1.0553820446761748	H-FCH	H-Naive
H-FCH / H-Naive	P62140	P62140	-0.2045864442430894	0.2045864442430894	6.287766945992693E-11	5.975195872376872E-10	40	P62140	PPP1CB	Serine/threonine-protein phosphatase PP1-beta catalytic subunit	PP1B_HUMAN	8	-13.221259289286735	0.8677874071071326	H-FCH	H-Naive
H-FCH / H-Naive	P29372	P29372	-0.5009725916328734	0.5009725916328734	6.810923756449545E-11	6.383572268629568E-10	40	P29372	MPG	DNA-3-methyladenine glycosylase	3MG_HUMAN	2	-29.33697536018406	0.7066302463981594	H-FCH	H-Naive
H-FCH / H-Naive	Q04756	Q04756	0.6410728370284335	0.6410728370284335	6.872824157831104E-11	6.383572268629568E-10	36	Q04756	HGFAC	Hepatocyte growth factor activator	HGFA_HUMAN	1	55.94884167851912	1.5594884167851912	H-FCH	H-Naive
H-FCH / H-Naive	Q16540	Q16540	-0.6097139052106928	0.6097139052106928	6.864047358827553E-11	6.383572268629568E-10	40	Q16540	MRPL23	39S ribosomal protein L23, mitochondrial	RM23_HUMAN	2	-34.46733558832062	0.6553266441167938	H-FCH	H-Naive
H-FCH / H-Naive	Q8NC51	Q8NC51	-0.24778293552010816	0.24778293552010816	6.765598324280299E-11	6.383572268629568E-10	40	Q8NC51	SERBP1	Plasminogen activator inhibitor 1 RNA-binding protein	PAIRB_HUMAN	21	-15.78103420618121	0.8421896579381879	H-FCH	H-Naive
H-FCH / H-Naive	Q9H3L0	Q9H3L0	-0.7594165062644136	0.7594165062644136	6.934261193215371E-11	6.404452472834872E-10	40	Q9H3L0	MMADHC	Cobalamin trafficking protein CblD	MMAD_HUMAN	2	-40.9264796491066	0.590735203508934	H-FCH	H-Naive
H-FCH / H-Naive	P16930	P16930	-0.5125706458539685	0.5125706458539685	7.122386774439421E-11	6.513817045015783E-10	40	P16930	FAH	Fumarylacetoacetase	FAAA_HUMAN	4	-29.902769320378063	0.7009723067962194	H-FCH	H-Naive
H-FCH / H-Naive	P67936	P67936	0.4696406565831253	0.4696406565831253	7.131916472645018E-11	6.513817045015783E-10	40	P67936	TPM4	Tropomyosin alpha-4 chain	TPM4_HUMAN	16	38.47645109486029	1.3847645109486029	H-FCH	H-Naive
H-FCH / H-Naive	Q92599	Q92599	-0.23733164700125225	0.23733164700125225	7.341098483755204E-11	6.667826468117988E-10	40	Q92599	SEPTIN8	Septin-8	SEPT8_HUMAN	9	-15.168713102861453	0.8483128689713855	H-FCH	H-Naive
H-FCH / H-Naive	O14787	O14787	0.28642847128182747	0.28642847128182747	7.384256108582032E-11	6.670174199180694E-10	40	O14787	TNPO2	Transportin-2	TNPO2_HUMAN	8	21.9617258887989	1.219617258887989	H-FCH	H-Naive
H-FCH / H-Naive	P01834	P01834	1.0128663306871528	1.0128663306871528	7.681888150596927E-11	6.826499524098027E-10	40	P01834	IGKC	Immunoglobulin kappa constant	IGKC_HUMAN	5	101.79162940234887	2.0179162940234887	H-FCH	H-Naive
H-FCH / H-Naive	P52630	P52630	-0.24617263016170773	0.24617263016170773	7.635027538512812E-11	6.826499524098027E-10	40	P52630	STAT2	Signal transducer and activator of transcription 2	STAT2_HUMAN	8	-15.686978315424394	0.8431302168457561	H-FCH	H-Naive
H-FCH / H-Naive	Q9NQ92	Q9NQ92	-0.41926204220109903	0.41926204220109903	7.677990912143682E-11	6.826499524098027E-10	40	Q9NQ92	COPRS	Coordinator of PRMT5 and differentiation stimulator	COPRS_HUMAN	2	-25.219296019888105	0.747807039801119	H-FCH	H-Naive
H-FCH / H-Naive	P0DOY2;P0DOY3	P0DOY2;P0DOY3	1.1256937644967289	1.1256937644967289	8.158602029597226E-11	7.211151471321421E-10	40	P0DOY2;P0DOY3	IGLC2;IGLC3	Immunoglobulin lambda constant 2;Immunoglobulin lambda constant 3	IGLC2_HUMAN;IGLC3_HUMAN	5	118.20645262375042	2.1820645262375042	H-FCH	H-Naive
H-FCH / H-Naive	P82979	P82979	-0.16893597030337837	0.16893597030337837	8.336695059936939E-11	7.329158651623706E-10	40	P82979	SARNP	SAP domain-containing ribonucleoprotein	SARNP_HUMAN	9	-11.05015296137488	0.8894984703862512	H-FCH	H-Naive
H-FCH / H-Naive	P01860	P01860	1.1299409317242795	1.1299409317242795	8.537394377701617E-11	7.465678913266735E-10	40	P01860	IGHG3	Immunoglobulin heavy constant gamma 3	IGHG3_HUMAN	10	118.84977970026225	2.1884977970026225	H-FCH	H-Naive
H-FCH / H-Naive	P42166	P42166	-0.2510955354102069	0.2510955354102069	8.60578403997205E-11	7.485666117309022E-10	40	P42166	TMPO	Lamina-associated polypeptide 2, isoform alpha	LAP2A_HUMAN	24	-15.974189158522446	0.8402581084147756	H-FCH	H-Naive
H-FCH / H-Naive	Q9Y5Y5	Q9Y5Y5	-0.5163860350930398	0.5163860350930398	8.990943687867211E-11	7.779532327817736E-10	40	Q9Y5Y5	PEX16	Peroxisomal membrane protein PEX16	PEX16_HUMAN	2	-30.087905384000933	0.6991209461599907	H-FCH	H-Naive
H-FCH / H-Naive	Q8WW12	Q8WW12	-0.3371839904638739	0.3371839904638739	9.305091477186342E-11	8.009199156279764E-10	40	Q8WW12	PCNP	PEST proteolytic signal-containing nuclear protein	PCNP_HUMAN	9	-20.841509334575747	0.7915849066542425	H-FCH	H-Naive
H-FCH / H-Naive	P06396	P06396	0.11848962532818819	0.11848962532818819	9.43417604666965E-11	8.07801323996089E-10	40	P06396	GSN	Gelsolin	GELS_HUMAN	29	8.559774215335537	1.0855977421533554	H-FCH	H-Naive
H-FCH / H-Naive	Q1KMD3	Q1KMD3	-0.1608000710617499	0.1608000710617499	9.772866196581353E-11	8.324659081440283E-10	40	Q1KMD3	HNRNPUL2	Heterogeneous nuclear ribonucleoprotein U-like protein 2	HNRL2_HUMAN	20	-10.547114283655612	0.8945288571634439	H-FCH	H-Naive
H-FCH / H-Naive	P02763	P02763	1.1243978856828865	1.1243978856828865	1.0497568391072066E-10	8.850257658934605E-10	40	P02763	ORM1	Alpha-1-acid glycoprotein 1	A1AG1_HUMAN	2	118.01054000709898	2.18010540007099	H-FCH	H-Naive
H-FCH / H-Naive	P52292	P52292	0.29071040334005765	0.29071040334005765	1.0452864324915521E-10	8.850257658934605E-10	40	P52292	KPNA2	Importin subunit alpha-1	IMA1_HUMAN	14	22.324247122218498	1.223242471222185	H-FCH	H-Naive
H-FCH / H-Naive	Q9Y5V3	Q9Y5V3	-0.3357541151804587	0.3357541151804587	1.0659090754851328E-10	8.940584286212033E-10	40	Q9Y5V3	MAGED1	Melanoma-associated antigen D1	MAGD1_HUMAN	7	-20.763015352758586	0.7923698464724142	H-FCH	H-Naive
H-FCH / H-Naive	Q96I99	Q96I99	0.14715939522842772	0.14715939522842772	1.0944431261480763E-10	9.087194441350696E-10	40	Q96I99	SUCLG2	Succinate--CoA ligase [GDP-forming] subunit beta, mitochondrial	SUCB2_HUMAN	16	10.73869266540235	1.1073869266540235	H-FCH	H-Naive
H-FCH / H-Naive	Q9NX70	Q9NX70	-0.37974063703737804	0.37974063703737804	1.092888026370517E-10	9.087194441350696E-10	40	Q9NX70	MED29	Mediator of RNA polymerase II transcription subunit 29	MED29_HUMAN	2	-23.142424975839717	0.7685757502416029	H-FCH	H-Naive
H-FCH / H-Naive	Q9NSI2	Q9NSI2	-0.5051882641521275	0.5051882641521275	1.1068807384799886E-10	9.144281075683928E-10	40	Q9NSI2	SLX9	Ribosome biogenesis protein SLX9 homolog	SLX9_HUMAN	5	-29.54315709207165	0.7045684290792835	H-FCH	H-Naive
H-FCH / H-Naive	Q9H9C1	Q9H9C1	-0.33207952241363703	0.33207952241363703	1.1491269911898196E-10	9.445823867580318E-10	40	Q9H9C1	VIPAS39	Spermatogenesis-defective protein 39 homolog	SPE39_HUMAN	6	-20.560938850652978	0.7943906114934702	H-FCH	H-Naive
H-FCH / H-Naive	Q92626	Q92626	-0.241303644933566	0.241303644933566	1.216253626571346E-10	9.947865483001459E-10	40	Q92626	PXDN	Peroxidasin homolog	PXDN_HUMAN	11	-15.401947619206824	0.8459805238079318	H-FCH	H-Naive
H-FCH / H-Naive	O94964	O94964	-0.3587311968052281	0.3587311968052281	1.3309597622160155E-10	1.0832167569718464E-09	40	O94964	SOGA1	Protein SOGA1	SOGA1_HUMAN	3	-22.014986911007117	0.7798501308899288	H-FCH	H-Naive
H-FCH / H-Naive	Q15424	Q15424	-0.24373768788891953	0.24373768788891953	1.3772967283546203E-10	1.1154068085788156E-09	40	Q15424	SAFB	Scaffold attachment factor B1	SAFB1_HUMAN	23	-15.544556888841555	0.8445544311115845	H-FCH	H-Naive
H-FCH / H-Naive	Q9UHB9	Q9UHB9	-0.12717738952306049	0.12717738952306049	1.394920816757835E-10	1.124142069975432E-09	40	Q9UHB9	SRP68	Signal recognition particle subunit SRP68	SRP68_HUMAN	21	-8.43789025705528	0.9156210974294472	H-FCH	H-Naive
H-FCH / H-Naive	Q14677	Q14677	-0.17122415058624207	0.17122415058624207	1.4646082629881024E-10	1.1745443826109466E-09	40	Q14677	CLINT1	Clathrin interactor 1	EPN4_HUMAN	13	-11.191119665456196	0.888088803345438	H-FCH	H-Naive
H-FCH / H-Naive	P61923	P61923	-0.3575635853332833	0.3575635853332833	1.4835250516840932E-10	1.1788084204321245E-09	40	P61923	COPZ1	Coatomer subunit zeta-1	COPZ1_HUMAN	4	-21.95184601817538	0.7804815398182462	H-FCH	H-Naive
H-FCH / H-Naive	Q8WWI5	Q8WWI5	-0.5040922548671448	0.5040922548671448	1.4842660768214704E-10	1.1788084204321245E-09	40	Q8WWI5	SLC44A1	Choline transporter-like protein 1	CTL1_HUMAN	2	-29.48961099145816	0.7051038900854184	H-FCH	H-Naive
H-FCH / H-Naive	P07199	P07199	-0.3077100249454131	0.3077100249454131	1.599706912179816E-10	1.2643837325113547E-09	40	P07199	CENPB	Major centromere autoantigen B	CENPB_HUMAN	5	-19.207684987912543	0.8079231501208746	H-FCH	H-Naive
H-FCH / H-Naive	Q86TX2	Q86TX2	-0.26474385450738264	0.26474385450738264	1.6267954559253244E-10	1.2796419758570496E-09	40	Q86TX2	ACOT1	Acyl-coenzyme A thioesterase 1	ACOT1_HUMAN	8	-16.7653498176788	0.832346501823212	H-FCH	H-Naive
H-FCH / H-Naive	Q9Y385	Q9Y385	-0.3430955172690907	0.3430955172690907	1.6943434464706465E-10	1.3264288695227349E-09	40	Q9Y385	UBE2J1	Ubiquitin-conjugating enzyme E2 J1	UB2J1_HUMAN	4	-21.165202224064583	0.7883479777593542	H-FCH	H-Naive
H-FCH / H-Naive	P02749	P02749	0.6622468832299848	0.6622468832299848	1.787831228021251E-10	1.3929831937757997E-09	40	P02749	APOH	Beta-2-glycoprotein 1	APOH_HUMAN	2	58.2545394520003	1.582545394520003	H-FCH	H-Naive
H-FCH / H-Naive	P78346	P78346	-0.5668586280351049	0.5668586280351049	2.0378572432616072E-10	1.5803006169443788E-09	40	P78346	RPP30	Ribonuclease P protein subunit p30	RPP30_HUMAN	4	-32.49148580207839	0.6750851419792161	H-FCH	H-Naive
H-FCH / H-Naive	Q9BT22	Q9BT22	-0.3003305761654716	0.3003305761654716	2.0636880552832254E-10	1.5853753097596368E-09	40	Q9BT22	ALG1	Chitobiosyldiphosphodolichol beta-mannosyltransferase	ALG1_HUMAN	6	-18.79337001605349	0.8120662998394651	H-FCH	H-Naive
H-FCH / H-Naive	Q9NY61	Q9NY61	-0.29163975714314916	0.29163975714314916	2.063634981620767E-10	1.5853753097596368E-09	40	Q9NY61	AATF	Protein AATF	AATF_HUMAN	8	-18.302703512911954	0.8169729648708804	H-FCH	H-Naive
H-FCH / H-Naive	O76031	O76031	-0.13484839644770474	0.13484839644770474	2.139030703613908E-10	1.6205375468853756E-09	40	O76031	CLPX	ATP-dependent Clp protease ATP-binding subunit clpX-like, mitochondrial	CLPX_HUMAN	16	-8.923446493817389	0.9107655350618261	H-FCH	H-Naive
H-FCH / H-Naive	P46777	P46777	0.15125736781639176	0.15125736781639176	2.137763659545227E-10	1.6205375468853756E-09	40	P46777	RPL5	60S ribosomal protein L5	RL5_HUMAN	13	11.053692883509193	1.110536928835092	H-FCH	H-Naive
H-FCH / H-Naive	Q5T0Z8	Q5T0Z8	-0.32928590294285714	0.32928590294285714	2.1257956482578504E-10	1.6205375468853756E-09	40	Q5T0Z8	C6orf132	Uncharacterized protein C6orf132	CF132_HUMAN	3	-20.40696486125938	0.7959303513874062	H-FCH	H-Naive
H-FCH / H-Naive	P36578	P36578	0.15692405013453709	0.15692405013453709	2.1754279705994308E-10	1.640552102598837E-09	40	P36578	RPL4	60S ribosomal protein L4	RL4_HUMAN	14	11.490752350594825	1.1149075235059482	H-FCH	H-Naive
H-FCH / H-Naive	P12259	P12259	0.45019952921875284	0.45019952921875284	2.2104872848278502E-10	1.659379496007756E-09	40	P12259	F5	Coagulation factor V	FA5_HUMAN	14	36.622919744293256	1.3662291974429326	H-FCH	H-Naive
H-FCH / H-Naive	P01011	P01011	0.6389746732118923	0.6389746732118923	2.2677050541178047E-10	1.6869262936514349E-09	40	P01011	SERPINA3	Alpha-1-antichymotrypsin	AACT_HUMAN	14	55.72220445517466	1.5572220445517466	H-FCH	H-Naive
H-FCH / H-Naive	Q8IXJ6	Q8IXJ6	-0.279823353140198	0.279823353140198	2.2672757389766048E-10	1.6869262936514349E-09	40	Q8IXJ6	SIRT2	NAD-dependent protein deacetylase sirtuin-2	SIR2_HUMAN	5	-17.63081342024575	0.8236918657975425	H-FCH	H-Naive
H-FCH / H-Naive	Q08623	Q08623	-0.4802067124680878	0.4802067124680878	2.414961950140522E-10	1.7883772279419002E-09	40	Q08623	PUDP	Pseudouridine-5'-phosphatase	HDHD1_HUMAN	3	-28.312509873856595	0.716874901261434	H-FCH	H-Naive
H-FCH / H-Naive	P08754	P08754	-0.31998273174215885	0.31998273174215885	2.4827495391145824E-10	1.8303319472216923E-09	40	P08754	GNAI3	Guanine nucleotide-binding protein G(i) subunit alpha-3	GNAI3_HUMAN	2	-19.892053399176525	0.8010794660082348	H-FCH	H-Naive
H-FCH / H-Naive	Q8IZH2	Q8IZH2	-0.22357131372902625	0.22357131372902625	2.5052747000937864E-10	1.8386926816759756E-09	40	Q8IZH2	XRN1	5'-3' exoribonuclease 1	XRN1_HUMAN	15	-14.355726757023746	0.8564427324297625	H-FCH	H-Naive
H-FCH / H-Naive	Q9BUL9	Q9BUL9	-0.23709010606896166	0.23709010606896166	2.6467729626293864E-10	1.933908778027872E-09	40	Q9BUL9	RPP25	Ribonuclease P protein subunit p25	RPP25_HUMAN	2	-15.154509170005593	0.8484549082999441	H-FCH	H-Naive
H-FCH / H-Naive	Q09666	Q09666	-0.13519190527768185	0.13519190527768185	2.8128426062737445E-10	2.0461563029708125E-09	40	Q09666	AHNAK	Neuroblast differentiation-associated protein AHNAK	AHNK_HUMAN	323	-8.945129437999967	0.9105487056200003	H-FCH	H-Naive
H-FCH / H-Naive	Q9H832	Q9H832	-0.37130325941746906	0.37130325941746906	2.890420872554862E-10	2.0933268345727727E-09	40	Q9H832	UBE2Z	Ubiquitin-conjugating enzyme E2 Z	UBE2Z_HUMAN	5	-22.691618447980744	0.7730838155201926	H-FCH	H-Naive
H-FCH / H-Naive	P08574	P08574	-0.4355399130761061	0.4355399130761061	2.9468373004588586E-10	2.1248247903308616E-09	40	P08574	CYC1	Cytochrome c1, heme protein, mitochondrial	CY1_HUMAN	3	-26.058301600167933	0.7394169839983207	H-FCH	H-Naive
H-FCH / H-Naive	Q96FV2	Q96FV2	-0.4349329082339481	0.4349329082339481	3.0679456933077213E-10	2.2024902706541022E-09	40	Q96FV2	SCRN2	Secernin-2	SCRN2_HUMAN	4	-26.027184551081874	0.7397281544891813	H-FCH	H-Naive
H-FCH / H-Naive	Q92530	Q92530	-0.37881271126212934	0.37881271126212934	3.114271172541233E-10	2.2260268728946904E-09	40	Q92530	PSMF1	Proteasome inhibitor PI31 subunit	PSMF1_HUMAN	3	-23.09297511754972	0.7690702488245028	H-FCH	H-Naive
H-FCH / H-Naive	P27824	P27824	-0.0949250190753453	0.0949250190753453	3.1826040189158894E-10	2.2650220809946854E-09	40	P27824	CANX	Calnexin	CALX_HUMAN	32	-6.367909059524002	0.93632090940476	H-FCH	H-Naive
H-FCH / H-Naive	Q86XL3	Q86XL3	-0.3544052897357025	0.3544052897357025	3.231389935198195E-10	2.280002168869456E-09	40	Q86XL3	ANKLE2	Ankyrin repeat and LEM domain-containing protein 2	ANKL2_HUMAN	14	-21.78079867649393	0.7821920132350607	H-FCH	H-Naive
H-FCH / H-Naive	Q9UHD8	Q9UHD8	-0.11007624573694906	0.11007624573694906	3.22591375106187E-10	2.280002168869456E-09	40	Q9UHD8	SEPTIN9	Septin-9	SEPT9_HUMAN	27	-7.346090654771964	0.9265390934522804	H-FCH	H-Naive
H-FCH / H-Naive	P16403	P16403	-1.3484119666690702	1.3484119666690702	3.4793826279277024E-10	2.4444893334671555E-09	40	P16403	H1-2	Histone H1.2	H12_HUMAN	2	-60.727590143394124	0.3927240985660588	H-FCH	H-Naive
H-FCH / H-Naive	Q9Y3A4	Q9Y3A4	-0.5298155934723097	0.5298155934723097	3.57925791109392E-10	2.503957449292938E-09	40	Q9Y3A4	RRP7A	Ribosomal RNA-processing protein 7 homolog A	RRP7A_HUMAN	1	-30.73567373417664	0.6926432626582336	H-FCH	H-Naive
H-FCH / H-Naive	Q8N5K1	Q8N5K1	-0.5113846590720494	0.5113846590720494	3.6168564819517434E-10	2.5195390069189264E-09	40	Q8N5K1	CISD2	CDGSH iron-sulfur domain-containing protein 2	CISD2_HUMAN	3	-29.84512126107761	0.7015487873892239	H-FCH	H-Naive
H-FCH / H-Naive	O00268	O00268	-0.361557258762437	0.361557258762437	3.669135343078454E-10	2.5307703144493415E-09	40	O00268	TAF4	Transcription initiation factor TFIID subunit 4	TAF4_HUMAN	4	-22.167600425613198	0.778323995743868	H-FCH	H-Naive
H-FCH / H-Naive	Q01650	Q01650	-0.21661603637172536	0.21661603637172536	3.6532831157353703E-10	2.5307703144493415E-09	40	Q01650	SLC7A5	Large neutral amino acids transporter small subunit 1	LAT1_HUMAN	2	-13.941836182173617	0.8605816381782638	H-FCH	H-Naive
H-FCH / H-Naive	Q8N4C8	Q8N4C8	-0.3036130098303462	0.3036130098303462	3.6791612235607823E-10	2.5307703144493415E-09	40	Q8N4C8	MINK1	Misshapen-like kinase 1	MINK1_HUMAN	3	-18.977922096491106	0.8102207790350889	H-FCH	H-Naive
H-FCH / H-Naive	Q14320	Q14320	0.28489197228393187	0.28489197228393187	3.714003838640728E-10	2.544092629468899E-09	40	Q14320	FAM50A	Protein FAM50A	FA50A_HUMAN	9	21.83190336185683	1.2183190336185683	H-FCH	H-Naive
H-FCH / H-Naive	Q96T37	Q96T37	-0.31053895770301204	0.31053895770301204	3.732843098587326E-10	2.5463875743060434E-09	40	Q96T37	RBM15	RNA-binding protein 15	RBM15_HUMAN	11	-19.3659527315901	0.806340472684099	H-FCH	H-Naive
H-FCH / H-Naive	P35658	P35658	-0.17550282218186428	0.17550282218186428	3.896734201795213E-10	2.6472029040294757E-09	40	P35658	NUP214	Nuclear pore complex protein Nup214	NU214_HUMAN	28	-11.45411434619783	0.8854588565380217	H-FCH	H-Naive
H-FCH / H-Naive	O00303	O00303	0.12548787523232982	0.12548787523232982	3.9138711990007076E-10	2.647902984015294E-09	40	O00303	EIF3F	Eukaryotic translation initiation factor 3 subunit F	EIF3F_HUMAN	11	9.087657130883686	1.0908765713088369	H-FCH	H-Naive
H-FCH / H-Naive	Q15653	Q15653	-0.5534490371674892	0.5534490371674892	4.020940771315598E-10	2.7091912410011656E-09	40	Q15653	NFKBIB	NF-kappa-B inhibitor beta	IKBB_HUMAN	2	-31.861081096642774	0.6813891890335723	H-FCH	H-Naive
H-FCH / H-Naive	P09012	P09012	-0.25392827272419644	0.25392827272419644	4.1241763176084305E-10	2.759954570500141E-09	40	P09012	SNRPA	U1 small nuclear ribonucleoprotein A	SNRPA_HUMAN	5	-16.139012295947108	0.8386098770405289	H-FCH	H-Naive
H-FCH / H-Naive	Q9NW64	Q9NW64	-0.5678302805360234	0.5678302805360234	4.1298590288505757E-10	2.759954570500141E-09	40	Q9NW64	RBM22	Pre-mRNA-splicing factor RBM22	RBM22_HUMAN	4	-32.536937356813226	0.6746306264318678	H-FCH	H-Naive
H-FCH / H-Naive	P63000	P63000	0.15306292758535328	0.15306292758535328	4.2154945487749037E-10	2.7944649347523964E-09	40	P63000	RAC1	Ras-related C3 botulinum toxin substrate 1	RAC1_HUMAN	8	11.192765660704506	1.111927656607045	H-FCH	H-Naive
H-FCH / H-Naive	Q9Y305	Q9Y305	0.1738622984344428	0.1738622984344428	4.209542197960914E-10	2.7944649347523964E-09	40	Q9Y305	ACOT9	Acyl-coenzyme A thioesterase 9, mitochondrial	ACOT9_HUMAN	10	12.807446048501237	1.1280744604850124	H-FCH	H-Naive
H-FCH / H-Naive	P35555	P35555	-0.19767048829362296	0.19767048829362296	4.2703067124141385E-10	2.819431419762588E-09	40	P35555	FBN1	Fibrillin-1	FBN1_HUMAN	18	-12.804262804486033	0.8719573719551397	H-FCH	H-Naive
H-FCH / H-Naive	Q53H96	Q53H96	-0.35807234811791194	0.35807234811791194	4.386051156734005E-10	2.8842672406682822E-09	40	Q53H96	PYCR3	Pyrroline-5-carboxylate reductase 3	P5CR3_HUMAN	4	-21.979364651282218	0.7802063534871778	H-FCH	H-Naive
H-FCH / H-Naive	Q9UDY2	Q9UDY2	-0.21084660834547447	0.21084660834547447	4.754111260937731E-10	3.1138481725026423E-09	40	Q9UDY2	TJP2	Tight junction protein ZO-2	ZO2_HUMAN	30	-13.596995122259425	0.8640300487774057	H-FCH	H-Naive
H-FCH / H-Naive	P62277	P62277	-0.15791600327824554	0.15791600327824554	4.798221425284967E-10	3.1178956613314174E-09	40	P62277	RPS13	40S ribosomal protein S13	RS13_HUMAN	7	-10.368111639026045	0.8963188836097395	H-FCH	H-Naive
H-FCH / H-Naive	Q9UL26	Q9UL26	-0.20838355446737358	0.20838355446737358	4.788788103357651E-10	3.1178956613314174E-09	40	Q9UL26	RAB22A	Ras-related protein Rab-22A	RB22A_HUMAN	5	-13.449356834888038	0.8655064316511196	H-FCH	H-Naive
H-FCH / H-Naive	P07355	P07355	0.19178963276231617	0.19178963276231617	4.910462122841126E-10	3.16580946294549E-09	40	P07355	ANXA2	Annexin A2	ANXA2_HUMAN	29	14.217968725150598	1.142179687251506	H-FCH	H-Naive
H-FCH / H-Naive	Q16563	Q16563	-0.4248834846702659	0.4248834846702659	4.91047088230596E-10	3.16580946294549E-09	40	Q16563	SYPL1	Synaptophysin-like protein 1	SYPL1_HUMAN	2	-25.510111114100564	0.7448988888589944	H-FCH	H-Naive
H-FCH / H-Naive	O15400	O15400	-0.22040149383614396	0.22040149383614396	5.114836626889313E-10	3.2776358454442682E-09	40	O15400	STX7	Syntaxin-7	STX7_HUMAN	8	-14.167346420312722	0.8583265357968728	H-FCH	H-Naive
H-FCH / H-Naive	P18669	P18669	-0.1893945666392925	0.1893945666392925	5.123798128218837E-10	3.2776358454442682E-09	40	P18669	PGAM1	Phosphoglycerate mutase 1	PGAM1_HUMAN	10	-12.302633001204411	0.8769736699879559	H-FCH	H-Naive
H-FCH / H-Naive	Q15847	Q15847	-0.30669071523898433	0.30669071523898433	5.343222256772026E-10	3.4047509264082218E-09	40	Q15847	ADIRF	Adipogenesis regulatory factor	ADIRF_HUMAN	2	-19.150582490364666	0.8084941750963534	H-FCH	H-Naive
H-FCH / H-Naive	Q96AQ8	Q96AQ8	-0.4383951066946433	0.4383951066946433	5.572726682181658E-10	3.523677948271787E-09	40	Q96AQ8	MCUR1	Mitochondrial calcium uniporter regulator 1	MCUR1_HUMAN	6	-26.20449264451875	0.7379550735548125	H-FCH	H-Naive
H-FCH / H-Naive	Q9NZB2	Q9NZB2	-0.13849912970817224	0.13849912970817224	5.553881931820972E-10	3.523677948271787E-09	40	Q9NZB2	FAM120A	Constitutive coactivator of PPAR-gamma-like protein 1	F120A_HUMAN	22	-9.15362394524114	0.9084637605475886	H-FCH	H-Naive
H-FCH / H-Naive	Q14865	Q14865	-0.4175084342909524	0.4175084342909524	5.639500651745161E-10	3.552237192133734E-09	40	Q14865	ARID5B	AT-rich interactive domain-containing protein 5B	ARI5B_HUMAN	3	-25.128344182471196	0.748716558175288	H-FCH	H-Naive
H-FCH / H-Naive	O95793	O95793	-0.19409876791463324	0.19409876791463324	5.681856820828421E-10	3.565256722687758E-09	40	O95793	STAU1	Double-stranded RNA-binding protein Staufen homolog 1	STAU1_HUMAN	12	-12.588122442273397	0.874118775577266	H-FCH	H-Naive
H-FCH / H-Naive	Q8IZ81	Q8IZ81	-0.26321032728758886	0.26321032728758886	5.738950736540562E-10	3.587389737974405E-09	40	Q8IZ81	ELMOD2	ELMO domain-containing protein 2	ELMD2_HUMAN	3	-16.676827668782025	0.8332317233121798	H-FCH	H-Naive
H-FCH / H-Naive	Q76M96	Q76M96	0.3446319363283758	0.3446319363283758	5.987659678865901E-10	3.728678981839221E-09	40	Q76M96	CCDC80	Coiled-coil domain-containing protein 80	CCD80_HUMAN	15	26.982698003542517	1.2698269800354252	H-FCH	H-Naive
H-FCH / H-Naive	P24390;P33947	P24390;P33947	-0.7430843093243639	0.7430843093243639	6.020756108272217E-10	3.735140770565859E-09	40	P24390;P33947	KDELR1;KDELR2	ER lumen protein-retaining receptor 1;ER lumen protein-retaining receptor 2	ERD21_HUMAN;ERD22_HUMAN	1	-40.25393134597499	0.5974606865402501	H-FCH	H-Naive
H-FCH / H-Naive	Q6NW29	Q6NW29	-0.17503324693161382	0.17503324693161382	6.203123490960106E-10	3.833810157570833E-09	40	Q6NW29	RWDD4	RWD domain-containing protein 4	RWDD4_HUMAN	3	-11.425289318989407	0.8857471068101059	H-FCH	H-Naive
H-FCH / H-Naive	P46013	P46013	0.20711275544345156	0.20711275544345156	6.274527743841737E-10	3.8634170827250255E-09	40	P46013	MKI67	Proliferation marker protein Ki-67	KI67_HUMAN	31	15.437563550931177	1.1543756355093118	H-FCH	H-Naive
H-FCH / H-Naive	O15305	O15305	0.10233630514348271	0.10233630514348271	6.35883183909E-10	3.875817134437875E-09	40	O15305	PMM2	Phosphomannomutase 2	PMM2_HUMAN	12	7.35105021474185	1.0735105021474185	H-FCH	H-Naive
H-FCH / H-Naive	P50552	P50552	-0.11564269300891367	0.11564269300891367	6.365393104003808E-10	3.875817134437875E-09	40	P50552	VASP	Vasodilator-stimulated phosphoprotein	VASP_HUMAN	10	-7.7028946794104325	0.9229710532058957	H-FCH	H-Naive
H-FCH / H-Naive	Q16774	Q16774	-0.39096428097131736	0.39096428097131736	6.349834075539439E-10	3.875817134437875E-09	40	Q16774	GUK1	Guanylate kinase	KGUA_HUMAN	6	-23.738029225198588	0.7626197077480141	H-FCH	H-Naive
H-FCH / H-Naive	P03905	P03905	-0.5293884082440555	0.5293884082440555	6.406091799842699E-10	3.886204767137048E-09	40	P03905	MT-ND4	NADH-ubiquinone oxidoreductase chain 4	NU4M_HUMAN	2	-30.715161375529043	0.6928483862447096	H-FCH	H-Naive
H-FCH / H-Naive	Q7Z3C6	Q7Z3C6	-0.47962522857314205	0.47962522857314205	6.433918077585084E-10	3.888735779246279E-09	40	Q7Z3C6	ATG9A	Autophagy-related protein 9A	ATG9A_HUMAN	6	-28.283610126092672	0.7171638987390733	H-FCH	H-Naive
H-FCH / H-Naive	O75369	O75369	0.05563018591425265	0.05563018591425265	6.798630742106919E-10	4.0941204908512E-09	40	O75369	FLNB	Filamin-B	FLNB_HUMAN	106	3.9312988117900627	1.0393129881179006	H-FCH	H-Naive
H-FCH / H-Naive	P61247	P61247	0.17868439785550116	0.17868439785550116	7.117604068373234E-10	4.2550331230565814E-09	40	P61247	RPS3A	40S ribosomal protein S3a	RS3A_HUMAN	19	13.185127267163788	1.1318512726716379	H-FCH	H-Naive
H-FCH / H-Naive	P62314	P62314	-0.32195154479420796	0.32195154479420796	7.106848221822557E-10	4.2550331230565814E-09	40	P62314	SNRPD1	Small nuclear ribonucleoprotein Sm D1	SMD1_HUMAN	3	-20.0013003283772	0.799986996716228	H-FCH	H-Naive
H-FCH / H-Naive	P02788	P02788	0.4087217254761268	0.4087217254761268	7.15653407222792E-10	4.262805077805327E-09	40	P02788	LTF	Lactotransferrin	TRFL_HUMAN	7	32.75090768300917	1.3275090768300917	H-FCH	H-Naive
H-FCH / H-Naive	Q9UNF1	Q9UNF1	-0.18954964776353156	0.18954964776353156	7.491322298048184E-10	4.4461133061340135E-09	40	Q9UNF1	MAGED2	Melanoma-associated antigen D2	MAGD2_HUMAN	17	-12.312059439181356	0.8768794056081864	H-FCH	H-Naive
H-FCH / H-Naive	Q9BUH6	Q9BUH6	-0.22726006106676605	0.22726006106676605	8.080163142107407E-10	4.77834108115992E-09	40	Q9BUH6	PAXX	Protein PAXX	PAXX_HUMAN	6	-14.57442616379957	0.8542557383620043	H-FCH	H-Naive
H-FCH / H-Naive	P98172	P98172	-0.4398295675953257	0.4398295675953257	8.172842237425687E-10	4.815825318397072E-09	40	P98172	EFNB1	Ephrin-B1	EFNB1_HUMAN	3	-26.277830500467957	0.7372216949953204	H-FCH	H-Naive
H-FCH / H-Naive	Q8NBJ7	Q8NBJ7	-0.2756087679542553	0.2756087679542553	8.239213848859839E-10	4.837595559830563E-09	40	Q8NBJ7	SUMF2	Inactive C-alpha-formylglycine-generating enzyme 2	SUMF2_HUMAN	5	-17.389834204158806	0.826101657958412	H-FCH	H-Naive
H-FCH / H-Naive	Q00341	Q00341	0.0933205561491242	0.0933205561491242	8.644117611038048E-10	5.039336649839203E-09	40	Q00341	HDLBP	Vigilin	VIGLN_HUMAN	59	6.682279462028506	1.066822794620285	H-FCH	H-Naive
H-FCH / H-Naive	Q9H1E5	Q9H1E5	-0.4942450560803152	0.4942450560803152	8.627310961372447E-10	5.039336649839203E-09	40	Q9H1E5	TMX4	Thioredoxin-related transmembrane protein 4	TMX4_HUMAN	2	-29.006692015456494	0.7099330798454351	H-FCH	H-Naive
H-FCH / H-Naive	Q8IYB7	Q8IYB7	-0.23196952223974557	0.23196952223974557	9.15675042080108E-10	5.319327806288685E-09	40	Q8IYB7	DIS3L2	DIS3-like exonuclease 2	DI3L2_HUMAN	11	-14.852830461309441	0.8514716953869056	H-FCH	H-Naive
H-FCH / H-Naive	Q86V81	Q86V81	-0.21896338312882613	0.21896338312882613	9.286008015771286E-10	5.375421541523943E-09	40	Q86V81	ALYREF	THO complex subunit 4	THOC4_HUMAN	7	-14.081743851918771	0.8591825614808123	H-FCH	H-Naive
H-FCH / H-Naive	Q13347	Q13347	-0.13774260949646505	0.13774260949646505	9.852001876600877E-10	5.6830495035550324E-09	40	Q13347	EIF3I	Eukaryotic translation initiation factor 3 subunit I	EIF3I_HUMAN	10	-9.10597344364107	0.9089402655635893	H-FCH	H-Naive
H-FCH / H-Naive	P28331	P28331	-0.11493032560024365	0.11493032560024365	1.0165466423037955E-09	5.843366013802238E-09	40	P28331	NDUFS1	NADH-ubiquinone oxidoreductase 75 kDa subunit, mitochondrial	NDUS1_HUMAN	26	-7.657309380171462	0.9234269061982854	H-FCH	H-Naive
H-FCH / H-Naive	Q14192	Q14192	-0.463310806386096	0.463310806386096	1.0270886214375279E-09	5.883392660778035E-09	40	Q14192	FHL2	Four and a half LIM domains protein 2	FHL2_HUMAN	4	-27.468017188135562	0.7253198281186444	H-FCH	H-Naive
H-FCH / H-Naive	Q69YN2	Q69YN2	-0.23783665910943924	0.23783665910943924	1.0512672487793784E-09	6.000983878448952E-09	40	Q69YN2	CWF19L1	CWF19-like protein 1	C19L1_HUMAN	4	-15.198402904607555	0.8480159709539244	H-FCH	H-Naive
H-FCH / H-Naive	Q9P0K7	Q9P0K7	-0.10096233625596952	0.10096233625596952	1.0762749129908332E-09	6.1224773597125605E-09	40	Q9P0K7	RAI14	Ankycorbin	RAI14_HUMAN	43	-6.758917188085434	0.9324108281191457	H-FCH	H-Naive
H-FCH / H-Naive	A8MXV4	A8MXV4	-0.47913522341676723	0.47913522341676723	1.0985267688586376E-09	6.207068050619897E-09	40	A8MXV4	NUDT19	Acyl-coenzyme A diphosphatase NUDT19	NUD19_HUMAN	2	-28.259247826142186	0.7174075217385781	H-FCH	H-Naive
H-FCH / H-Naive	P09132	P09132	-0.22078539078445822	0.22078539078445822	1.0986963520257846E-09	6.207068050619897E-09	40	P09132	SRP19	Signal recognition particle 19 kDa protein	SRP19_HUMAN	3	-14.190183200894612	0.8580981679910539	H-FCH	H-Naive
H-FCH / H-Naive	Q4J6C6	Q4J6C6	-0.34978375767925574	0.34978375767925574	1.1026836153254493E-09	6.208259806832325E-09	40	Q4J6C6	PREPL	Prolyl endopeptidase-like	PPCEL_HUMAN	2	-21.529829374044606	0.7847017062595539	H-FCH	H-Naive
H-FCH / H-Naive	P50570	P50570	0.137204964153002	0.137204964153002	1.1241469132155492E-09	6.264737373987672E-09	40	P50570	DNM2	Dynamin-2	DYN2_HUMAN	20	9.977238323584503	1.099772383235845	H-FCH	H-Naive
H-FCH / H-Naive	Q86UK7	Q86UK7	-0.24813504771747594	0.24813504771747594	1.1229794313293286E-09	6.264737373987672E-09	40	Q86UK7	ZNF598	E3 ubiquitin-protein ligase ZNF598	ZN598_HUMAN	8	-15.801586648475208	0.8419841335152479	H-FCH	H-Naive
H-FCH / H-Naive	Q9H8Y5	Q9H8Y5	-0.28496418256231176	0.28496418256231176	1.1222760222583305E-09	6.264737373987672E-09	40	Q9H8Y5	ANKZF1	Ankyrin repeat and zinc finger domain-containing protein 1	ANKZ1_HUMAN	6	-17.923801458494147	0.8207619854150585	H-FCH	H-Naive
H-FCH / H-Naive	Q96FQ6	Q96FQ6	-0.2173170685201902	0.2173170685201902	1.1291385834632336E-09	6.271296727072825E-09	40	Q96FQ6	S100A16	Protein S100-A16	S10AG_HUMAN	5	-13.983643274123182	0.8601635672587682	H-FCH	H-Naive
H-FCH / H-Naive	Q6UWP7	Q6UWP7	-0.19172032514339962	0.19172032514339962	1.139572513336114E-09	6.3079367404867734E-09	40	Q6UWP7	LCLAT1	Lysocardiolipin acyltransferase 1	LCLT1_HUMAN	5	-12.443895413595108	0.8755610458640489	H-FCH	H-Naive
H-FCH / H-Naive	Q9NVM1	Q9NVM1	-0.43231165909040586	0.43231165909040586	1.159068788953422E-09	6.394325802145724E-09	40	Q9NVM1	EVA1B	Protein eva-1 homolog B	EVA1B_HUMAN	2	-25.892660323155127	0.7410733967684487	H-FCH	H-Naive
H-FCH / H-Naive	Q96RQ1	Q96RQ1	-0.226955146926338	0.226955146926338	1.1773052889476284E-09	6.473210351270573E-09	40	Q96RQ1	ERGIC2	Endoplasmic reticulum-Golgi intermediate compartment protein 2	ERGI2_HUMAN	2	-14.556369528514034	0.8544363047148597	H-FCH	H-Naive
H-FCH / H-Naive	O00635	O00635	-0.47705943757670244	0.47705943757670244	1.198710588584042E-09	6.568934025440551E-09	40	O00635	TRIM38	E3 ubiquitin-protein ligase TRIM38	TRI38_HUMAN	2	-28.155951135928238	0.7184404886407176	H-FCH	H-Naive
H-FCH / H-Naive	Q9H0X4	Q9H0X4	-0.5912109420928112	0.5912109420928112	1.2032785779284327E-09	6.572059741243667E-09	40	Q9H0X4	FAM234A	Protein FAM234A	F234A_HUMAN	3	-33.621448258497786	0.6637855174150221	H-FCH	H-Naive
H-FCH / H-Naive	P07203	P07203	-0.17190923631878385	0.17190923631878385	1.213339834354551E-09	6.605068502247955E-09	40	P07203	GPX1	Glutathione peroxidase 1	GPX1_HUMAN	6	-11.233281904598192	0.8876671809540181	H-FCH	H-Naive
H-FCH / H-Naive	P13674	P13674	-0.11788760400562966	0.11788760400562966	1.3037143510556195E-09	7.073618459192868E-09	40	P13674	P4HA1	Prolyl 4-hydroxylase subunit alpha-1	P4HA1_HUMAN	15	-7.84640225252311	0.9215359774747689	H-FCH	H-Naive
H-FCH / H-Naive	O95168	O95168	-0.33558114381285437	0.33558114381285437	1.3118835817965201E-09	7.092903251732191E-09	40	O95168	NDUFB4	NADH dehydrogenase [ubiquinone] 1 beta subcomplex subunit 4	NDUB4_HUMAN	2	-20.753514695401876	0.7924648530459812	H-FCH	H-Naive
H-FCH / H-Naive	P10253	P10253	-0.3207594566822783	0.3207594566822783	1.3202119191180354E-09	7.092903251732191E-09	40	P10253	GAA	Lysosomal alpha-glucosidase	LYAG_HUMAN	5	-19.935170684275384	0.8006482931572462	H-FCH	H-Naive
H-FCH / H-Naive	P43353	P43353	-0.7802002222628819	0.7802002222628819	1.3160142686603598E-09	7.092903251732191E-09	40	P43353	ALDH3B1	Aldehyde dehydrogenase family 3 member B1	AL3B1_HUMAN	2	-41.771402405769194	0.582285975942308	H-FCH	H-Naive
H-FCH / H-Naive	P05198	P05198	-0.1443327392583146	0.1443327392583146	1.3523998018429881E-09	7.2421670170354165E-09	40	P05198	EIF2S1	Eukaryotic translation initiation factor 2 subunit 1	IF2A_HUMAN	17	-9.52022412765514	0.9047977587234486	H-FCH	H-Naive
H-FCH / H-Naive	Q16514	Q16514	-0.5047347587725732	0.5047347587725732	1.388462640999209E-09	7.4111447461126605E-09	40	Q16514	TAF12	Transcription initiation factor TFIID subunit 12	TAF12_HUMAN	2	-29.52100578567316	0.7047899421432684	H-FCH	H-Naive
H-FCH / H-Naive	P52306	P52306	0.08244138427115842	0.08244138427115842	1.3963924646855834E-09	7.429350200463104E-09	40	P52306	RAP1GDS1	Rap1 GTPase-GDP dissociation stimulator 1	GDS1_HUMAN	19	5.8808281646445915	1.058808281646446	H-FCH	H-Naive
H-FCH / H-Naive	Q14161	Q14161	-0.21885917511181602	0.21885917511181602	1.4165522311039257E-09	7.464140602355303E-09	40	Q14161	GIT2	ARF GTPase-activating protein GIT2	GIT2_HUMAN	12	-14.075537623845713	0.8592446237615429	H-FCH	H-Naive
H-FCH / H-Naive	Q53T59	Q53T59	-0.16869482963138635	0.16869482963138635	1.4082613512923848E-09	7.464140602355303E-09	40	Q53T59	HS1BP3	HCLS1-binding protein 3	H1BP3_HUMAN	5	-11.035284109695898	0.889647158903041	H-FCH	H-Naive
H-FCH / H-Naive	Q6STE5	Q6STE5	-0.8792314409434876	0.8792314409434876	1.4137746884188858E-09	7.464140602355303E-09	40	Q6STE5	SMARCD3	SWI/SNF-related matrix-associated actin-dependent regulator of chromatin subfamily D member 3	SMRD3_HUMAN	3	-45.634302645411495	0.543656973545885	H-FCH	H-Naive
H-FCH / H-Naive	P49069	P49069	-0.5201704990035864	0.5201704990035864	1.4542623436961323E-09	7.638361958582881E-09	40	P49069	CAMLG	Guided entry of tail-anchored proteins factor CAMLG	CAMLG_HUMAN	2	-30.271057798839518	0.6972894220116048	H-FCH	H-Naive
H-FCH / H-Naive	O95433	O95433	0.17464784120936971	0.17464784120936971	1.5163330912654567E-09	7.90844096515499E-09	40	O95433	AHSA1	Activator of 90 kDa heat shock protein ATPase homolog 1	AHSA1_HUMAN	12	12.868886062765394	1.128688860627654	H-FCH	H-Naive
H-FCH / H-Naive	Q86XZ4	Q86XZ4	-0.2582772447149463	0.2582772447149463	1.5181492627864718E-09	7.90844096515499E-09	40	Q86XZ4	SPATS2	Spermatogenesis-associated serine-rich protein 2	SPAS2_HUMAN	6	-16.391428728083802	0.836085712719162	H-FCH	H-Naive
H-FCH / H-Naive	Q8IZL8	Q8IZL8	-0.24443575517828864	0.24443575517828864	1.5201139568059468E-09	7.90844096515499E-09	40	Q8IZL8	PELP1	Proline-, glutamic acid- and leucine-rich protein 1	PELP1_HUMAN	8	-15.585411899534252	0.8441458810046575	H-FCH	H-Naive
H-FCH / H-Naive	Q3SY84	Q3SY84	0.4297180468563628	0.4297180468563628	1.5280033163040433E-09	7.924408365942736E-09	40	Q3SY84	KRT71	Keratin, type II cytoskeletal 71	K2C71_HUMAN	11	34.697030596282595	1.346970305962826	H-FCH	H-Naive
H-FCH / H-Naive	Q96IY4	Q96IY4	0.3925979697498898	0.3925979697498898	1.6130816801191756E-09	8.339327931182154E-09	40	Q96IY4	CPB2	Carboxypeptidase B2	CBPB2_HUMAN	2	31.27552540165319	1.312755254016532	H-FCH	H-Naive
H-FCH / H-Naive	Q9BY32	Q9BY32	-0.32595238469502286	0.32595238469502286	1.6435767662884635E-09	8.47034546638945E-09	40	Q9BY32	ITPA	Inosine triphosphate pyrophosphatase	ITPA_HUMAN	4	-20.222843064199637	0.7977715693580036	H-FCH	H-Naive
H-FCH / H-Naive	Q9UMS6	Q9UMS6	-0.2512662870419012	0.2512662870419012	1.7571287395644086E-09	9.02724889951215E-09	40	Q9UMS6	SYNPO2	Synaptopodin-2	SYNP2_HUMAN	5	-15.984133529906163	0.8401586647009384	H-FCH	H-Naive
H-FCH / H-Naive	P16402	P16402	0.24440088598768034	0.24440088598768034	1.889222305885742E-09	9.675643211452214E-09	40	P16402	H1-3	Histone H1.3	H13_HUMAN	6	18.460073467491544	1.1846007346749154	H-FCH	H-Naive
H-FCH / H-Naive	Q96PU8	Q96PU8	-0.3376694716941239	0.3376694716941239	1.964560736836424E-09	1.0030241774407085E-08	40	Q96PU8	QKI	KH domain-containing RNA-binding protein QKI	QKI_HUMAN	6	-20.868142472582807	0.7913185752741719	H-FCH	H-Naive
H-FCH / H-Naive	Q7Z3B4	Q7Z3B4	-0.10004772348541717	0.10004772348541717	1.9913102045756818E-09	1.0135337387995112E-08	40	Q7Z3B4	NUP54	Nucleoporin p54	NUP54_HUMAN	13	-6.699787212366037	0.9330021278763396	H-FCH	H-Naive
H-FCH / H-Naive	Q13243	Q13243	-0.1619203085289819	0.1619203085289819	2.026672472906487E-09	1.0283486251414398E-08	40	Q13243	SRSF5	Serine/arginine-rich splicing factor 5	SRSF5_HUMAN	6	-10.61654654477061	0.8938345345522939	H-FCH	H-Naive
H-FCH / H-Naive	Q9BRP8	Q9BRP8	-0.2348800400476792	0.2348800400476792	2.0588261852244165E-09	1.0414493072335204E-08	40	Q9BRP8	PYM1	Partner of Y14 and mago	PYM1_HUMAN	6	-15.02443466989165	0.8497556533010835	H-FCH	H-Naive
H-FCH / H-Naive	Q07157	Q07157	-0.09858930135704508	0.09858930135704508	2.081442918804654E-09	1.0496601713235742E-08	40	Q07157	TJP1	Tight junction protein ZO-1	ZO1_HUMAN	35	-6.6054222277712515	0.9339457777222875	H-FCH	H-Naive
H-FCH / H-Naive	Q70IA6	Q70IA6	-0.27232929752193435	0.27232929752193435	2.098462993331047E-09	1.0550070828857008E-08	40	Q70IA6	MOB2	MOB kinase activator 2	MOB2_HUMAN	3	-17.201834841275588	0.8279816515872441	H-FCH	H-Naive
H-FCH / H-Naive	P48449	P48449	-0.09542806579848792	0.09542806579848792	2.1051189419295796E-09	1.0551266891866553E-08	40	P48449	LSS	Lanosterol synthase	LSS_HUMAN	17	-6.400551512971974	0.9359944848702803	H-FCH	H-Naive
H-FCH / H-Naive	Q16666	Q16666	-0.20990912418389032	0.20990912418389032	2.156785429485193E-09	1.0777371568612943E-08	40	Q16666	IFI16	Gamma-interferon-inducible protein 16	IF16_HUMAN	17	-13.540830950380245	0.8645916904961976	H-FCH	H-Naive
H-FCH / H-Naive	P11274	P11274	-0.14733001890545044	0.14733001890545044	2.1849666221395126E-09	1.0885106444840482E-08	40	P11274	BCR	Breakpoint cluster region protein	BCR_HUMAN	10	-9.70800579217711	0.9029199420782289	H-FCH	H-Naive
H-FCH / H-Naive	Q04941	Q04941	0.2850223523247844	0.2850223523247844	2.2338402695694144E-09	1.1094964964266218E-08	40	Q04941	PLP2	Proteolipid protein 2	PLP2_HUMAN	1	21.842914120103018	1.2184291412010302	H-FCH	H-Naive
H-FCH / H-Naive	P56537	P56537	-0.20868232994118757	0.20868232994118757	2.3287070643977145E-09	1.1531308475511576E-08	40	P56537	EIF6	Eukaryotic translation initiation factor 6	IF6_HUMAN	4	-13.4672792171041	0.865327207828959	H-FCH	H-Naive
H-FCH / H-Naive	Q16777;Q6FI13	Q16777;Q6FI13	0.30808884953975174	0.30808884953975174	2.3842465828987754E-09	1.1770875021878641E-08	40	Q16777;Q6FI13	H2AC20;H2AC19	Histone H2A type 2-C;Histone H2A type 2-A	H2A2C_HUMAN;H2A2A_HUMAN	7	23.80665358175498	1.2380665358175498	H-FCH	H-Naive
H-FCH / H-Naive	P52294	P52294	0.09652571024717768	0.09652571024717768	2.5503004551734852E-09	1.2552975893129374E-08	40	P52294	KPNA1	Importin subunit alpha-5	IMA5_HUMAN	8	6.919552928506856	1.0691955292850686	H-FCH	H-Naive
H-FCH / H-Naive	O15042	O15042	-0.1616253335494757	0.1616253335494757	2.5716886490996745E-09	1.2569817492965918E-08	40	O15042	U2SURP	U2 snRNP-associated SURP motif-containing protein	SR140_HUMAN	22	-10.598269239320846	0.8940173076067915	H-FCH	H-Naive
H-FCH / H-Naive	P17655	P17655	-0.1598684135471992	0.1598684135471992	2.576659668570264E-09	1.2569817492965918E-08	40	P17655	CAPN2	Calpain-2 catalytic subunit	CAN2_HUMAN	20	-10.489329120536128	0.8951067087946387	H-FCH	H-Naive
H-FCH / H-Naive	Q969P0	Q969P0	-0.41028399556652667	0.41028399556652667	2.576065432497397E-09	1.2569817492965918E-08	40	Q969P0	IGSF8	Immunoglobulin superfamily member 8	IGSF8_HUMAN	3	-24.75247661709581	0.7524752338290419	H-FCH	H-Naive
H-FCH / H-Naive	Q9NV96	Q9NV96	-0.4377748561321768	0.4377748561321768	2.6017644788060918E-09	1.2654736104015431E-08	40	Q9NV96	TMEM30A	Cell cycle control protein 50A	CC50A_HUMAN	3	-26.17275929529672	0.7382724070470328	H-FCH	H-Naive
H-FCH / H-Naive	Q5T8P6	Q5T8P6	-0.17344947259820595	0.17344947259820595	2.6106345718383903E-09	1.2660422525375558E-08	40	Q5T8P6	RBM26	RNA-binding protein 26	RBM26_HUMAN	16	-11.327999609269712	0.8867200039073029	H-FCH	H-Naive
H-FCH / H-Naive	Q14BN4	Q14BN4	-0.2749001095292435	0.2749001095292435	2.6673068094547474E-09	1.2897212925716487E-08	40	Q14BN4	SLMAP	Sarcolemmal membrane-associated protein	SLMAP_HUMAN	16	-17.34924574379606	0.8265075425620394	H-FCH	H-Naive
H-FCH / H-Naive	Q9H1Y0	Q9H1Y0	-0.19635395800880917	0.19635395800880917	2.6941960988177E-09	1.298902752626481E-08	40	Q9H1Y0	ATG5	Autophagy protein 5	ATG5_HUMAN	7	-12.72465608246247	0.8727534391753753	H-FCH	H-Naive
H-FCH / H-Naive	Q99797	Q99797	-0.13626533652108194	0.13626533652108194	2.7568402201781175E-09	1.325217930401411E-08	40	Q99797	MIPEP	Mitochondrial intermediate peptidase	MIPEP_HUMAN	8	-9.01285323771307	0.9098714676228693	H-FCH	H-Naive
H-FCH / H-Naive	P83916	P83916	-0.2755291429635657	0.2755291429635657	2.8764226244309546E-09	1.374662440280375E-08	40	P83916	CBX1	Chromobox protein homolog 1	CBX1_HUMAN	2	-17.385274671464344	0.8261472532853565	H-FCH	H-Naive
H-FCH / H-Naive	Q14258	Q14258	-0.17288862873310248	0.17288862873310248	2.874891164448235E-09	1.374662440280375E-08	40	Q14258	TRIM25	E3 ubiquitin/ISG15 ligase TRIM25	TRI25_HUMAN	14	-11.293521903521587	0.8870647809647841	H-FCH	H-Naive
H-FCH / H-Naive	Q7Z3J2	Q7Z3J2	-0.15555073447039325	0.15555073447039325	2.8996622798632684E-09	1.3817521124913664E-08	40	Q7Z3J2	VPS35L	VPS35 endosomal protein-sorting factor-like	VP35L_HUMAN	12	-10.22104147768056	0.8977895852231944	H-FCH	H-Naive
H-FCH / H-Naive	Q9Y303	Q9Y303	-0.4302827616676132	0.4302827616676132	2.9107335424565597E-09	1.3830190589013251E-08	40	Q9Y303	AMDHD2	N-acetylglucosamine-6-phosphate deacetylase	NAGA_HUMAN	4	-25.788368036432118	0.7421163196356788	H-FCH	H-Naive
H-FCH / H-Naive	P05161	P05161	-0.3464783431633736	0.3464783431633736	2.9496083527005028E-09	1.3974513348241E-08	40	P05161	ISG15	Ubiquitin-like protein ISG15	ISG15_HUMAN	4	-21.34983721045235	0.7865016278954765	H-FCH	H-Naive
H-FCH / H-Naive	Q5MNZ9	Q5MNZ9	-0.4497342395481105	0.4497342395481105	3.012312315378565E-09	1.4230578869202186E-08	40	Q5MNZ9	WIPI1	WD repeat domain phosphoinositide-interacting protein 1	WIPI1_HUMAN	2	-26.78222891818731	0.7321777108181269	H-FCH	H-Naive
H-FCH / H-Naive	P51114	P51114	-0.09361170471219313	0.09361170471219313	3.058809312869391E-09	1.4408832407900514E-08	40	P51114	FXR1	RNA-binding protein FXR1	FXR1_HUMAN	16	-6.2826350732156255	0.9371736492678437	H-FCH	H-Naive
H-FCH / H-Naive	Q5ST30	Q5ST30	-0.5145289628534533	0.5145289628534533	3.0709679149116076E-09	1.4424775006041953E-08	40	Q5ST30	VARS2	Valine--tRNA ligase, mitochondrial	SYVM_HUMAN	6	-29.99785488570271	0.7000214511429729	H-FCH	H-Naive
H-FCH / H-Naive	Q14157	Q14157	-0.13808252216580483	0.13808252216580483	3.243301074713356E-09	1.519084605934119E-08	40	Q14157	UBAP2L	Ubiquitin-associated protein 2-like	UBP2L_HUMAN	18	-9.127386417904326	0.9087261358209567	H-FCH	H-Naive
H-FCH / H-Naive	P61244	P61244	-0.6891617894880625	0.6891617894880625	3.371781409171855E-09	1.5747751808745824E-08	40	P61244	MAX	Protein max	MAX_HUMAN	4	-37.97859082865707	0.6202140917134293	H-FCH	H-Naive
H-FCH / H-Naive	Q6GMV2	Q6GMV2	-0.5350313196465708	0.5350313196465708	3.4290013658733772E-09	1.5969626757778564E-08	40	Q6GMV2	SMYD5	Histone-lysine N-trimethyltransferase SMYD5	SMYD5_HUMAN	2	-30.985630587984225	0.6901436941201577	H-FCH	H-Naive
H-FCH / H-Naive	Q9UN86	Q9UN86	-0.1546682471841805	0.1546682471841805	3.4950707926022407E-09	1.623134571479685E-08	40	Q9UN86	G3BP2	Ras GTPase-activating protein-binding protein 2	G3BP2_HUMAN	8	-10.166107465965357	0.8983389253403464	H-FCH	H-Naive
H-FCH / H-Naive	P23458	P23458	-0.17100689268742306	0.17100689268742306	3.5495071872047273E-09	1.6300614777213276E-08	40	P23458	JAK1	Tyrosine-protein kinase JAK1	JAK1_HUMAN	14	-11.177744778141442	0.8882225522185856	H-FCH	H-Naive
H-FCH / H-Naive	Q15746	Q15746	-0.12972177564741713	0.12972177564741713	3.5409683140786602E-09	1.6300614777213276E-08	40	Q15746	MYLK	Myosin light chain kinase, smooth muscle	MYLK_HUMAN	25	-8.599229999216018	0.9140077000078398	H-FCH	H-Naive
H-FCH / H-Naive	Q8NBJ5	Q8NBJ5	-0.07995138734996686	0.07995138734996686	3.5302292209325774E-09	1.6300614777213276E-08	40	Q8NBJ5	COLGALT1	Procollagen galactosyltransferase 1	GT251_HUMAN	16	-5.391047464251308	0.9460895253574869	H-FCH	H-Naive
H-FCH / H-Naive	Q9Y314	Q9Y314	-0.1776713689664777	0.1776713689664777	3.5496472568384138E-09	1.6300614777213276E-08	40	Q9Y314	NOSIP	Nitric oxide synthase-interacting protein	NOSIP_HUMAN	7	-11.587109643747883	0.8841289035625212	H-FCH	H-Naive
H-FCH / H-Naive	Q5SRE7	Q5SRE7	-0.10689275052796168	0.10689275052796168	3.7033251590609856E-09	1.6958959781326633E-08	40	Q5SRE7	PHYHD1	Phytanoyl-CoA dioxygenase domain-containing protein 1	PHYD1_HUMAN	5	-7.1414119491926105	0.9285858805080739	H-FCH	H-Naive
H-FCH / H-Naive	O43294	O43294	-0.2965662797075736	0.2965662797075736	3.757728104762199E-09	1.7160291678414045E-08	40	O43294	TGFB1I1	Transforming growth factor beta-1-induced transcript 1 protein	TGFI1_HUMAN	5	-18.581208077808853	0.8141879192219115	H-FCH	H-Naive
H-FCH / H-Naive	Q9NZM1	Q9NZM1	0.1446218395242266	0.1446218395242266	3.8007215803500054E-09	1.730854924680169E-08	40	Q9NZM1	MYOF	Myoferlin	MYOF_HUMAN	71	10.544085622470135	1.1054408562247013	H-FCH	H-Naive
H-FCH / H-Naive	O43164	O43164	-0.4868802903994898	0.4868802903994898	4.106721884265514E-09	1.86260638003073E-08	40	O43164	PJA2	E3 ubiquitin-protein ligase Praja-2	PJA2_HUMAN	3	-28.643354044142132	0.7135664595585787	H-FCH	H-Naive
H-FCH / H-Naive	Q9UDW1	Q9UDW1	-0.3072174505235525	0.3072174505235525	4.112689269775881E-09	1.86260638003073E-08	40	Q9UDW1	UQCR10	Cytochrome b-c1 complex subunit 9	QCR9_HUMAN	1	-19.180095635174897	0.808199043648251	H-FCH	H-Naive
H-FCH / H-Naive	Q9BY77	Q9BY77	-0.18312075202178926	0.18312075202178926	4.1269337571566044E-09	1.8639228287817195E-08	40	Q9BY77	POLDIP3	Polymerase delta-interacting protein 3	PDIP3_HUMAN	8	-11.920435060595203	0.880795649394048	H-FCH	H-Naive
H-FCH / H-Naive	Q9NVM4	Q9NVM4	-0.45819575242972665	0.45819575242972665	4.566223877635005E-09	2.0566772752964246E-08	40	Q9NVM4	PRMT7	Protein arginine N-methyltransferase 7	ANM7_HUMAN	6	-27.210399694854782	0.7278960030514522	H-FCH	H-Naive
H-FCH / H-Naive	Q96HA7	Q96HA7	-0.45432779360669123	0.45432779360669123	4.7093866044035905E-09	2.115363819027187E-08	40	Q96HA7	TONSL	Tonsoku-like protein	TONSL_HUMAN	5	-27.01498421939681	0.7298501578060319	H-FCH	H-Naive
H-FCH / H-Naive	P27707	P27707	-0.4259680026330968	0.4259680026330968	4.798689182089011E-09	2.1437622324332434E-08	40	P27707	DCK	Deoxycytidine kinase	DCK_HUMAN	6	-25.566086398795886	0.7443391360120412	H-FCH	H-Naive
H-FCH / H-Naive	Q3MHD2	Q3MHD2	-0.1418477439863002	0.1418477439863002	4.7966678831669605E-09	2.1437622324332434E-08	40	Q3MHD2	LSM12	Protein LSM12	LSM12_HUMAN	4	-9.364241358281244	0.9063575864171876	H-FCH	H-Naive
H-FCH / H-Naive	P49588	P49588	0.08729186408782731	0.08729186408782731	5.098298058501891E-09	2.2714368585845827E-08	40	P49588	AARS1	Alanine--tRNA ligase, cytoplasmic	SYAC_HUMAN	31	6.237408810193523	1.0623740881019352	H-FCH	H-Naive
H-FCH / H-Naive	Q9NP61	Q9NP61	-0.3281501987083453	0.3281501987083453	5.13203132185684E-09	2.28028634949531E-08	40	Q9NP61	ARFGAP3	ADP-ribosylation factor GTPase-activating protein 3	ARFG3_HUMAN	7	-20.3442837447264	0.796557162552736	H-FCH	H-Naive
H-FCH / H-Naive	P16333	P16333	-0.12177727270600361	0.12177727270600361	5.211313654636246E-09	2.309272142377895E-08	40	P16333	NCK1	Cytoplasmic protein NCK1	NCK1_HUMAN	8	-8.094524122956981	0.9190547587704302	H-FCH	H-Naive
H-FCH / H-Naive	Q86VP6	Q86VP6	0.11894607959311676	0.11894607959311676	5.274495969789834E-09	2.3298249543490824E-08	40	Q86VP6	CAND1	Cullin-associated NEDD8-dissociated protein 1	CAND1_HUMAN	34	8.594126874997631	1.0859412687499763	H-FCH	H-Naive
H-FCH / H-Naive	Q9NYM9	Q9NYM9	-0.548795988565873	0.548795988565873	5.286038369660631E-09	2.3298249543490824E-08	40	Q9NYM9	BET1L	BET1-like protein	BET1L_HUMAN	4	-31.64096143810725	0.6835903856189275	H-FCH	H-Naive
H-FCH / H-Naive	Q9NTK5	Q9NTK5	0.1432493126792324	0.1432493126792324	5.3865687236852774E-09	2.367785823994277E-08	40	Q9NTK5	OLA1	Obg-like ATPase 1	OLA1_HUMAN	15	10.438968067475706	1.104389680674757	H-FCH	H-Naive
H-FCH / H-Naive	Q9UJ14	Q9UJ14	-0.3141809941168754	0.3141809941168754	5.631071909997554E-09	2.468661925342928E-08	40	Q9UJ14	GGT7	Glutathione hydrolase 7	GGT7_HUMAN	2	-19.56925402321191	0.8043074597678809	H-FCH	H-Naive
H-FCH / H-Naive	Q9NZI7	Q9NZI7	-0.31970993889441596	0.31970993889441596	5.756169093996104E-09	2.5167930825876587E-08	40	Q9NZI7	UBP1	Upstream-binding protein 1	UBIP1_HUMAN	3	-19.876904708411814	0.8012309529158819	H-FCH	H-Naive
H-FCH / H-Naive	Q9Y371	Q9Y371	-0.18091505010037773	0.18091505010037773	5.833691281142104E-09	2.5439226700789443E-08	40	Q9Y371	SH3GLB1	Endophilin-B1	SHLB1_HUMAN	10	-11.785669327880122	0.8821433067211988	H-FCH	H-Naive
H-FCH / H-Naive	Q13151	Q13151	-0.21883703483274974	0.21883703483274974	5.9476472267759164E-09	2.5867545081533354E-08	40	Q13151	HNRNPA0	Heterogeneous nuclear ribonucleoprotein A0	ROA0_HUMAN	5	-14.074218976370478	0.8592578102362952	H-FCH	H-Naive
H-FCH / H-Naive	Q9BQ70	Q9BQ70	-0.3002838904556612	0.3002838904556612	6.010447642376104E-09	2.60717042851354E-08	40	Q9BQ70	TCF25	Transcription factor 25	TCF25_HUMAN	7	-18.790742121455605	0.8120925787854439	H-FCH	H-Naive
H-FCH / H-Naive	O15118	O15118	-0.22997528453934746	0.22997528453934746	6.699733151188873E-09	2.898046043089467E-08	40	O15118	NPC1	NPC intracellular cholesterol transporter 1	NPC1_HUMAN	7	-14.735050123331517	0.8526494987666848	H-FCH	H-Naive
H-FCH / H-Naive	P78330	P78330	-0.31630726307895396	0.31630726307895396	6.71627458891172E-09	2.898046043089467E-08	40	P78330	PSPH	Phosphoserine phosphatase	SERB_HUMAN	6	-19.687706940571246	0.8031229305942875	H-FCH	H-Naive
H-FCH / H-Naive	P46934	P46934	-0.2128073882025583	0.2128073882025583	6.738717144482972E-09	2.900118059039269E-08	40	P46934	NEDD4	E3 ubiquitin-protein ligase NEDD4	NEDD4_HUMAN	7	-13.714346461679893	0.8628565353832011	H-FCH	H-Naive
H-FCH / H-Naive	Q4G0N4	Q4G0N4	-0.29998089709850645	0.29998089709850645	6.964330242691464E-09	2.989388751693151E-08	40	Q4G0N4	NADK2	NAD kinase 2, mitochondrial	NAKD2_HUMAN	5	-18.773684843923178	0.8122631515607682	H-FCH	H-Naive
H-FCH / H-Naive	Q13185	Q13185	0.0980031168181735	0.0980031168181735	7.05631885842946E-09	3.014574292694161E-08	40	Q13185	CBX3	Chromobox protein homolog 3	CBX3_HUMAN	8	7.029101069552013	1.0702910106955201	H-FCH	H-Naive
H-FCH / H-Naive	Q16822	Q16822	-0.13843258398918523	0.13843258398918523	7.059678240190097E-09	3.014574292694161E-08	40	Q16822	PCK2	Phosphoenolpyruvate carboxykinase [GTP], mitochondrial	PCKGM_HUMAN	14	-9.149433470699686	0.9085056652930031	H-FCH	H-Naive
H-FCH / H-Naive	O43310	O43310	-0.2867510531875094	0.2867510531875094	7.103495446457769E-09	3.025426558025019E-08	40	O43310	CTIF	CBP80/20-dependent translation initiation factor	CTIF_HUMAN	9	-18.025395182663186	0.8197460481733682	H-FCH	H-Naive
H-FCH / H-Naive	Q6Y7W6	Q6Y7W6	-0.1121757585183322	0.1121757585183322	7.1426396676885435E-09	3.0342376262738935E-08	40	Q6Y7W6	GIGYF2	GRB10-interacting GYF protein 2	GGYF2_HUMAN	28	-7.4808291715622754	0.9251917082843772	H-FCH	H-Naive
H-FCH / H-Naive	Q96RQ3	Q96RQ3	-0.365199760923505	0.365199760923505	7.165563951837617E-09	3.036130705366248E-08	40	Q96RQ3	MCCC1	Methylcrotonoyl-CoA carboxylase subunit alpha, mitochondrial	MCCA_HUMAN	5	-22.363863032560094	0.7763613696743991	H-FCH	H-Naive
H-FCH / H-Naive	P17676	P17676	-0.23789261676934265	0.23789261676934265	7.274663583818432E-09	3.07443365855977E-08	40	P17676	CEBPB	CCAAT/enhancer-binding protein beta	CEBPB_HUMAN	1	-15.201692031393554	0.8479830796860645	H-FCH	H-Naive
H-FCH / H-Naive	Q8N3F8	Q8N3F8	-0.18838789474826934	0.18838789474826934	7.320730769610587E-09	3.085969585958925E-08	40	Q8N3F8	MICALL1	MICAL-like protein 1	MILK1_HUMAN	10	-12.241418898815237	0.8775858110118476	H-FCH	H-Naive
H-FCH / H-Naive	P10398	P10398	-0.4611431370755458	0.4611431370755458	7.3478415361006135E-09	3.0894760832095676E-08	40	P10398	ARAF	Serine/threonine-protein kinase A-Raf	ARAF_HUMAN	3	-27.358954964635984	0.7264104503536402	H-FCH	H-Naive
H-FCH / H-Naive	Q99623	Q99623	0.1252649451315894	0.1252649451315894	7.517642658051608E-09	3.152807278019604E-08	40	Q99623	PHB2	Prohibitin-2	PHB2_HUMAN	12	9.070801840693887	1.0907080184069389	H-FCH	H-Naive
H-FCH / H-Naive	P47974	P47974	-0.396651508014175	0.396651508014175	7.575052327393843E-09	3.168800515581547E-08	40	P47974	ZFP36L2	mRNA decay activator protein ZFP36L2	TISD_HUMAN	2	-24.038068646937262	0.7596193135306274	H-FCH	H-Naive
H-FCH / H-Naive	P08493	P08493	0.31931585351512776	0.31931585351512776	7.742251721304311E-09	3.2305233070620024E-08	40	P08493	MGP	Matrix Gla protein	MGP_HUMAN	1	24.773871315974127	1.2477387131597413	H-FCH	H-Naive
H-FCH / H-Naive	P09486	P09486	-0.7496165750585109	0.7496165750585109	7.777448223378174E-09	3.236993640312334E-08	40	P09486	SPARC	SPARC	SPRC_HUMAN	3	-40.52383937590556	0.5947616062409444	H-FCH	H-Naive
H-FCH / H-Naive	O75915	O75915	-0.2167069272412374	0.2167069272412374	7.80971299716476E-09	3.242214183671431E-08	40	O75915	ARL6IP5	PRA1 family protein 3	PRAF3_HUMAN	3	-13.947257740249775	0.8605274225975023	H-FCH	H-Naive
H-FCH / H-Naive	Q03468	Q03468	-0.21591410670687913	0.21591410670687913	7.9862215450589E-09	3.3071406095911416E-08	40	Q03468	ERCC6	DNA excision repair protein ERCC-6	ERCC6_HUMAN	1	-13.899955206686021	0.8610004479331398	H-FCH	H-Naive
H-FCH / H-Naive	Q6P5R6	Q6P5R6	-0.3235715353995672	0.3235715353995672	8.121664412310225E-09	3.354777963275883E-08	40	Q6P5R6	RPL22L1	60S ribosomal protein L22-like 1	RL22L_HUMAN	2	-20.091079806141455	0.7990892019385855	H-FCH	H-Naive
H-FCH / H-Naive	O15213	O15213	0.4514628708882649	0.4514628708882649	8.160374606266484E-09	3.36231976258198E-08	40	O15213	WDR46	WD repeat-containing protein 46	WDR46_HUMAN	2	36.74261033492421	1.367426103349242	H-FCH	H-Naive
H-FCH / H-Naive	Q99459	Q99459	-0.1535851766052154	0.1535851766052154	8.205974458658037E-09	3.372655502508454E-08	40	Q99459	CDC5L	Cell division cycle 5-like protein	CDC5L_HUMAN	21	-10.098641387598239	0.8990135861240176	H-FCH	H-Naive
H-FCH / H-Naive	Q96SZ5	Q96SZ5	-0.7201652989321375	0.7201652989321375	8.307262414760627E-09	3.4057704264006165E-08	40	Q96SZ5	ADO	2-aminoethanethiol dioxygenase	AEDO_HUMAN	3	-39.2972112910973	0.607027887089027	H-FCH	H-Naive
H-FCH / H-Naive	O00232	O00232	-0.12228689693103802	0.12228689693103802	8.50374278891884E-09	3.4776500360653176E-08	40	O00232	PSMD12	26S proteasome non-ATPase regulatory subunit 12	PSD12_HUMAN	15	-8.126983502148766	0.9187301649785123	H-FCH	H-Naive
H-FCH / H-Naive	Q14498	Q14498	-0.2849777628114541	0.2849777628114541	8.783346274933562E-09	3.583082202479101E-08	40	Q14498	RBM39	RNA-binding protein 39	RBM39_HUMAN	9	-17.924574047258425	0.8207542595274158	H-FCH	H-Naive
H-FCH / H-Naive	Q8NBU5	Q8NBU5	-0.2028983394665631	0.2028983394665631	9.12031827065664E-09	3.702865403390541E-08	40	Q8NBU5	ATAD1	Outer mitochondrial transmembrane helix translocase	ATAD1_HUMAN	6	-13.119659615576207	0.8688034038442379	H-FCH	H-Naive
H-FCH / H-Naive	Q8TDZ2	Q8TDZ2	-0.10987023232069965	0.10987023232069965	9.122022435359908E-09	3.702865403390541E-08	40	Q8TDZ2	MICAL1	[F-actin]-monooxygenase MICAL1	MICA1_HUMAN	16	-7.332858952455323	0.9266714104754468	H-FCH	H-Naive
H-FCH / H-Naive	P54821	P54821	-0.2234040521989586	0.2234040521989586	9.47173025645475E-09	3.835350872318131E-08	40	P54821	PRRX1	Paired mesoderm homeobox protein 1	PRRX1_HUMAN	5	-14.345796853469972	0.8565420314653003	H-FCH	H-Naive
H-FCH / H-Naive	Q92522	Q92522	0.4016930220248968	0.4016930220248968	9.566721633390286E-09	3.8642973870500325E-08	40	Q92522	H1-10	Histone H1.10	H1X_HUMAN	5	32.105727996955565	1.3210572799695557	H-FCH	H-Naive
H-FCH / H-Naive	Q9C0J8	Q9C0J8	-0.22927355157914278	0.22927355157914278	9.65226813159553E-09	3.889296276554671E-08	40	Q9C0J8	WDR33	pre-mRNA 3' end processing protein WDR33	WDR33_HUMAN	6	-14.693566803635482	0.8530643319636452	H-FCH	H-Naive
H-FCH / H-Naive	P23743	P23743	-0.10306534208150703	0.10306534208150703	9.707985554284436E-09	3.894870311660926E-08	40	P23743	DGKA	Diacylglycerol kinase alpha	DGKA_HUMAN	17	-6.894735006301877	0.9310526499369812	H-FCH	H-Naive
H-FCH / H-Naive	P50454	P50454	-0.13261389868654433	0.13261389868654433	9.713484353898901E-09	3.894870311660926E-08	40	P50454	SERPINH1	Serpin H1	SERPH_HUMAN	20	-8.7822745672539	0.912177254327461	H-FCH	H-Naive
H-FCH / H-Naive	P60900	P60900	-0.08854349607434925	0.08854349607434925	9.889669707419726E-09	3.955867882967891E-08	40	P60900	PSMA6	Proteasome subunit alpha type-6	PSA6_HUMAN	8	-5.952825635235048	0.9404717436476495	H-FCH	H-Naive
H-FCH / H-Naive	Q16795	Q16795	-0.21871917843710992	0.21871917843710992	9.99575168408668E-09	3.9833312919705976E-08	40	Q16795	NDUFA9	NADH dehydrogenase [ubiquinone] 1 alpha subcomplex subunit 9, mitochondrial	NDUA9_HUMAN	6	-14.067199255493357	0.8593280074450664	H-FCH	H-Naive
H-FCH / H-Naive	Q8WUQ7	Q8WUQ7	-0.41338124831057016	0.41338124831057016	1.0006787248076986E-08	3.9833312919705976E-08	40	Q8WUQ7	CACTIN	Splicing factor Cactin	CATIN_HUMAN	2	-24.91384863079764	0.7508615136920236	H-FCH	H-Naive
H-FCH / H-Naive	Q96AB6	Q96AB6	-0.23160891162403813	0.23160891162403813	1.0058475207441797E-08	3.994235082375439E-08	40	Q96AB6	NTAN1	Protein N-terminal asparagine amidohydrolase	NTAN1_HUMAN	3	-14.831544735544677	0.8516845526445532	H-FCH	H-Naive
H-FCH / H-Naive	P50990	P50990	0.09800324807041348	0.09800324807041348	1.0362706565091801E-08	4.1051300224122705E-08	40	P50990	CCT8	T-complex protein 1 subunit theta	TCPQ_HUMAN	33	7.029110806751837	1.0702911080675184	H-FCH	H-Naive
H-FCH / H-Naive	P52732	P52732	0.1801373316893459	0.1801373316893459	1.0472801317939627E-08	4.138770520839603E-08	40	P52732	KIF11	Kinesin-like protein KIF11	KIF11_HUMAN	24	13.299173086161819	1.1329917308616182	H-FCH	H-Naive
H-FCH / H-Naive	Q04917	Q04917	0.11367128100807748	0.11367128100807748	1.1314848620709589E-08	4.460818017373277E-08	40	Q04917	YWHAH	14-3-3 protein eta	1433F_HUMAN	13	8.1978087035395	1.081978087035395	H-FCH	H-Naive
H-FCH / H-Naive	B9A064	B9A064	1.5547695854012906	1.5547695854012906	1.1394102405649924E-08	4.481316831313033E-08	40	B9A064	IGLL5	Immunoglobulin lambda-like polypeptide 5	IGLL5_HUMAN	3	193.78680185723053	2.9378680185723054	H-FCH	H-Naive
H-FCH / H-Naive	Q12872	Q12872	-0.3273551879310173	0.3273551879310173	1.1512734667196082E-08	4.517168446985766E-08	40	Q12872	SFSWAP	Splicing factor, suppressor of white-apricot homolog	SFSWA_HUMAN	9	-20.300376610631645	0.7969962338936836	H-FCH	H-Naive
H-FCH / H-Naive	P11586	P11586	0.08007287201879437	0.08007287201879437	1.160912267614009E-08	4.54414230466055E-08	40	P11586	MTHFD1	C-1-tetrahydrofolate synthase, cytoplasmic	C1TC_HUMAN	41	5.707143298439776	1.0570714329843978	H-FCH	H-Naive
H-FCH / H-Naive	Q96KG9	Q96KG9	-0.2207389347960982	0.2207389347960982	1.1799057608281473E-08	4.6075179829013646E-08	40	Q96KG9	SCYL1	N-terminal kinase-like protein	SCYL1_HUMAN	9	-14.187420008452357	0.8581257999154764	H-FCH	H-Naive
H-FCH / H-Naive	A3KN83	A3KN83	-0.2780774922254243	0.2780774922254243	1.1881383645524747E-08	4.617729246629477E-08	40	A3KN83	SBNO1	Protein strawberry notch homolog 1	SBNO1_HUMAN	5	-17.53107495401556	0.8246892504598444	H-FCH	H-Naive
H-FCH / H-Naive	P50402	P50402	-0.1707196656143546	0.1707196656143546	1.1861431268742603E-08	4.617729246629477E-08	40	P50402	EMD	Emerin	EMD_HUMAN	12	-11.16005933842491	0.8883994066157509	H-FCH	H-Naive
H-FCH / H-Naive	Q15034	Q15034	-0.46049642728830753	0.46049642728830753	1.2092180208358848E-08	4.6885717600334786E-08	40	Q15034	HERC3	Probable E3 ubiquitin-protein ligase HERC3	HERC3_HUMAN	2	-27.326385222419823	0.7267361477758018	H-FCH	H-Naive
H-FCH / H-Naive	Q9UM22	Q9UM22	-0.1270902820579926	0.1270902820579926	1.2142080923801143E-08	4.696842597348019E-08	40	Q9UM22	EPDR1	Mammalian ependymin-related protein 1	EPDR1_HUMAN	2	-8.432361726190718	0.9156763827380928	H-FCH	H-Naive
H-FCH / H-Naive	Q96CT7	Q96CT7	-0.2094582089843587	0.2094582089843587	1.2715262208854433E-08	4.9070166834170635E-08	40	Q96CT7	CCDC124	Coiled-coil domain-containing protein 124	CC124_HUMAN	7	-13.513803861838781	0.8648619613816122	H-FCH	H-Naive
H-FCH / H-Naive	Q8IXL7	Q8IXL7	-0.5354073442381996	0.5354073442381996	1.2911372330618324E-08	4.9710295343176885E-08	40	Q8IXL7	MSRB3	Methionine-R-sulfoxide reductase B3	MSRB3_HUMAN	2	-31.003616175846314	0.6899638382415368	H-FCH	H-Naive
H-FCH / H-Naive	Q86V48	Q86V48	-0.11799099375221953	0.11799099375221953	1.3517898640374548E-08	5.1923891039195706E-08	40	Q86V48	LUZP1	Leucine zipper protein 1	LUZP1_HUMAN	32	-7.8530061400095335	0.9214699385999047	H-FCH	H-Naive
H-FCH / H-Naive	P42575	P42575	-0.6985986285823872	0.6985986285823872	1.3657458437557883E-08	5.2252610750384476E-08	40	P42575	CASP2	Caspase-2	CASP2_HUMAN	3	-38.3829562672236	0.616170437327764	H-FCH	H-Naive
H-FCH / H-Naive	Q8TAD7	Q8TAD7	-0.3744920758412619	0.3744920758412619	1.3667045390915647E-08	5.2252610750384476E-08	40	Q8TAD7	OCC1	Overexpressed in colon carcinoma 1 protein	OCC1_HUMAN	3	-22.862305934958272	0.7713769406504173	H-FCH	H-Naive
H-FCH / H-Naive	P48059	P48059	-0.19974070114830442	0.19974070114830442	1.3910904774801953E-08	5.3061548607365237E-08	40	P48059	LIMS1	LIM and senescent cell antigen-like-containing domain protein 1	LIMS1_HUMAN	1	-12.929295661490814	0.8707070433850919	H-FCH	H-Naive
H-FCH / H-Naive	P0CAP2	P0CAP2	-0.5364226086623143	0.5364226086623143	1.4013757109497467E-08	5.333013122225425E-08	40	P0CAP2	POLR2M	DNA-directed RNA polymerase II subunit GRINL1A	GRL1A_HUMAN	3	-31.05215375986341	0.6894784624013659	H-FCH	H-Naive
H-FCH / H-Naive	Q4G0F5	Q4G0F5	-0.3024209298283716	0.3024209298283716	1.4071514052126944E-08	5.342625658590462E-08	40	Q4G0F5	VPS26B	Vacuolar protein sorting-associated protein 26B	VP26B_HUMAN	4	-18.910946948994166	0.8108905305100583	H-FCH	H-Naive
H-FCH / H-Naive	Q8IYM9	Q8IYM9	-0.24333492616199526	0.24333492616199526	1.4425998288512396E-08	5.4645947433904107E-08	40	Q8IYM9	TRIM22	E3 ubiquitin-protein ligase TRIM22	TRI22_HUMAN	8	-15.52097590485716	0.8447902409514284	H-FCH	H-Naive
H-FCH / H-Naive	P05121	P05121	0.3340979033334275	0.3340979033334275	1.45307256873627E-08	5.488918341176443E-08	40	P05121	SERPINE1	Plasminogen activator inhibitor 1	PAI1_HUMAN	12	26.058893403494743	1.2605889340349474	H-FCH	H-Naive
H-FCH / H-Naive	P10909	P10909	0.35939580368766233	0.35939580368766233	1.4556985381708813E-08	5.488918341176443E-08	40	P10909	CLU	Clusterin	CLUS_HUMAN	12	28.28885152201728	1.2828885152201728	H-FCH	H-Naive
H-FCH / H-Naive	Q96AQ6	Q96AQ6	-0.24974000178076264	0.24974000178076264	1.495897797834566E-08	5.6275880540961716E-08	40	Q96AQ6	PBXIP1	Pre-B-cell leukemia transcription factor-interacting protein 1	PBIP1_HUMAN	12	-15.895202723337942	0.8410479727666206	H-FCH	H-Naive
H-FCH / H-Naive	O95674	O95674	-0.20268642136528559	0.20268642136528559	1.5189873328215498E-08	5.701404509494585E-08	40	O95674	CDS2	Phosphatidate cytidylyltransferase 2	CDS2_HUMAN	3	-13.10689678728969	0.8689310321271031	H-FCH	H-Naive
H-FCH / H-Naive	P26572	P26572	-0.16295918170388451	0.16295918170388451	1.535492635044723E-08	5.737158845485284E-08	40	P26572	MGAT1	Alpha-1,3-mannosyl-glycoprotein 2-beta-N-acetylglucosaminyltransferase	MGAT1_HUMAN	5	-10.680887687069928	0.8931911231293007	H-FCH	H-Naive
H-FCH / H-Naive	Q96II8	Q96II8	-0.3373680837722151	0.3373680837722151	1.5345047608529375E-08	5.737158845485284E-08	40	Q96II8	LRCH3	DISP complex protein LRCH3	LRCH3_HUMAN	3	-20.851609611003184	0.7914839038899681	H-FCH	H-Naive
H-FCH / H-Naive	P08670	P08670	0.10324308470251198	0.10324308470251198	1.5496841095711797E-08	5.7770536873809974E-08	40	P08670	VIM	Vimentin	VIME_HUMAN	60	7.41854496133616	1.0741854496133616	H-FCH	H-Naive
H-FCH / H-Naive	Q16513	Q16513	-0.15950286193046712	0.15950286193046712	1.5796661454601217E-08	5.8755003238381E-08	40	Q16513	PKN2	Serine/threonine-protein kinase N2	PKN2_HUMAN	17	-10.466645937126351	0.8953335406287365	H-FCH	H-Naive
H-FCH / H-Naive	P46063	P46063	0.11488417881352002	0.11488417881352002	1.6063910803142395E-08	5.961415205500248E-08	40	P46063	RECQL	ATP-dependent DNA helicase Q1	RECQ1_HUMAN	15	8.28881065565712	1.0828881065565712	H-FCH	H-Naive
H-FCH / H-Naive	P33993	P33993	0.05661803399997099	0.05661803399997099	1.6119077296517292E-08	5.968415107088836E-08	40	P33993	MCM7	DNA replication licensing factor MCM7	MCM7_HUMAN	27	4.002487447941783	1.0400248744794178	H-FCH	H-Naive
H-FCH / H-Naive	Q9Y6W5	Q9Y6W5	-0.3009278182288949	0.3009278182288949	1.616810171565918E-08	5.973114431582853E-08	40	Q9Y6W5	WASF2	Actin-binding protein WASF2	WASF2_HUMAN	7	-18.826980707384045	0.8117301929261596	H-FCH	H-Naive
H-FCH / H-Naive	Q99958	Q99958	-0.535976403500851	0.535976403500851	1.6217995710215453E-08	5.978113216949374E-08	40	Q99958	FOXC2	Forkhead box protein C2	FOXC2_HUMAN	2	-31.030825868622124	0.6896917413137788	H-FCH	H-Naive
H-FCH / H-Naive	P08134	P08134	0.8256837129793902	0.8256837129793902	1.6289522976110295E-08	5.99104603416674E-08	40	P08134	RHOC	Rho-related GTP-binding protein RhoC	RHOC_HUMAN	3	77.23747919415251	1.7723747919415251	H-FCH	H-Naive
H-FCH / H-Naive	P09543	P09543	-0.11223687421906685	0.11223687421906685	1.655508970643348E-08	6.070430146316457E-08	40	P09543	CNP	2',3'-cyclic-nucleotide 3'-phosphodiesterase	CN37_HUMAN	16	-7.484748401913954	0.9251525159808605	H-FCH	H-Naive
H-FCH / H-Naive	P35754	P35754	-0.266755662101605	0.266755662101605	1.6579216153869155E-08	6.070430146316457E-08	40	P35754	GLRX	Glutaredoxin-1	GLRX1_HUMAN	1	-16.881337879361023	0.8311866212063898	H-FCH	H-Naive
H-FCH / H-Naive	Q5BKZ1	Q5BKZ1	-0.1318394906857648	0.1318394906857648	1.700280715784537E-08	6.211692214999509E-08	40	Q5BKZ1	ZNF326	DBIRD complex subunit ZNF326	ZN326_HUMAN	7	-8.733297689444075	0.9126670231055592	H-FCH	H-Naive
H-FCH / H-Naive	Q8TAT6	Q8TAT6	-0.1745190391029645	0.1745190391029645	1.750478433698841E-08	6.380901430157194E-08	40	Q8TAT6	NPLOC4	Nuclear protein localization protein 4 homolog	NPL4_HUMAN	13	-11.39371374266631	0.8860628625733369	H-FCH	H-Naive
H-FCH / H-Naive	Q9HC36	Q9HC36	-0.32741152037762894	0.32741152037762894	1.7724473645695157E-08	6.446689087062576E-08	40	Q9HC36	MRM3	rRNA methyltransferase 3, mitochondrial	MRM3_HUMAN	5	-20.303488555290773	0.7969651144470923	H-FCH	H-Naive
H-FCH / H-Naive	O14498	O14498	-0.16195469107883187	0.16195469107883187	1.80349739970159E-08	6.545142881036235E-08	40	O14498	ISLR	Immunoglobulin superfamily containing leucine-rich repeat protein	ISLR_HUMAN	3	-10.618676720820641	0.8938132327917936	H-FCH	H-Naive
H-FCH / H-Naive	Q9BW19	Q9BW19	0.245877623901449	0.245877623901449	1.830854034910441E-08	6.629788619807853E-08	40	Q9BW19	KIFC1	Kinesin-like protein KIFC1	KIFC1_HUMAN	7	18.581390889769622	1.1858139088976962	H-FCH	H-Naive
H-FCH / H-Naive	O43290	O43290	-0.13976547413114962	0.13976547413114962	1.8373732911603086E-08	6.638772946522082E-08	40	O43290	SART1	U4/U6.U5 tri-snRNP-associated protein 1	SNUT1_HUMAN	20	-9.233330551983322	0.9076666944801668	H-FCH	H-Naive
H-FCH / H-Naive	Q16222	Q16222	0.12237824883339524	0.12237824883339524	1.8564001716921037E-08	6.692811145311007E-08	40	Q16222	UAP1	UDP-N-acetylhexosamine pyrophosphorylase	UAP1_HUMAN	15	8.85277967788518	1.0885277967788518	H-FCH	H-Naive
H-FCH / H-Naive	Q969G3	Q969G3	-0.30992585708707177	0.30992585708707177	1.877531016199604E-08	6.754181598757439E-08	40	Q969G3	SMARCE1	SWI/SNF-related matrix-associated actin-dependent regulator of chromatin subfamily E member 1	SMCE1_HUMAN	5	-19.331678481882285	0.8066832151811771	H-FCH	H-Naive
H-FCH / H-Naive	Q9UMX1	Q9UMX1	-0.4120964487693847	0.4120964487693847	1.8903564345478357E-08	6.78547156855162E-08	40	Q9UMX1	SUFU	Suppressor of fused homolog	SUFU_HUMAN	2	-24.846950485959418	0.7515304951404058	H-FCH	H-Naive
H-FCH / H-Naive	Q96SB8	Q96SB8	-0.5105517892508924	0.5105517892508924	1.9143711732353547E-08	6.856701979954083E-08	40	Q96SB8	SMC6	Structural maintenance of chromosomes protein 6	SMC6_HUMAN	5	-29.80460906083895	0.7019539093916105	H-FCH	H-Naive
H-FCH / H-Naive	Q13049	Q13049	-0.3242593218814616	0.3242593218814616	1.9400814749891212E-08	6.933682488874163E-08	40	Q13049	TRIM32	E3 ubiquitin-protein ligase TRIM32	TRI32_HUMAN	11	-20.12916628652084	0.7987083371347916	H-FCH	H-Naive
H-FCH / H-Naive	P42338	P42338	-0.32060455602295546	0.32060455602295546	1.971257925845503E-08	7.029822191084615E-08	36	P42338	PIK3CB	Phosphatidylinositol 4,5-bisphosphate 3-kinase catalytic subunit beta isoform	PK3CB_HUMAN	1	-19.926573745683463	0.8007342625431654	H-FCH	H-Naive
H-FCH / H-Naive	O94808	O94808	-0.2528465568503954	0.2528465568503954	1.9812239805830276E-08	7.050069749087657E-08	40	O94808	GFPT2	Glutamine--fructose-6-phosphate aminotransferase [isomerizing] 2	GFPT2_HUMAN	7	-16.07611072937881	0.8392388927062119	H-FCH	H-Naive
H-FCH / H-Naive	O75607	O75607	-0.6207162751769868	0.6207162751769868	2.0079542340661466E-08	7.123141576854336E-08	40	O75607	NPM3	Nucleoplasmin-3	NPM3_HUMAN	2	-34.96520398808468	0.6503479601191532	H-FCH	H-Naive
H-FCH / H-Naive	Q15633	Q15633	-0.1794022609700805	0.1794022609700805	2.0104243866547515E-08	7.123141576854336E-08	40	Q15633	TARBP2	RISC-loading complex subunit TARBP2	TRBP2_HUMAN	5	-11.693120543863989	0.8830687945613601	H-FCH	H-Naive
H-FCH / H-Naive	Q12906	Q12906	-0.11054747260109697	0.11054747260109697	2.0235726772040103E-08	7.154308561985791E-08	40	Q12906	ILF3	Interleukin enhancer-binding factor 3	ILF3_HUMAN	33	-7.376349219612166	0.9262365078038783	H-FCH	H-Naive
H-FCH / H-Naive	Q15075	Q15075	-0.07416725381594015	0.07416725381594015	2.0616885605404178E-08	7.273424878816411E-08	40	Q15075	EEA1	Early endosome antigen 1	EEA1_HUMAN	79	-5.01097457210996	0.9498902542789004	H-FCH	H-Naive
H-FCH / H-Naive	Q9HBM1	Q9HBM1	-0.20097636707776811	0.20097636707776811	2.0852688487278558E-08	7.340860786528042E-08	40	Q9HBM1	SPC25	Kinetochore protein Spc25	SPC25_HUMAN	6	-13.00383964857782	0.8699616035142218	H-FCH	H-Naive
H-FCH / H-Naive	P51687	P51687	-0.5149412928854303	0.5149412928854303	2.0994259335759568E-08	7.374906484612977E-08	38	P51687	SUOX	Sulfite oxidase, mitochondrial	SUOX_HUMAN	5	-30.017859017946048	0.6998214098205395	H-FCH	H-Naive
H-FCH / H-Naive	O60264	O60264	0.09981644342718733	0.09981644342718733	2.2049237673005238E-08	7.728986510537446E-08	40	O60264	SMARCA5	SWI/SNF-related matrix-associated actin-dependent regulator of chromatin subfamily A member 5	SMCA5_HUMAN	17	7.163710762873876	1.0716371076287388	H-FCH	H-Naive
H-FCH / H-Naive	P35556	P35556	-0.5615744192845384	0.5615744192845384	2.2203537371954448E-08	7.766513923296407E-08	40	P35556	FBN2	Fibrillin-2	FBN2_HUMAN	4	-32.243766657264906	0.677562333427351	H-FCH	H-Naive
H-FCH / H-Naive	O95833	O95833	-0.25909379567537094	0.25909379567537094	2.272545974577373E-08	7.910311756760212E-08	40	O95833	CLIC3	Chloride intracellular channel protein 3	CLIC3_HUMAN	7	-16.438736953749576	0.8356126304625042	H-FCH	H-Naive
H-FCH / H-Naive	P11498	P11498	-0.18037392069677474	0.18037392069677474	2.2757264203195523E-08	7.910311756760212E-08	40	P11498	PC	Pyruvate carboxylase, mitochondrial	PYC_HUMAN	17	-11.75257548596732	0.8824742451403268	H-FCH	H-Naive
H-FCH / H-Naive	Q92990	Q92990	-0.4171111980483261	0.4171111980483261	2.2758986988732233E-08	7.910311756760212E-08	40	Q92990	GLMN	Glomulin	GLMN_HUMAN	5	-25.107725944131875	0.7489227405586812	H-FCH	H-Naive
H-FCH / H-Naive	Q7KZN9	Q7KZN9	-0.30248680604756123	0.30248680604756123	2.2877713016225286E-08	7.934801729678139E-08	40	Q7KZN9	COX15	Cytochrome c oxidase assembly protein COX15 homolog	COX15_HUMAN	3	-18.914649545955964	0.8108535045404404	H-FCH	H-Naive
H-FCH / H-Naive	Q9Y580	Q9Y580	0.1261898699090178	0.1261898699090178	2.3187743154578993E-08	8.025399946553235E-08	40	Q9Y580	RBM7	RNA-binding protein 7	RBM7_HUMAN	4	9.140750533549546	1.0914075053354955	H-FCH	H-Naive
H-FCH / H-Naive	P06748	P06748	-0.20223413700321538	0.20223413700321538	2.4022165333379556E-08	8.296731052116806E-08	40	P06748	NPM1	Nucleophosmin	NPM_HUMAN	12	-13.079651561088879	0.8692034843891112	H-FCH	H-Naive
H-FCH / H-Naive	P63167;Q96FJ2	P63167;Q96FJ2	-1.114747980408514	1.114747980408514	2.436590997937315E-08	8.39781048345691E-08	40	P63167;Q96FJ2	DYNLL1;DYNLL2	Dynein light chain 1, cytoplasmic;Dynein light chain 2, cytoplasmic	DYL1_HUMAN;DYL2_HUMAN	1	-53.822818630037105	0.461771813699629	H-FCH	H-Naive
H-FCH / H-Naive	P51688	P51688	-0.19975631895062598	0.19975631895062598	2.4793296311739482E-08	8.527234128974836E-08	40	P51688	SGSH	N-sulphoglucosamine sulphohydrolase	SPHM_HUMAN	7	-12.930238234695368	0.8706976176530463	H-FCH	H-Naive
H-FCH / H-Naive	Q14249	Q14249	-0.3508979176607261	0.3508979176607261	2.5962769785995123E-08	8.910812845130685E-08	40	Q14249	ENDOG	Endonuclease G, mitochondrial	NUCG_HUMAN	3	-21.590406675988017	0.7840959332401198	H-FCH	H-Naive
H-FCH / H-Naive	P09493	P09493	0.21279916410397118	0.21279916410397118	2.6071102030348057E-08	8.929352445394211E-08	40	P09493	TPM1	Tropomyosin alpha-1 chain	TPM1_HUMAN	11	15.893460673783345	1.1589346067378334	H-FCH	H-Naive
H-FCH / H-Naive	P62166	P62166	-0.18316670719052408	0.18316670719052408	2.6427753957530745E-08	9.032687631222569E-08	40	P62166	NCS1	Neuronal calcium sensor 1	NCS1_HUMAN	2	-11.923240675564106	0.8807675932443589	H-FCH	H-Naive
H-FCH / H-Naive	Q08397	Q08397	-0.29924900600606685	0.29924900600606685	2.706582601295483E-08	9.231580490725673E-08	40	Q08397	LOXL1	Lysyl oxidase homolog 1	LOXL1_HUMAN	3	-18.73246761031743	0.8126753238968257	H-FCH	H-Naive
H-FCH / H-Naive	Q13492	Q13492	-0.17560847666961707	0.17560847666961707	2.7303831584263805E-08	9.293478079612775E-08	40	Q13492	PICALM	Phosphatidylinositol-binding clathrin assembly protein	PICAL_HUMAN	12	-11.460598687913958	0.8853940131208604	H-FCH	H-Naive
H-FCH / H-Naive	O95782	O95782	0.06605871932409979	0.06605871932409979	2.7624928926942354E-08	9.383343627250668E-08	40	O95782	AP2A1	AP-2 complex subunit alpha-1	AP2A1_HUMAN	32	4.685288920715203	1.046852889207152	H-FCH	H-Naive
H-FCH / H-Naive	Q8TEB1	Q8TEB1	-0.22409924463943381	0.22409924463943381	2.8017113035797473E-08	9.496934810484754E-08	40	Q8TEB1	DCAF11	DDB1- and CUL4-associated factor 11	DCA11_HUMAN	5	-14.387061159762226	0.8561293884023777	H-FCH	H-Naive
H-FCH / H-Naive	P00734	P00734	0.3322886334299875	0.3322886334299875	2.8140962419186644E-08	9.499741728366088E-08	40	P00734	F2	Prothrombin	THRB_HUMAN	9	25.900903251626683	1.2590090325162668	H-FCH	H-Naive
H-FCH / H-Naive	Q969X1	Q969X1	-0.32094906202762236	0.32094906202762236	2.812705056384615E-08	9.499741728366088E-08	40	Q969X1	TMBIM1	Protein lifeguard 3	LFG3_HUMAN	2	-19.945692465848918	0.8005430753415108	H-FCH	H-Naive
H-FCH / H-Naive	O43633	O43633	-0.19232868944672765	0.19232868944672765	2.8662702633415603E-08	9.656041624863783E-08	40	O43633	CHMP2A	Charged multivesicular body protein 2a	CHM2A_HUMAN	6	-12.480808813775212	0.8751919118622479	H-FCH	H-Naive
H-FCH / H-Naive	Q8TAD4	Q8TAD4	-0.30229314291329146	0.30229314291329146	2.8969989461955868E-08	9.739603819111545E-08	40	Q8TAD4	SLC30A5	Proton-coupled zinc antiporter SLC30A5	ZNT5_HUMAN	3	-18.903764156672075	0.8109623584332792	H-FCH	H-Naive
H-FCH / H-Naive	O14773	O14773	-0.4982346248479509	0.4982346248479509	2.9350800154E-08	9.80746249048293E-08	40	O14773	TPP1	Tripeptidyl-peptidase 1	TPP1_HUMAN	3	-29.202742751777865	0.7079725724822213	H-FCH	H-Naive
H-FCH / H-Naive	Q8IY67	Q8IY67	-0.3314622105472944	0.3314622105472944	2.9300097276865228E-08	9.80746249048293E-08	40	Q8IY67	RAVER1	Ribonucleoprotein PTB-binding 1	RAVR1_HUMAN	1	-20.52694055805834	0.7947305944194166	H-FCH	H-Naive
H-FCH / H-Naive	Q9UKT5	Q9UKT5	-0.675537301833228	0.675537301833228	2.924174796705888E-08	9.80746249048293E-08	40	Q9UKT5	FBXO4	F-box only protein 4	FBX4_HUMAN	3	-37.39010016952754	0.6260989983047246	H-FCH	H-Naive
H-FCH / H-Naive	O75665	O75665	-0.5247968086868182	0.5247968086868182	2.9774387341809727E-08	9.928822066923975E-08	40	O75665	OFD1	Centriole and centriolar satellite protein OFD1	OFD1_HUMAN	5	-30.494300411214713	0.6950569958878529	H-FCH	H-Naive
H-FCH / H-Naive	P55265	P55265	-0.11641455775551017	0.11641455775551017	2.995324690658654E-08	9.957113215281578E-08	40	P55265	ADAR	Double-stranded RNA-specific adenosine deaminase	DSRAD_HUMAN	20	-7.7522618884797385	0.9224773811152026	H-FCH	H-Naive
H-FCH / H-Naive	Q8NFH3	Q8NFH3	-0.23581096979952004	0.23581096979952004	2.998035913360329E-08	9.957113215281578E-08	40	Q8NFH3	NUP43	Nucleoporin Nup43	NUP43_HUMAN	7	-15.079249279136675	0.8492075072086332	H-FCH	H-Naive
H-FCH / H-Naive	Q15843	Q15843	-0.6472885372129932	0.6472885372129932	3.128151954312167E-08	1.0368310106631459E-07	40	Q15843	NEDD8	NEDD8	NEDD8_HUMAN	3	-36.15208282124615	0.6384791717875385	H-FCH	H-Naive
H-FCH / H-Naive	Q6UW68	Q6UW68	-0.15491616060757718	0.15491616060757718	3.192990941770515E-08	1.0561925771168465E-07	40	Q6UW68	TMEM205	Transmembrane protein 205	TM205_HUMAN	3	-10.181543239834012	0.8981845676016599	H-FCH	H-Naive
H-FCH / H-Naive	P56182	P56182	0.27482215217684947	0.27482215217684947	3.259619669339649E-08	1.0760672161434505E-07	40	P56182	RRP1	Ribosomal RNA processing protein 1 homolog A	RRP1_HUMAN	3	20.98449367337021	1.209844936733702	H-FCH	H-Naive
H-FCH / H-Naive	Q9BRP4	Q9BRP4	-0.43289019935787054	0.43289019935787054	3.2772936883628024E-08	1.0797336319976849E-07	40	Q9BRP4	PAAF1	Proteasomal ATPase-associated factor 1	PAAF1_HUMAN	3	-25.922372413034267	0.7407762758696573	H-FCH	H-Naive
H-FCH / H-Naive	Q99543	Q99543	-0.1427607430129808	0.1427607430129808	3.306640567638521E-08	1.0828918512346074E-07	40	Q99543	DNAJC2	DnaJ homolog subfamily C member 2	DNJC2_HUMAN	14	-9.421581391080869	0.9057841860891913	H-FCH	H-Naive
H-FCH / H-Naive	Q9H0X9	Q9H0X9	-0.3182019930471678	0.3182019930471678	3.3025613727666966E-08	1.0828918512346074E-07	40	Q9H0X9	OSBPL5	Oxysterol-binding protein-related protein 5	OSBL5_HUMAN	6	-19.793113990127775	0.8020688600987222	H-FCH	H-Naive
H-FCH / H-Naive	Q9H267	Q9H267	-0.2163128828909062	0.2163128828909062	3.305657060644484E-08	1.0828918512346074E-07	40	Q9H267	VPS33B	Vacuolar protein sorting-associated protein 33B	VP33B_HUMAN	9	-13.923750881822771	0.8607624911817723	H-FCH	H-Naive
H-FCH / H-Naive	Q63ZY3	Q63ZY3	-0.14072475365560458	0.14072475365560458	3.329562764693504E-08	1.088230851919706E-07	40	Q63ZY3	KANK2	KN motif and ankyrin repeat domain-containing protein 2	KANK2_HUMAN	17	-9.293663237599903	0.907063367624001	H-FCH	H-Naive
H-FCH / H-Naive	Q5JTD0	Q5JTD0	-0.25208645313756256	0.25208645313756256	3.398857539303182E-08	1.1080610393953249E-07	40	Q5JTD0	TJAP1	Tight junction-associated protein 1	TJAP1_HUMAN	5	-16.03188262467281	0.8396811737532719	H-FCH	H-Naive
H-FCH / H-Naive	Q8TEQ0	Q8TEQ0	-0.4241539979088912	0.4241539979088912	3.403715479894398E-08	1.1080610393953249E-07	40	Q8TEQ0	SNX29	Sorting nexin-29	SNX29_HUMAN	5	-25.472436396503383	0.7452756360349662	H-FCH	H-Naive
H-FCH / H-Naive	O75688	O75688	-0.38887592808370186	0.38887592808370186	3.422770000853438E-08	1.1120620318978364E-07	40	O75688	PPM1B	Protein phosphatase 1B	PPM1B_HUMAN	6	-23.627557346756156	0.7637244265324384	H-FCH	H-Naive
H-FCH / H-Naive	Q6YHK3	Q6YHK3	-0.0855122517109759	0.0855122517109759	3.4447290678924314E-08	1.1169890705355341E-07	40	Q6YHK3	CD109	CD109 antigen	CD109_HUMAN	29	-5.755015523255147	0.9424498447674485	H-FCH	H-Naive
H-FCH / H-Naive	P35858	P35858	0.5299920516500447	0.5299920516500447	3.4909106139316345E-08	1.1297356396266945E-07	40	P35858	IGFALS	Insulin-like growth factor-binding protein complex acid labile subunit	ALS_HUMAN	5	44.39212403950323	1.4439212403950323	H-FCH	H-Naive
H-FCH / H-Naive	Q9Y3M8	Q9Y3M8	-0.3900030612415733	0.3900030612415733	3.551115105795358E-08	1.146961342618383E-07	40	Q9Y3M8	STARD13	StAR-related lipid transfer protein 13	STA13_HUMAN	8	-23.687201479581578	0.7631279852041842	H-FCH	H-Naive
H-FCH / H-Naive	A0A075B7B8	A0A075B7B8	0.843903350124162	0.843903350124162	3.6363814254286286E-08	1.1721982477264052E-07	40	A0A075B7B8	IGHV3OR16-12	Immunoglobulin heavy variable 3/OR16-12 (non-functional) (Fragment)	A0A075B7B8_HUMAN	1	79.4899852318679	1.794899852318679	H-FCH	H-Naive
H-FCH / H-Naive	Q9GZM8	Q9GZM8	-0.49212527986347093	0.49212527986347093	3.650350592792834E-08	1.1743985077400039E-07	40	Q9GZM8	NDEL1	Nuclear distribution protein nudE-like 1	NDEL1_HUMAN	3	-28.902303676675846	0.7109769632332416	H-FCH	H-Naive
H-FCH / H-Naive	Q96AE7	Q96AE7	-0.32508032133806136	0.32508032133806136	3.690203778279873E-08	1.1849013694320531E-07	40	Q96AE7	TTC17	Tetratricopeptide repeat protein 17	TTC17_HUMAN	9	-20.174605727685858	0.7982539427231414	H-FCH	H-Naive
H-FCH / H-Naive	Q14108	Q14108	-0.1132198376348404	0.1132198376348404	3.7649636244299594E-08	1.2065497463085487E-07	40	Q14108	SCARB2	Lysosome membrane protein 2	SCRB2_HUMAN	9	-7.547761119106999	0.92452238880893	H-FCH	H-Naive
H-FCH / H-Naive	O95260	O95260	-0.5006768785985466	0.5006768785985466	3.7894825778008514E-08	1.2120223446589107E-07	40	O95260	ATE1	Arginyl-tRNA--protein transferase 1	ATE1_HUMAN	3	-29.322489887830592	0.7067751011216941	H-FCH	H-Naive
H-FCH / H-Naive	Q9NX55	Q9NX55	-0.7441611033981607	0.7441611033981607	3.79678532542177E-08	1.2120223446589107E-07	40	Q9NX55	HYPK	Huntingtin-interacting protein K	HYPK_HUMAN	2	-40.298507786613925	0.5970149221338608	H-FCH	H-Naive
H-FCH / H-Naive	A0A0C4DH25	A0A0C4DH25	0.869894449028478	0.869894449028478	3.884408059492688E-08	1.2375904747686007E-07	40	A0A0C4DH25	IGKV3D-20	Immunoglobulin kappa variable 3D-20	KVD20_HUMAN	2	82.75291892221715	1.8275291892221714	H-FCH	H-Naive
H-FCH / H-Naive	O95619	O95619	-0.44055907027545943	0.44055907027545943	4.080560021409189E-08	1.2975707302121292E-07	40	O95619	YEATS4	YEATS domain-containing protein 4	YETS4_HUMAN	6	-26.315098893211754	0.7368490110678825	H-FCH	H-Naive
H-FCH / H-Naive	O60869	O60869	-0.24546204150687373	0.24546204150687373	4.12089061867209E-08	1.3078656712542312E-07	40	O60869	EDF1	Endothelial differentiation-related factor 1	EDF1_HUMAN	9	-15.645440338262528	0.8435455966173747	H-FCH	H-Naive
H-FCH / H-Naive	Q8N6G6	Q8N6G6	0.22089555176737286	0.22089555176737286	4.142080998334964E-08	1.312058027218243E-07	40	Q8N6G6	ADAMTSL1	ADAMTS-like protein 1	ATL1_HUMAN	5	16.545681833977575	1.1654568183397758	H-FCH	H-Naive
H-FCH / H-Naive	P22059	P22059	-0.11751413369752133	0.11751413369752133	4.23852350017046E-08	1.3374534806679916E-07	40	P22059	OSBP	Oxysterol-binding protein 1	OSBP1_HUMAN	17	-7.822543372671264	0.9217745662732874	H-FCH	H-Naive
H-FCH / H-Naive	Q06323	Q06323	0.09552899487735514	0.09552899487735514	4.2372426764662164E-08	1.3374534806679916E-07	40	Q06323	PSME1	Proteasome activator complex subunit 1	PSME1_HUMAN	14	6.8457108796127875	1.0684571087961279	H-FCH	H-Naive
H-FCH / H-Naive	Q9NUL5	Q9NUL5	-0.39201760484276454	0.39201760484276454	4.447272664694699E-08	1.4006352989958019E-07	40	Q9NUL5	SHFL	Shiftless antiviral inhibitor of ribosomal frameshifting protein	SHFL_HUMAN	3	-23.793688415035096	0.762063115849649	H-FCH	H-Naive
H-FCH / H-Naive	P68402	P68402	-0.3569220889307624	0.3569220889307624	4.4834211848689334E-08	1.4093201583029688E-07	40	P68402	PAFAH1B2	Platelet-activating factor acetylhydrolase IB subunit alpha2	PA1B2_HUMAN	4	-21.91713407867989	0.7808286592132011	H-FCH	H-Naive
H-FCH / H-Naive	O14980	O14980	0.08936884469314561	0.08936884469314561	4.561874352490468E-08	1.43124454875846E-07	40	O14980	XPO1	Exportin-1	XPO1_HUMAN	24	6.390463987885031	1.0639046398788503	H-FCH	H-Naive
H-FCH / H-Naive	Q15643	Q15643	-0.1399078161880576	0.1399078161880576	4.5734056529826046E-08	1.4321293130482674E-07	40	Q15643	TRIP11	Thyroid receptor-interacting protein 11	TRIPB_HUMAN	55	-9.24228551246875	0.9075771448753125	H-FCH	H-Naive
H-FCH / H-Naive	Q9BYD3	Q9BYD3	-0.2694483113323989	0.2694483113323989	4.5846768713163075E-08	1.4329294251794698E-07	40	Q9BYD3	MRPL4	39S ribosomal protein L4, mitochondrial	RM04_HUMAN	2	-17.036326054950422	0.8296367394504958	H-FCH	H-Naive
H-FCH / H-Naive	Q9NZD8	Q9NZD8	-0.39823518606116476	0.39823518606116476	4.651432526743761E-08	1.4510351183997618E-07	40	Q9NZD8	SPG21	Maspardin	SPG21_HUMAN	4	-24.121407978033037	0.7587859202196696	H-FCH	H-Naive
H-FCH / H-Naive	Q9UKJ3	Q9UKJ3	-0.5498477545190621	0.5498477545190621	4.683094054993367E-08	1.4581451943956623E-07	40	Q9UKJ3	GPATCH8	G patch domain-containing protein 8	GPTC8_HUMAN	2	-31.690778971223644	0.6830922102877636	H-FCH	H-Naive
H-FCH / H-Naive	O95295	O95295	-0.1851805121678999	0.1851805121678999	4.710150285064933E-08	1.461035295971085E-07	40	O95295	SNAPIN	SNARE-associated protein Snapin	SNAPN_HUMAN	5	-12.046098020428808	0.8795390197957119	H-FCH	H-Naive
H-FCH / H-Naive	Q9H4F8	Q9H4F8	0.38756549498525406	0.38756549498525406	4.703678286375694E-08	1.461035295971085E-07	40	Q9H4F8	SMOC1	SPARC-related modular calcium-binding protein 1	SMOC1_HUMAN	2	30.818401858531132	1.3081840185853113	H-FCH	H-Naive
H-FCH / H-Naive	Q9UPY8	Q9UPY8	-0.23498582347244806	0.23498582347244806	4.775196663571497E-08	1.4784224698515144E-07	40	Q9UPY8	MAPRE3	Microtubule-associated protein RP/EB family member 3	MARE3_HUMAN	6	-15.030665145857093	0.8496933485414291	H-FCH	H-Naive
H-FCH / H-Naive	Q9UL54	Q9UL54	-0.6240443718160692	0.6240443718160692	4.80031126354007E-08	1.4834044581315556E-07	40	Q9UL54	TAOK2	Serine/threonine-protein kinase TAO2	TAOK2_HUMAN	2	-35.11505729795304	0.6488494270204697	H-FCH	H-Naive
H-FCH / H-Naive	P43243	P43243	-0.1735661294184667	0.1735661294184667	4.95611261626971E-08	1.5286771371758734E-07	40	P43243	MATR3	Matrin-3	MATR3_HUMAN	23	-11.335169368028364	0.8866483063197164	H-FCH	H-Naive
H-FCH / H-Naive	Q765P7	Q765P7	-0.3323029454548355	0.3323029454548355	4.9745826495457455E-08	1.5315007258152074E-07	40	Q765P7	MTSS2	Protein MTSS 2	MTSS2_HUMAN	4	-20.573240232363887	0.7942675976763611	H-FCH	H-Naive
H-FCH / H-Naive	O95817	O95817	-0.12912110513324776	0.12912110513324776	4.992533412305453E-08	1.5341541924916198E-07	40	O95817	BAG3	BAG family molecular chaperone regulator 3	BAG3_HUMAN	10	-8.561167084464449	0.9143883291553555	H-FCH	H-Naive
H-FCH / H-Naive	O75955	O75955	-0.12401394387549974	0.12401394387549974	5.0689187615995316E-08	1.5518254085790747E-07	40	O75955	FLOT1	Flotillin-1	FLOT1_HUMAN	14	-8.236898678021355	0.9176310132197865	H-FCH	H-Naive
H-FCH / H-Naive	Q9Y333	Q9Y333	-0.31721255386933755	0.31721255386933755	5.067300181871827E-08	1.5518254085790747E-07	40	Q9Y333	LSM2	U6 snRNA-associated Sm-like protein LSm2	LSM2_HUMAN	3	-19.7380870766913	0.802619129233087	H-FCH	H-Naive
H-FCH / H-Naive	P23396	P23396	0.10428816935325053	0.10428816935325053	5.085304586222913E-08	1.553948092890422E-07	40	P23396	RPS3	40S ribosomal protein S3	RS3_HUMAN	14	7.496386875354544	1.0749638687535454	H-FCH	H-Naive
H-FCH / H-Naive	P52789	P52789	0.11849244232148776	0.11849244232148776	5.095229360690164E-08	1.5540922205889854E-07	40	P52789	HK2	Hexokinase-2	HXK2_HUMAN	25	8.55998618837659	1.085599861883766	H-FCH	H-Naive
H-FCH / H-Naive	A0A075B6S2;A2NJV5	A0A075B6S2;A2NJV5	0.8857558955779741	0.8857558955779741	5.122204298452416E-08	1.5594266419732914E-07	40	A0A075B6S2;A2NJV5	IGKV2D-29;IGKV2-29	Immunoglobulin kappa variable 2D-29;Immunoglobulin kappa variable 2-29	KVD29_HUMAN;KV229_HUMAN	2	84.77324815678146	1.8477324815678147	H-FCH	H-Naive
H-FCH / H-Naive	Q9P1Y6	Q9P1Y6	-0.28478718720260987	0.28478718720260987	5.17704984409578E-08	1.5732107104793834E-07	40	Q9P1Y6	PHRF1	PHD and RING finger domain-containing protein 1	PHRF1_HUMAN	3	-17.913731418028867	0.8208626858197113	H-FCH	H-Naive
H-FCH / H-Naive	O95870	O95870	-0.34302607852411354	0.34302607852411354	5.244735504509833E-08	1.5908385921428352E-07	40	O95870	ABHD16A	Phosphatidylserine lipase ABHD16A	ABHGA_HUMAN	2	-21.161407713787018	0.7883859228621298	H-FCH	H-Naive
H-FCH / H-Naive	Q9P2G1	Q9P2G1	-0.39551733874433836	0.39551733874433836	5.25931142121022E-08	1.5923219109520448E-07	40	Q9P2G1	ANKIB1	Ankyrin repeat and IBR domain-containing protein 1	AKIB1_HUMAN	4	-23.978327981481318	0.7602167201851868	H-FCH	H-Naive
H-FCH / H-Naive	Q96EY8	Q96EY8	-0.345789224726984	0.345789224726984	5.283985584201521E-08	1.596851525813842E-07	40	Q96EY8	MMAB	Corrinoid adenosyltransferase MMAB	MMAB_HUMAN	2	-21.31226016044867	0.7868773983955133	H-FCH	H-Naive
H-FCH / H-Naive	P35914	P35914	-0.34443609791876856	0.34443609791876856	5.390145404699673E-08	1.6249216844935415E-07	40	P35914	HMGCL	Hydroxymethylglutaryl-CoA lyase, mitochondrial	HMGCL_HUMAN	3	-21.238423046633404	0.787615769533666	H-FCH	H-Naive
H-FCH / H-Naive	Q9BX40	Q9BX40	-0.2852828990296147	0.2852828990296147	5.39663771127417E-08	1.6249216844935415E-07	40	Q9BX40	LSM14B	Protein LSM14 homolog B	LS14B_HUMAN	4	-17.94193151788083	0.8205806848211917	H-FCH	H-Naive
H-FCH / H-Naive	O95989	O95989	-0.2502277007689838	0.2502277007689838	5.4314543380345345E-08	1.6324151611935607E-07	40	O95989	NUDT3	Diphosphoinositol polyphosphate phosphohydrolase 1	NUDT3_HUMAN	3	-15.923629307734	0.84076370692266	H-FCH	H-Naive
H-FCH / H-Naive	A0A0C4DH38	A0A0C4DH38	1.0029782114540873	1.0029782114540873	5.534188225806861E-08	1.6602564677420584E-07	40	A0A0C4DH38	IGHV5-51	Immunoglobulin heavy variable 5-51	HV551_HUMAN	1	100.41329421739084	2.0041329421739085	H-FCH	H-Naive
H-FCH / H-Naive	Q9Y5A7	Q9Y5A7	-0.2576908826163342	0.2576908826163342	5.619854652957759E-08	1.682885437060575E-07	40	Q9Y5A7	NUB1	NEDD8 ultimate buster 1	NUB1_HUMAN	4	-16.357440352165177	0.8364255964783482	H-FCH	H-Naive
H-FCH / H-Naive	Q07020	Q07020	0.3469958774231876	0.3469958774231876	5.642759863768524E-08	1.6866722210973555E-07	40	Q07020	RPL18	60S ribosomal protein L18	RL18_HUMAN	5	27.190937219058185	1.2719093721905819	H-FCH	H-Naive
H-FCH / H-Naive	Q14554	Q14554	-0.15012378964899958	0.15012378964899958	5.6830568852650975E-08	1.695634395531002E-07	40	Q14554	PDIA5	Protein disulfide-isomerase A5	PDIA5_HUMAN	11	-9.88268653683998	0.9011731346316002	H-FCH	H-Naive
H-FCH / H-Naive	Q8IVS2	Q8IVS2	-0.4184514348870639	0.4184514348870639	5.80156022245842E-08	1.727855979297399E-07	40	Q8IVS2	MCAT	Malonyl-CoA-acyl carrier protein transacylase, mitochondrial	FABD_HUMAN	4	-25.177267166437257	0.7482273283356274	H-FCH	H-Naive
H-FCH / H-Naive	P07225	P07225	0.27542874317075333	0.27542874317075333	5.831903392789881E-08	1.7337521117082397E-07	40	P07225	PROS1	Vitamin K-dependent protein S	PROS_HUMAN	6	21.035373126485048	1.2103537312648505	H-FCH	H-Naive
H-FCH / H-Naive	P62699	P62699	-0.29708810143196723	0.29708810143196723	5.870440050172533E-08	1.7420583831197916E-07	40	P62699	YPEL5	Protein yippee-like 5	YPEL5_HUMAN	3	-18.61065186913472	0.8138934813086528	H-FCH	H-Naive
H-FCH / H-Naive	P04114	P04114	0.5434028196154914	0.5434028196154914	5.9421030852370455E-08	1.7601472922756223E-07	40	P04114	APOB	Apolipoprotein B-100	APOB_HUMAN	156	45.74059841998079	1.457405984199808	H-FCH	H-Naive
H-FCH / H-Naive	P15151	P15151	-0.3850479445923884	0.3850479445923884	6.001994090580978E-08	1.7715041804156425E-07	40	P15151	PVR	Poliovirus receptor	PVR_HUMAN	5	-23.42464499023029	0.7657535500976971	H-FCH	H-Naive
H-FCH / H-Naive	P41226	P41226	-0.28844090134916245	0.28844090134916245	6.001083728060985E-08	1.7715041804156425E-07	40	P41226	UBA7	Ubiquitin-like modifier-activating enzyme 7	UBA7_HUMAN	5	-18.12135693140998	0.8187864306859002	H-FCH	H-Naive
H-FCH / H-Naive	P37802	P37802	0.17680332866162332	0.17680332866162332	6.215617065945419E-08	1.831267823730156E-07	40	P37802	TAGLN2	Transgelin-2	TAGL2_HUMAN	9	13.037646123321455	1.1303764612332146	H-FCH	H-Naive
H-FCH / H-Naive	Q9BQ52	Q9BQ52	-0.10928667192173507	0.10928667192173507	6.439786955107842E-08	1.893919455133684E-07	40	Q9BQ52	ELAC2	Zinc phosphodiesterase ELAC protein 2	RNZ2_HUMAN	10	-7.295368137967495	0.927046318620325	H-FCH	H-Naive
H-FCH / H-Naive	Q15257	Q15257	-0.12989682298504593	0.12989682298504593	6.473627835841778E-08	1.9004721718078365E-07	40	Q15257	PTPA	Serine/threonine-protein phosphatase 2A activator	PTPA_HUMAN	8	-8.610319308041381	0.9138968069195862	H-FCH	H-Naive
H-FCH / H-Naive	P49184	P49184	-0.29340108448549457	0.29340108448549457	6.533762346330571E-08	1.9147068266252158E-07	40	P49184	DNASE1L1	Deoxyribonuclease-1-like 1	DNSL1_HUMAN	3	-18.402383539239466	0.8159761646076054	H-FCH	H-Naive
H-FCH / H-Naive	Q96AJ9	Q96AJ9	-0.1577128839396678	0.1577128839396678	6.597806117165838E-08	1.9300343872990462E-07	40	Q96AJ9	VTI1A	Vesicle transport through interaction with t-SNAREs homolog 1A	VTI1A_HUMAN	7	-10.355491333939204	0.896445086660608	H-FCH	H-Naive
H-FCH / H-Naive	Q8N283	Q8N283	-0.3955944844103388	0.3955944844103388	6.721951918344013E-08	1.9628577182517868E-07	40	Q8N283	ANKRD35	Ankyrin repeat domain-containing protein 35	ANR35_HUMAN	3	-23.982393002536597	0.760176069974634	H-FCH	H-Naive
H-FCH / H-Naive	Q6UB35	Q6UB35	0.20224130093044676	0.20224130093044676	6.75870372103306E-08	1.970090233577722E-07	40	Q6UB35	MTHFD1L	Monofunctional C1-tetrahydrofolate synthase, mitochondrial	C1TM_HUMAN	18	15.048430388093648	1.1504843038809365	H-FCH	H-Naive
H-FCH / H-Naive	Q9P2E5	Q9P2E5	-0.20666521489654244	0.20666521489654244	6.879739382596136E-08	2.0018215123872655E-07	40	Q9P2E5	CHPF2	Chondroitin sulfate glucuronyltransferase	CHPF2_HUMAN	3	-13.346208216921385	0.8665379178307862	H-FCH	H-Naive
H-FCH / H-Naive	Q460N5	Q460N5	-0.3145296854593536	0.3145296854593536	6.931250877804785E-08	2.0108361466977487E-07	40	Q460N5	PARP14	Protein mono-ADP-ribosyltransferase PARP14	PAR14_HUMAN	8	-19.588691336745555	0.8041130866325444	H-FCH	H-Naive
H-FCH / H-Naive	Q8NEY1	Q8NEY1	-0.1693109469937048	0.1693109469937048	6.935183060691139E-08	2.0108361466977487E-07	40	Q8NEY1	NAV1	Neuron navigator 1	NAV1_HUMAN	13	-11.07326927083463	0.8892673072916537	H-FCH	H-Naive
H-FCH / H-Naive	P04632	P04632	-0.24735201105152427	0.24735201105152427	7.134509033162444E-08	2.0613590246957924E-07	40	P04632	CAPNS1	Calpain small subunit 1	CPNS1_HUMAN	3	-15.755874742333987	0.8424412525766601	H-FCH	H-Naive
H-FCH / H-Naive	Q9NQC7	Q9NQC7	-0.30611521455767704	0.30611521455767704	7.126916284693556E-08	2.0613590246957924E-07	38	Q9NQC7	CYLD	Ubiquitin carboxyl-terminal hydrolase CYLD	CYLD_HUMAN	5	-19.118324684578557	0.8088167531542144	H-FCH	H-Naive
H-FCH / H-Naive	Q13509	Q13509	-0.10679811633351415	0.10679811633351415	7.230691502923292E-08	2.0854836545273498E-07	40	Q13509	TUBB3	Tubulin beta-3 chain	TBB3_HUMAN	5	-7.135320650859933	0.9286467934914007	H-FCH	H-Naive
H-FCH / H-Naive	Q9C0C2	Q9C0C2	-0.13766176752311046	0.13766176752311046	7.265845691198926E-08	2.0919527699353826E-07	40	Q9C0C2	TNKS1BP1	182 kDa tankyrase-1-binding protein	TB182_HUMAN	45	-9.100880019082158	0.9089911998091784	H-FCH	H-Naive
H-FCH / H-Naive	Q14683	Q14683	0.05775232520916003	0.05775232520916003	7.287009394179843E-08	2.0941895720663894E-07	40	Q14683	SMC1A	Structural maintenance of chromosomes protein 1A	SMC1A_HUMAN	59	4.084289555474951	1.0408428955547495	H-FCH	H-Naive
H-FCH / H-Naive	Q9NYL4	Q9NYL4	-0.16011595510470794	0.16011595510470794	7.299091391691246E-08	2.0941895720663894E-07	40	Q9NYL4	FKBP11	Peptidyl-prolyl cis-trans isomerase FKBP11	FKB11_HUMAN	4	-10.504686288497634	0.8949531371150237	H-FCH	H-Naive
H-FCH / H-Naive	Q9H2U1	Q9H2U1	-0.10999360149148173	0.10999360149148173	7.479425765734126E-08	2.142190933600506E-07	40	Q9H2U1	DHX36	ATP-dependent DNA/RNA helicase DHX36	DHX36_HUMAN	14	-7.3407828582261025	0.926592171417739	H-FCH	H-Naive
H-FCH / H-Naive	C9J798;O43374	C9J798;O43374	-0.4372119412309625	0.4372119412309625	7.502534942086572E-08	2.1450725990939696E-07	40	C9J798;O43374	RASA4B;RASA4	Ras GTPase-activating protein 4B;Ras GTPase-activating protein 4	RAS4B_HUMAN;RASL2_HUMAN	5	-26.143947549582435	0.7385605245041756	H-FCH	H-Naive
H-FCH / H-Naive	Q9NXH8	Q9NXH8	-0.2803785549784389	0.2803785549784389	7.533499432019256E-08	2.150186296222163E-07	40	Q9NXH8	TOR4A	Torsin-4A	TOR4A_HUMAN	2	-17.662505998409873	0.8233749400159013	H-FCH	H-Naive
H-FCH / H-Naive	P51116	P51116	-0.1530616336095358	0.1530616336095358	7.577961127699601E-08	2.159127919226715E-07	40	P51116	FXR2	RNA-binding protein FXR2	FXR2_HUMAN	14	-10.066010951871496	0.899339890481285	H-FCH	H-Naive
H-FCH / H-Naive	Q9UDY4	Q9UDY4	-0.2452765246314727	0.2452765246314727	7.741395405687536E-08	2.2018778627941717E-07	40	Q9UDY4	DNAJB4	DnaJ homolog subfamily B member 4	DNJB4_HUMAN	9	-15.634592445878692	0.8436540755412131	H-FCH	H-Naive
H-FCH / H-Naive	Q9P299	Q9P299	-0.15940097890773428	0.15940097890773428	7.782379399945825E-08	2.2097118710727007E-07	40	Q9P299	COPZ2	Coatomer subunit zeta-2	COPZ2_HUMAN	7	-10.46032287466938	0.8953967712533062	H-FCH	H-Naive
H-FCH / H-Naive	Q9NRP0	Q9NRP0	-0.3235368864460117	0.3235368864460117	7.810091744377616E-08	2.2137570392684142E-07	40	Q9NRP0	OSTC	Oligosaccharyltransferase complex subunit OSTC	OSTC_HUMAN	2	-20.089160624585634	0.7991083937541437	H-FCH	H-Naive
H-FCH / H-Naive	Q92629	Q92629	-0.19699086823263734	0.19699086823263734	7.922449703483535E-08	2.2417396407103158E-07	40	Q92629	SGCD	Delta-sarcoglycan	SGCD_HUMAN	8	-12.763177245348778	0.8723682275465122	H-FCH	H-Naive
H-FCH / H-Naive	Q9NUQ6	Q9NUQ6	-0.22187410478385988	0.22187410478385988	7.94491418208234E-08	2.2442334906088263E-07	40	Q9NUQ6	SPATS2L	SPATS2-like protein	SPS2L_HUMAN	8	-14.254914211245428	0.8574508578875457	H-FCH	H-Naive
H-FCH / H-Naive	Q9H1C4	Q9H1C4	-0.5118338629670087	0.5118338629670087	8.122722881972374E-08	2.2905242569404092E-07	40	Q9H1C4	UNC93B1	Protein unc-93 homolog B1	UN93B_HUMAN	2	-29.866961593407837	0.7013303840659216	H-FCH	H-Naive
H-FCH / H-Naive	O75717	O75717	-0.22508092918634315	0.22508092918634315	8.182010945820467E-08	2.2993548709280082E-07	40	O75717	WDHD1	WD repeat and HMG-box DNA-binding protein 1	WDHD1_HUMAN	15	-14.445296829064269	0.8555470317093573	H-FCH	H-Naive
H-FCH / H-Naive	O75817	O75817	-0.5549132384259252	0.5549132384259252	8.174424925035799E-08	2.2993548709280082E-07	40	O75817	POP7	Ribonuclease P protein subunit p20	POP7_HUMAN	2	-31.930200679736075	0.6806979932026392	H-FCH	H-Naive
H-FCH / H-Naive	P21281	P21281	-0.08982131065081121	0.08982131065081121	8.204413640274658E-08	2.301716045155553E-07	40	P21281	ATP6V1B2	V-type proton ATPase subunit B, brain isoform	VATB2_HUMAN	14	-6.036087615303687	0.9396391238469631	H-FCH	H-Naive
H-FCH / H-Naive	P05090	P05090	0.44099259916085265	0.44099259916085265	8.349223123633504E-08	2.3383514165678846E-07	40	P05090	APOD	Apolipoprotein D	APOD_HUMAN	5	35.753801586753234	1.3575380158675323	H-FCH	H-Naive
H-FCH / H-Naive	P00414	P00414	-0.17857021854510413	0.17857021854510413	8.418228788805675E-08	2.3536680491150562E-07	40	P00414	MT-CO3	Cytochrome c oxidase subunit 3	COX3_HUMAN	1	-11.642176817244366	0.8835782318275563	H-FCH	H-Naive
H-FCH / H-Naive	P82914	P82914	-0.22372621242418436	0.22372621242418436	8.632663716052194E-08	2.4095244735466564E-07	40	P82914	MRPS15	28S ribosomal protein S15, mitochondrial	RT15_HUMAN	6	-14.364921682939046	0.8563507831706095	H-FCH	H-Naive
H-FCH / H-Naive	P51648	P51648	-0.19196782506802113	0.19196782506802113	8.659332746060146E-08	2.4128717007665904E-07	40	P51648	ALDH3A2	Aldehyde dehydrogenase family 3 member A2	AL3A2_HUMAN	7	-12.458914714265124	0.8754108528573488	H-FCH	H-Naive
H-FCH / H-Naive	Q9HBF4	Q9HBF4	-0.4197880287073889	0.4197880287073889	8.920171904881146E-08	2.481347311611608E-07	40	Q9HBF4	ZFYVE1	Zinc finger FYVE domain-containing protein 1	ZFYV1_HUMAN	3	-25.246555052970223	0.7475344494702978	H-FCH	H-Naive
H-FCH / H-Naive	Q9P1Z2	Q9P1Z2	-0.22073683464045424	0.22073683464045424	8.947189660742105E-08	2.4846587503817606E-07	40	Q9P1Z2	CALCOCO1	Calcium-binding and coiled-coil domain-containing protein 1	CACO1_HUMAN	11	-14.18729508953307	0.8581270491046693	H-FCH	H-Naive
H-FCH / H-Naive	Q9P0M9	Q9P0M9	-0.5865388283417076	0.5865388283417076	8.978012352565034E-08	2.4890138798679456E-07	40	Q9P0M9	MRPL27	39S ribosomal protein L27, mitochondrial	RM27_HUMAN	2	-33.40613535641577	0.6659386464358423	H-FCH	H-Naive
H-FCH / H-Naive	P24539	P24539	-0.11201491179888745	0.11201491179888745	9.166117302141344E-08	2.536884990693665E-07	40	P24539	ATP5PB	ATP synthase F(0) complex subunit B1, mitochondrial	AT5F1_HUMAN	12	-7.470513592531491	0.9252948640746851	H-FCH	H-Naive
H-FCH / H-Naive	Q92882	Q92882	-0.31903861840565056	0.31903861840565056	9.221610995520387E-08	2.5479543658210957E-07	40	Q92882	OSTF1	Osteoclast-stimulating factor 1	OSTF1_HUMAN	3	-19.839612841181243	0.8016038715881876	H-FCH	H-Naive
H-FCH / H-Naive	Q8WVC0	Q8WVC0	-0.24781810113472771	0.24781810113472771	9.496879939288944E-08	2.619609164461581E-07	40	Q8WVC0	LEO1	RNA polymerase-associated protein LEO1	LEO1_HUMAN	6	-15.783087013958708	0.8421691298604129	H-FCH	H-Naive
H-FCH / H-Naive	O95684	O95684	-0.18991250735090315	0.18991250735090315	9.573676482323705E-08	2.6363692021675334E-07	40	O95684	CEP43	Centrosomal protein 43	CEP43_HUMAN	5	-12.334111506983525	0.8766588849301648	H-FCH	H-Naive
H-FCH / H-Naive	O00429	O00429	0.12546129925809538	0.12546129925809538	9.65917380790547E-08	2.655465173945919E-07	40	O00429	DNM1L	Dynamin-1-like protein	DNM1L_HUMAN	29	9.085647638939198	1.090856476389392	H-FCH	H-Naive
H-FCH / H-Naive	O60701	O60701	0.07229858017517038	0.07229858017517038	9.681582541314267E-08	2.657182253409125E-07	40	O60701	UGDH	UDP-glucose 6-dehydrogenase	UGDH_HUMAN	21	5.139048235360466	1.0513904823536047	H-FCH	H-Naive
H-FCH / H-Naive	Q9H270	Q9H270	-0.1892836421531837	0.1892836421531837	9.862889506067721E-08	2.7024317246625557E-07	40	Q9H270	VPS11	Vacuolar protein sorting-associated protein 11 homolog	VPS11_HUMAN	11	-12.295889954980922	0.8770411004501908	H-FCH	H-Naive
H-FCH / H-Naive	Q96E11	Q96E11	-0.23540654204626243	0.23540654204626243	1.0114386633017228E-07	2.762134821375469E-07	40	Q96E11	MRRF	Ribosome-recycling factor, mitochondrial	RRFM_HUMAN	5	-15.055440281579868	0.8494455971842013	H-FCH	H-Naive
H-FCH / H-Naive	Q96QB1	Q96QB1	-0.35845210735382244	0.35845210735382244	1.0098537557842081E-07	2.762134821375469E-07	40	Q96QB1	DLC1	Rho GTPase-activating protein 7	RHG07_HUMAN	4	-21.999899245741638	0.7800010075425836	H-FCH	H-Naive
H-FCH / H-Naive	P60866	P60866	0.10942769609047209	0.10942769609047209	1.0220969787427199E-07	2.786612658462739E-07	40	P60866	RPS20	40S ribosomal protein S20	RS20_HUMAN	4	7.8800201451725504	1.0788002014517255	H-FCH	H-Naive
H-FCH / H-Naive	P08397	P08397	-0.27531116188056465	0.27531116188056465	1.0543698567882543E-07	2.869841133377302E-07	40	P08397	HMBS	Porphobilinogen deaminase	HEM3_HUMAN	8	-17.37279122393597	0.8262720877606403	H-FCH	H-Naive
H-FCH / H-Naive	Q9Y2W1	Q9Y2W1	-0.1427605679760017	0.1427605679760017	1.0598318360163194E-07	2.8799397329104617E-07	40	Q9Y2W1	THRAP3	Thyroid hormone receptor-associated protein 3	TR150_HUMAN	31	-9.42157040152779	0.9057842959847221	H-FCH	H-Naive
H-FCH / H-Naive	P05543	P05543	0.18345545881659442	0.18345545881659442	1.0648447573655967E-07	2.888786767506669E-07	32	P05543	SERPINA7	Thyroxine-binding globulin	THBG_HUMAN	2	13.560055465031272	1.1356005546503127	H-FCH	H-Naive
H-FCH / H-Naive	O14715;Q99666	O14715;Q99666	-0.4378500698821233	0.4378500698821233	1.0715421937354841E-07	2.897393694903184E-07	40	O14715;Q99666	RGPD8;RGPD6	RANBP2-like and GRIP domain-containing protein 8;RANBP2-like and GRIP domain-containing protein 5/6	RGPD8_HUMAN;RGPD5_HUMAN	2	-26.17660811900564	0.7382339188099436	H-FCH	H-Naive
H-FCH / H-Naive	P12821	P12821	-0.3535380899478041	0.3535380899478041	1.0698295765538492E-07	2.897393694903184E-07	40	P12821	ACE	Angiotensin-converting enzyme	ACE_HUMAN	7	-21.733767208532395	0.782662327914676	H-FCH	H-Naive
H-FCH / H-Naive	Q9NX58	Q9NX58	0.26990222342355014	0.26990222342355014	1.0764763947623253E-07	2.905955981919972E-07	40	Q9NX58	LYAR	Cell growth-regulating nucleolar protein	LYAR_HUMAN	6	20.572610857289163	1.2057261085728916	H-FCH	H-Naive
H-FCH / H-Naive	Q8TAA9	Q8TAA9	-0.3886488949236522	0.3886488949236522	1.0900492670048989E-07	2.937772122878777E-07	40	Q8TAA9	VANGL1	Vang-like protein 1	VANG1_HUMAN	5	-23.6155378687105	0.763844621312895	H-FCH	H-Naive
H-FCH / H-Naive	Q9ULZ3	Q9ULZ3	-0.1737636302787691	0.1737636302787691	1.1371758076211956E-07	3.0597660028301895E-07	40	Q9ULZ3	PYCARD	Apoptosis-associated speck-like protein containing a CARD	ASC_HUMAN	5	-11.347306501142185	0.8865269349885782	H-FCH	H-Naive
H-FCH / H-Naive	O60814;P57053;P62807	O60814;P57053;P62807	0.14861418916970065	0.14861418916970065	1.1397018036342474E-07	3.061150106233012E-07	40	O60814;P57053;P62807	H2BC12;H2BC12L;H2BC10	Histone H2B type 1-K;Histone H2B type F-S;Histone H2B type 1-C/E/F/G/I	H2B1K_HUMAN;H2BFS_HUMAN;H2B1C_HUMAN	10	10.850416368895566	1.1085041636889557	H-FCH	H-Naive
H-FCH / H-Naive	Q9H6B4	Q9H6B4	0.1738434402133344	0.1738434402133344	1.1414142427742313E-07	3.061150106233012E-07	40	Q9H6B4	CLMP	CXADR-like membrane protein	CLMP_HUMAN	4	12.805971493036505	1.128059714930365	H-FCH	H-Naive
H-FCH / H-Naive	P22695	P22695	-0.11617216028735289	0.11617216028735289	1.1475382636974523E-07	3.072561735372332E-07	40	P22695	UQCRC2	Cytochrome b-c1 complex subunit 2, mitochondrial	QCR2_HUMAN	9	-7.736761386907176	0.9226323861309282	H-FCH	H-Naive
H-FCH / H-Naive	P63208	P63208	0.20515539188395923	0.20515539188395923	1.1510345272230072E-07	3.076911809357112E-07	40	P63208	SKP1	S-phase kinase-associated protein 1	SKP1_HUMAN	6	15.281050869356028	1.1528105086935603	H-FCH	H-Naive
H-FCH / H-Naive	Q9H082	Q9H082	-0.4070031732154298	0.4070031732154298	1.1719826867561456E-07	3.127823923745298E-07	40	Q9H082	RAB33B	Ras-related protein Rab-33B	RB33B_HUMAN	5	-24.581162049989423	0.7541883795001058	H-FCH	H-Naive
H-FCH / H-Naive	P80217	P80217	-0.18911580104034656	0.18911580104034656	1.2190768950500974E-07	3.2482373022080396E-07	40	P80217	IFI35	Interferon-induced 35 kDa protein	IN35_HUMAN	8	-12.285685988571494	0.8771431401142851	H-FCH	H-Naive
H-FCH / H-Naive	P63172	P63172	-0.2705658800000919	0.2705658800000919	1.2425825263352258E-07	3.305510798212155E-07	40	P63172	DYNLT1	Dynein light chain Tctex-type 1	DYLT1_HUMAN	1	-17.10056811431845	0.8289943188568155	H-FCH	H-Naive
H-FCH / H-Naive	P17612	P17612	-0.4860195426175881	0.4860195426175881	1.2502787602256967E-07	3.3206111176268914E-07	40	P17612	PRKACA	cAMP-dependent protein kinase catalytic subunit alpha	KAPCA_HUMAN	3	-28.600768189885706	0.7139923181011429	H-FCH	H-Naive
H-FCH / H-Naive	Q9UDT6	Q9UDT6	-0.11044515439374142	0.11044515439374142	1.2549300722597348E-07	3.3275887722500067E-07	40	Q9UDT6	CLIP2	CAP-Gly domain-containing linker protein 2	CLIP2_HUMAN	33	-7.369779971288127	0.9263022002871187	H-FCH	H-Naive
H-FCH / H-Naive	Q8NB46	Q8NB46	-0.35821736644693564	0.35821736644693564	1.280185975525967E-07	3.389091374822367E-07	40	Q8NB46	ANKRD52	Serine/threonine-protein phosphatase 6 regulatory ankyrin repeat subunit C	ANR52_HUMAN	5	-21.987206816957272	0.7801279318304273	H-FCH	H-Naive
H-FCH / H-Naive	Q08AD1	Q08AD1	-0.20817455123328893	0.20817455123328893	1.3019071756960542E-07	3.441053692675745E-07	40	Q08AD1	CAMSAP2	Calmodulin-regulated spectrin-associated protein 2	CAMP2_HUMAN	8	-13.436817334725292	0.8656318266527471	H-FCH	H-Naive
H-FCH / H-Naive	Q9UBK8	Q9UBK8	-0.16009310038845753	0.16009310038845753	1.3139492459686752E-07	3.467307480533711E-07	40	Q9UBK8	MTRR	Methionine synthase reductase	MTRR_HUMAN	7	-10.503268520955677	0.8949673147904432	H-FCH	H-Naive
H-FCH / H-Naive	Q96BJ3	Q96BJ3	-0.18186334385185057	0.18186334385185057	1.3237581859056394E-07	3.4875936820975505E-07	40	Q96BJ3	AIDA	Axin interactor, dorsalization-associated protein	AIDA_HUMAN	8	-11.843634184852581	0.8815636581514742	H-FCH	H-Naive
H-FCH / H-Naive	Q96RU2	Q96RU2	-0.39876163910634643	0.39876163910634643	1.3333259374566483E-07	3.5071805458859683E-07	40	Q96RU2	USP28	Ubiquitin carboxyl-terminal hydrolase 28	UBP28_HUMAN	6	-24.14909174151605	0.7585090825848395	H-FCH	H-Naive
H-FCH / H-Naive	O14683	O14683	-0.38649879491780903	0.38649879491780903	1.3515564128295114E-07	3.538150864158785E-07	40	O14683	TP53I11	Tumor protein p53-inducible protein 11	P5I11_HUMAN	2	-23.501614502572377	0.7649838549742762	H-FCH	H-Naive
H-FCH / H-Naive	O15164	O15164	-0.37109359085578975	0.37109359085578975	1.348655962446238E-07	3.538150864158785E-07	40	O15164	TRIM24	Transcription intermediary factor 1-alpha	TIF1A_HUMAN	4	-22.680382313794478	0.7731961768620552	H-FCH	H-Naive
H-FCH / H-Naive	Q9UKF7	Q9UKF7	-0.24635976730184053	0.24635976730184053	1.3515291278777473E-07	3.538150864158785E-07	40	Q9UKF7	PITPNC1	Cytoplasmic phosphatidylinositol transfer protein 1	PITC1_HUMAN	5	-15.697914150118708	0.8430208584988129	H-FCH	H-Naive
H-FCH / H-Naive	Q02224	Q02224	-0.21825985381613094	0.21825985381613094	1.3651077339611223E-07	3.5679445383657957E-07	40	Q02224	CENPE	Centromere-associated protein E	CENPE_HUMAN	13	-14.039835651912757	0.8596016434808724	H-FCH	H-Naive
H-FCH / H-Naive	Q6UWE0	Q6UWE0	-0.13547066122948148	0.13547066122948148	1.3954606752545409E-07	3.641487857330898E-07	40	Q6UWE0	LRSAM1	E3 ubiquitin-protein ligase LRSAM1	LRSM1_HUMAN	13	-8.962721260525598	0.910372787394744	H-FCH	H-Naive
H-FCH / H-Naive	O95218	O95218	-0.35061276741897585	0.35061276741897585	1.4063116929320947E-07	3.660652810511333E-07	40	O95218	ZRANB2	Zinc finger Ran-binding domain-containing protein 2	ZRAB2_HUMAN	5	-21.57490740303285	0.7842509259696715	H-FCH	H-Naive
H-FCH / H-Naive	P55854	P55854	-0.21810669306754574	0.21810669306754574	1.4072582580554515E-07	3.660652810511333E-07	40	P55854	SUMO3	Small ubiquitin-related modifier 3	SUMO3_HUMAN	2	-14.030709383624885	0.8596929061637512	H-FCH	H-Naive
H-FCH / H-Naive	Q5JTH9	Q5JTH9	0.17856619910833574	0.17856619910833574	1.4276493783566823E-07	3.707828717248635E-07	40	Q5JTH9	RRP12	RRP12-like protein	RRP12_HUMAN	8	13.175854488205886	1.1317585448820588	H-FCH	H-Naive
H-FCH / H-Naive	Q6P1L8	Q6P1L8	-0.16494379573672682	0.16494379573672682	1.462403274277603E-07	3.7920993421330915E-07	40	Q6P1L8	MRPL14	39S ribosomal protein L14, mitochondrial	RM14_HUMAN	6	-10.803673230643318	0.8919632676935668	H-FCH	H-Naive
H-FCH / H-Naive	Q9H1K1	Q9H1K1	-0.3258560861658025	0.3258560861658025	1.5014618984875486E-07	3.887249387580362E-07	40	Q9H1K1	ISCU	Iron-sulfur cluster assembly enzyme ISCU	ISCU_HUMAN	3	-20.217517836716702	0.797824821632833	H-FCH	H-Naive
H-FCH / H-Naive	Q04323	Q04323	-0.19912253840928565	0.19912253840928565	1.5159572854447412E-07	3.9186065680364073E-07	40	Q04323	UBXN1	UBX domain-containing protein 1	UBXN1_HUMAN	4	-12.89197980722635	0.8710802019277365	H-FCH	H-Naive
H-FCH / H-Naive	P18124	P18124	0.19643974584170903	0.19643974584170903	1.5322509469424906E-07	3.9545063685611535E-07	40	P18124	RPL7	60S ribosomal protein L7	RL7_HUMAN	16	14.586711489490757	1.1458671148949076	H-FCH	H-Naive
H-FCH / H-Naive	O95139	O95139	-0.3741429558260444	0.3741429558260444	1.555813114785336E-07	4.009023135904534E-07	40	O95139	NDUFB6	NADH dehydrogenase [ubiquinone] 1 beta subcomplex subunit 6	NDUB6_HUMAN	6	-22.843637005711635	0.7715636299428836	H-FCH	H-Naive
H-FCH / H-Naive	Q96ND0	Q96ND0	-0.6217885721447634	0.6217885721447634	1.5848161394546202E-07	4.07736734470015E-07	40	Q96ND0	FAM210A	Protein FAM210A	F210A_HUMAN	3	-35.013523766556645	0.6498647623344336	H-FCH	H-Naive
H-FCH / H-Naive	Q9UPN4	Q9UPN4	-0.25006715637348825	0.25006715637348825	1.5959672206114934E-07	4.0996407979457744E-07	40	Q9UPN4	CEP131	Centrosomal protein of 131 kDa	CP131_HUMAN	18	-15.914272693350684	0.8408572730664932	H-FCH	H-Naive
H-FCH / H-Naive	Q96PZ2	Q96PZ2	-0.3019515171264146	0.3019515171264146	1.630644916256524E-07	4.1821844654067486E-07	40	Q96PZ2	FAM111A	Serine protease FAM111A	F111A_HUMAN	3	-18.88455854146258	0.8111544145853742	H-FCH	H-Naive
H-FCH / H-Naive	Q9H501	Q9H501	-0.2349563314553791	0.2349563314553791	1.6389750289840586E-07	4.19700147609002E-07	40	Q9H501	ESF1	ESF1 homolog	ESF1_HUMAN	13	-15.028928158748677	0.8497107184125132	H-FCH	H-Naive
H-FCH / H-Naive	Q9GZR7	Q9GZR7	0.34547470234903266	0.34547470234903266	1.646599333616279E-07	4.209967814098232E-07	40	Q9GZR7	DDX24	ATP-dependent RNA helicase DDX24	DDX24_HUMAN	4	27.056897999819228	1.2705689799981923	H-FCH	H-Naive
H-FCH / H-Naive	P15104	P15104	-0.6275633125703495	0.6275633125703495	1.670878318165845E-07	4.26540986811281E-07	40	P15104	GLUL	Glutamine synthetase	GLNA_HUMAN	3	-35.27312815056188	0.6472687184943812	H-FCH	H-Naive
H-FCH / H-Naive	P30153	P30153	0.058620050864558584	0.058620050864558584	1.709766216659223E-07	4.35791575222909E-07	40	P30153	PPP2R1A	Serine/threonine-protein phosphatase 2A 65 kDa regulatory subunit A alpha isoform	2AAA_HUMAN	18	4.146911088260774	1.0414691108826077	H-FCH	H-Naive
H-FCH / H-Naive	O94885	O94885	-0.2547509712609188	0.2547509712609188	1.7142609345029543E-07	4.362608322481203E-07	40	O94885	SASH1	SAM and SH3 domain-containing protein 1	SASH1_HUMAN	12	-16.18682048976684	0.8381317951023316	H-FCH	H-Naive
H-FCH / H-Naive	P22102	P22102	0.07508465254218159	0.07508465254218159	1.7257062751400115E-07	4.3849476295675105E-07	40	P22102	GART	Trifunctional purine biosynthetic protein adenosine-3	PUR2_HUMAN	21	5.342284548709508	1.053422845487095	H-FCH	H-Naive
H-FCH / H-Naive	Q9BV57	Q9BV57	0.06695728375708387	0.06695728375708387	1.7336708297800748E-07	4.398387105182783E-07	40	Q9BV57	ADI1	Acireductone dioxygenase	MTND_HUMAN	6	4.7505111435391045	1.047505111435391	H-FCH	H-Naive
H-FCH / H-Naive	Q01105	Q01105	-0.16375404763434886	0.16375404763434886	1.7608230512401788E-07	4.460389978796386E-07	40	Q01105	SET	Protein SET	SET_HUMAN	3	-10.730085308710757	0.8926991469128924	H-FCH	H-Naive
H-FCH / H-Naive	Q9BTA9	Q9BTA9	-0.25909997122878986	0.25909997122878986	1.7713016011479488E-07	4.475993865016952E-07	40	Q9BTA9	WAC	WW domain-containing adapter protein with coiled-coil	WAC_HUMAN	2	-16.439094642605923	0.8356090535739408	H-FCH	H-Naive
H-FCH / H-Naive	Q9BUR5	Q9BUR5	-0.09723192265782203	0.09723192265782203	1.772428227570581E-07	4.475993865016952E-07	40	Q9BUR5	APOO	MICOS complex subunit MIC26	MIC26_HUMAN	3	-6.517509354245621	0.9348249064575438	H-FCH	H-Naive
H-FCH / H-Naive	Q15042	Q15042	-0.13313569644803813	0.13313569644803813	1.789365965993454E-07	4.511836883578587E-07	40	Q15042	RAB3GAP1	Rab3 GTPase-activating protein catalytic subunit	RB3GP_HUMAN	22	-8.815260470086239	0.9118473952991376	H-FCH	H-Naive
H-FCH / H-Naive	P01701	P01701	1.4451427561468897	1.4451427561468897	1.831687598186642E-07	4.611476893443858E-07	36	P01701	IGLV1-51	Immunoglobulin lambda variable 1-51	LV151_HUMAN	1	172.2897653171135	2.722897653171135	H-FCH	H-Naive
H-FCH / H-Naive	P45985	P45985	-0.340393264478079	0.340393264478079	1.8360907003475588E-07	4.61549405408469E-07	40	P45985	MAP2K4	Dual specificity mitogen-activated protein kinase kinase 4	MP2K4_HUMAN	5	-21.017401627804432	0.7898259837219557	H-FCH	H-Naive
H-FCH / H-Naive	Q99700	Q99700	-0.18674334901420178	0.18674334901420178	1.882682546331547E-07	4.7253894750672726E-07	40	Q99700	ATXN2	Ataxin-2	ATX2_HUMAN	14	-12.141324779734896	0.878586752202651	H-FCH	H-Naive
H-FCH / H-Naive	Q9HD34	Q9HD34	-0.28720353432715956	0.28720353432715956	1.8892324886763303E-07	4.734600931987633E-07	40	Q9HD34	LYRM4	LYR motif-containing protein 4	LYRM4_HUMAN	4	-18.051101340568497	0.819488986594315	H-FCH	H-Naive
H-FCH / H-Naive	P55268	P55268	-0.14533167688361662	0.14533167688361662	1.9224057480633097E-07	4.810403424377598E-07	40	P55268	LAMB2	Laminin subunit beta-2	LAMB2_HUMAN	17	-9.582851617040921	0.9041714838295908	H-FCH	H-Naive
H-FCH / H-Naive	Q15005	Q15005	-0.13412681325179893	0.13412681325179893	1.9388099376554776E-07	4.836727674515335E-07	40	Q15005	SPCS2	Signal peptidase complex subunit 2	SPCS2_HUMAN	8	-8.877881945091604	0.911221180549084	H-FCH	H-Naive
H-FCH / H-Naive	Q9BVC4	Q9BVC4	-0.22586169677208437	0.22586169677208437	1.9362466179483756E-07	4.836727674515335E-07	40	Q9BVC4	MLST8	Target of rapamycin complex subunit LST8	LST8_HUMAN	3	-14.491585382930305	0.855084146170697	H-FCH	H-Naive
H-FCH / H-Naive	Q00653	Q00653	-0.10760289140345729	0.10760289140345729	1.9428298701599788E-07	4.839412585671221E-07	40	Q00653	NFKB2	Nuclear factor NF-kappa-B p100 subunit	NFKB2_HUMAN	15	-7.187108683607423	0.9281289131639258	H-FCH	H-Naive
H-FCH / H-Naive	P01876	P01876	0.9988582810369646	0.9988582810369646	1.9771735337641478E-07	4.917508758711436E-07	40	P01876	IGHA1	Immunoglobulin heavy constant alpha 1	IGHA1_HUMAN	4	99.84178675555495	1.9984178675555495	H-FCH	H-Naive
H-FCH / H-Naive	P15559	P15559	-0.1346839124066033	0.1346839124066033	1.990515869124035E-07	4.94321463570984E-07	40	P15559	NQO1	NAD(P)H dehydrogenase [quinone] 1	NQO1_HUMAN	13	-8.91306211377736	0.9108693788622264	H-FCH	H-Naive
H-FCH / H-Naive	Q9NUM4	Q9NUM4	-0.22946952133201542	0.22946952133201542	2.0002028797632342E-07	4.95977908647173E-07	40	Q9NUM4	TMEM106B	Transmembrane protein 106B	T106B_HUMAN	4	-14.705153691226213	0.8529484630877379	H-FCH	H-Naive
H-FCH / H-Naive	P54578	P54578	0.0583749989102625	0.0583749989102625	2.021696256632723E-07	5.005525069132827E-07	40	P54578	USP14	Ubiquitin carboxyl-terminal hydrolase 14	UBP14_HUMAN	27	4.129222501275964	1.0412922250127596	H-FCH	H-Naive
H-FCH / H-Naive	O60524	O60524	0.20829247283623703	0.20829247283623703	2.0688031235350373E-07	5.114454639235492E-07	40	O60524	NEMF	Ribosome quality control complex subunit NEMF	NEMF_HUMAN	12	15.53199750456502	1.1553199750456502	H-FCH	H-Naive
H-FCH / H-Naive	Q96P11	Q96P11	-0.19094419431560505	0.19094419431560505	2.0736456057028976E-07	5.118728792455802E-07	40	Q96P11	NSUN5	28S rRNA (cytosine-C(5))-methyltransferase	NSUN5_HUMAN	2	-12.396779930242918	0.8760322006975708	H-FCH	H-Naive
H-FCH / H-Naive	P26196	P26196	0.061906780950180554	0.061906780950180554	2.0840948122846008E-07	5.13680940239263E-07	40	P26196	DDX6	Probable ATP-dependent RNA helicase DDX6	DDX6_HUMAN	12	4.3844477731119325	1.0438444777311193	H-FCH	H-Naive
H-FCH / H-Naive	P49585	P49585	-0.17722238010044286	0.17722238010044286	2.1292799417269442E-07	5.240323688920804E-07	40	P49585	PCYT1A	Choline-phosphate cytidylyltransferase A	PCY1A_HUMAN	10	-11.559589911604306	0.8844041008839569	H-FCH	H-Naive
H-FCH / H-Naive	Q12965	Q12965	0.09981905317897029	0.09981905317897029	2.164878364610494E-07	5.319970151598882E-07	40	Q12965	MYO1E	Unconventional myosin-Ie	MYO1E_HUMAN	19	7.163904615996164	1.0716390461599616	H-FCH	H-Naive
H-FCH / H-Naive	Q86TI2	Q86TI2	-0.06752116767901907	0.06752116767901907	2.1717290023651687E-07	5.328839522221399E-07	40	Q86TI2	DPP9	Dipeptidyl peptidase 9	DPP9_HUMAN	16	-4.572377651381842	0.9542762234861816	H-FCH	H-Naive
H-FCH / H-Naive	P53396	P53396	0.06813625795301613	0.06813625795301613	2.1998830129746892E-07	5.389877307496855E-07	40	P53396	ACLY	ATP-citrate synthase	ACLY_HUMAN	41	4.836148524553696	1.048361485245537	H-FCH	H-Naive
H-FCH / H-Naive	Q9UQ13	Q9UQ13	-0.20598406976541167	0.20598406976541167	2.2110923431775168E-07	5.409279482416425E-07	40	Q9UQ13	SHOC2	Leucine-rich repeat protein SHOC-2	SHOC2_HUMAN	6	-13.305286371032143	0.8669471362896786	H-FCH	H-Naive
H-FCH / H-Naive	Q8N335	Q8N335	-0.326668687339597	0.326668687339597	2.223801083024748E-07	5.432286746645893E-07	40	Q8N335	GPD1L	Glycerol-3-phosphate dehydrogenase 1-like protein	GPD1L_HUMAN	5	-20.262442843074403	0.797375571569256	H-FCH	H-Naive
H-FCH / H-Naive	P08758	P08758	0.14793598061356494	0.14793598061356494	2.233509720984007E-07	5.447907984121229E-07	40	P08758	ANXA5	Annexin A5	ANXA5_HUMAN	22	10.798318017861952	1.1079831801786195	H-FCH	H-Naive
H-FCH / H-Naive	Q9BYV8	Q9BYV8	-0.504223809455045	0.504223809455045	2.2392036440056567E-07	5.453704875178222E-07	40	Q9BYV8	CEP41	Centrosomal protein of 41 kDa	CEP41_HUMAN	4	-29.496040307423332	0.7050395969257667	H-FCH	H-Naive
H-FCH / H-Naive	Q05193	Q05193	0.1554502282573401	0.1554502282573401	2.2446273939281052E-07	5.458827567481961E-07	40	Q05193	DNM1	Dynamin-1	DYN1_HUMAN	16	11.376914288864004	1.11376914288864	H-FCH	H-Naive
H-FCH / H-Naive	Q15750	Q15750	-0.15692099105330126	0.15692099105330126	2.3282548168953055E-07	5.653841830097316E-07	40	Q15750	TAB1	TGF-beta-activated kinase 1 and MAP3K7-binding protein 1	TAB1_HUMAN	8	-10.306272106661718	0.8969372789333828	H-FCH	H-Naive
H-FCH / H-Naive	P13693	P13693	0.3127332339142733	0.3127332339142733	2.3686237048595213E-07	5.743388452491229E-07	40	P13693	TPT1	Translationally-controlled tumor protein	TCTP_HUMAN	5	24.20585937800761	1.242058593780076	H-FCH	H-Naive
H-FCH / H-Naive	Q7Z6Z7	Q7Z6Z7	0.08028906392949935	0.08028906392949935	2.392762774848818E-07	5.79337555500951E-07	40	Q7Z6Z7	HUWE1	E3 ubiquitin-protein ligase HUWE1	HUWE1_HUMAN	40	5.722984998187819	1.0572298499818782	H-FCH	H-Naive
H-FCH / H-Naive	Q9H6E4	Q9H6E4	-0.420695204914791	0.420695204914791	2.415018255735432E-07	5.838592108249129E-07	40	Q9H6E4	CCDC134	Coiled-coil domain-containing protein 134	CC134_HUMAN	7	-25.293545739224655	0.7470645426077535	H-FCH	H-Naive
H-FCH / H-Naive	Q9Y4L5	Q9Y4L5	-0.5406605979806717	0.5406605979806717	2.418540891555752E-07	5.838592108249129E-07	40	Q9Y4L5	RNF115	E3 ubiquitin-protein ligase RNF115	RN115_HUMAN	2	-31.25439433815742	0.6874560566184258	H-FCH	H-Naive
H-FCH / H-Naive	O00571	O00571	-0.13782249075596328	0.13782249075596328	2.4356391871236674E-07	5.849142451698325E-07	40	O00571	DDX3X	ATP-dependent RNA helicase DDX3X	DDX3X_HUMAN	26	-9.111006058371663	0.9088899394162834	H-FCH	H-Naive
H-FCH / H-Naive	O95453	O95453	-0.16796630170930907	0.16796630170930907	2.4332129427605145E-07	5.849142451698325E-07	40	O95453	PARN	Poly(A)-specific ribonuclease PARN	PARN_HUMAN	11	-10.990347622681341	0.8900965237731866	H-FCH	H-Naive
H-FCH / H-Naive	P60709	P60709	0.13343578824492103	0.13343578824492103	2.4295344326373814E-07	5.849142451698325E-07	40	P60709	ACTB	Actin, cytoplasmic 1	ACTB_HUMAN	27	9.690287494862293	1.096902874948623	H-FCH	H-Naive
H-FCH / H-Naive	Q8IWX8	Q8IWX8	-0.41899410118794805	0.41899410118794805	2.437142688207635E-07	5.849142451698325E-07	40	Q8IWX8	CHERP	Calcium homeostasis endoplasmic reticulum protein	CHERP_HUMAN	10	-25.20540626648885	0.7479459373351115	H-FCH	H-Naive
H-FCH / H-Naive	A0A0B4J2D5;P0DPI2	A0A0B4J2D5;P0DPI2	-0.23172757437901295	0.23172757437901295	2.4593616840435967E-07	5.893863860885822E-07	40	A0A0B4J2D5;P0DPI2	GATD3B;GATD3	Putative glutamine amidotransferase-like class 1 domain-containing protein 3B, mitochondrial;Glutamine amidotransferase-like class 1 domain-containing protein 3, mitochondrial	GAL3B_HUMAN;GAL3A_HUMAN	5	-14.83854961712896	0.8516145038287104	H-FCH	H-Naive
H-FCH / H-Naive	Q13409	Q13409	0.08011604110730715	0.08011604110730715	2.531526763488587E-07	6.057976709134261E-07	40	Q13409	DYNC1I2	Cytoplasmic dynein 1 intermediate chain 2	DC1I2_HUMAN	18	5.710306371140028	1.0571030637114003	H-FCH	H-Naive
H-FCH / H-Naive	Q9BVA1	Q9BVA1	-0.5079756873192802	0.5079756873192802	2.554673325758535E-07	6.104481028411384E-07	40	Q9BVA1	TUBB2B	Tubulin beta-2B chain	TBB2B_HUMAN	2	-29.67915494873683	0.7032084505126317	H-FCH	H-Naive
H-FCH / H-Naive	Q6P6C2	Q6P6C2	-0.4073296464416232	0.4073296464416232	2.5641986387000945E-07	6.118349146622577E-07	40	Q6P6C2	ALKBH5	RNA demethylase ALKBH5	ALKB5_HUMAN	4	-24.59822694930779	0.7540177305069221	H-FCH	H-Naive
H-FCH / H-Naive	Q9BX70	Q9BX70	-0.23343835014268555	0.23343835014268555	2.5857152121702295E-07	6.160747548996895E-07	40	Q9BX70	BTBD2	BTB/POZ domain-containing protein 2	BTBD2_HUMAN	7	-14.939475864905493	0.8506052413509451	H-FCH	H-Naive
H-FCH / H-Naive	Q8TAF3	Q8TAF3	-0.22416888734237336	0.22416888734237336	2.5945445835675147E-07	6.172838343538343E-07	40	Q8TAF3	WDR48	WD repeat-containing protein 48	WDR48_HUMAN	9	-14.391193822863146	0.8560880617713685	H-FCH	H-Naive
H-FCH / H-Naive	P46976	P46976	-0.2538006965753183	0.2538006965753183	2.6157733490533084E-07	6.214351713646878E-07	40	P46976	GYG1	Glycogenin-1	GLYG_HUMAN	5	-16.13159622075495	0.8386840377924505	H-FCH	H-Naive
H-FCH / H-Naive	Q9P2N5	Q9P2N5	-0.20427920772539648	0.20427920772539648	2.6530343906411627E-07	6.29377855442146E-07	40	Q9P2N5	RBM27	RNA-binding protein 27	RBM27_HUMAN	8	-13.202776909795444	0.8679722309020456	H-FCH	H-Naive
H-FCH / H-Naive	Q96EC8	Q96EC8	-0.2331018919763917	0.2331018919763917	2.7029041953688903E-07	6.402845096810456E-07	40	Q96EC8	YIPF6	Protein YIPF6	YIPF6_HUMAN	2	-14.919636158904515	0.8508036384109549	H-FCH	H-Naive
H-FCH / H-Naive	P54577	P54577	0.13938628868593972	0.13938628868593972	2.75289543717771E-07	6.511885034129721E-07	40	P54577	YARS1	Tyrosine--tRNA ligase, cytoplasmic	SYYC_HUMAN	31	10.143647364678587	1.1014364736467859	H-FCH	H-Naive
H-FCH / H-Naive	Q8IWA0	Q8IWA0	-0.219030390444423	0.219030390444423	2.764927211453664E-07	6.530948758088828E-07	40	Q8IWA0	WDR75	WD repeat-containing protein 75	WDR75_HUMAN	6	-14.085734312720266	0.8591426568727973	H-FCH	H-Naive
H-FCH / H-Naive	Q9NSK0	Q9NSK0	-0.19984338955056857	0.19984338955056857	2.773496361148505E-07	6.541790556281411E-07	40	Q9NSK0	KLC4	Kinesin light chain 4	KLC4_HUMAN	11	-12.935492974893336	0.8706450702510666	H-FCH	H-Naive
H-FCH / H-Naive	Q9UN71	Q9UN71	-0.2507352306838006	0.2507352306838006	2.797289188597171E-07	6.588457630449497E-07	40	Q9UN71	PCDHGB4	Protocadherin gamma-B4	PCDGG_HUMAN	4	-15.953201578519117	0.8404679842148088	H-FCH	H-Naive
H-FCH / H-Naive	O95167	O95167	-0.49183918035045954	0.49183918035045954	2.819174159907513E-07	6.630504032743852E-07	40	O95167	NDUFA3	NADH dehydrogenase [ubiquinone] 1 alpha subcomplex subunit 3	NDUA3_HUMAN	2	-28.888202960477948	0.7111179703952205	H-FCH	H-Naive
H-FCH / H-Naive	P25208	P25208	-0.21427023002181492	0.21427023002181492	2.837793627663307E-07	6.664646666157161E-07	40	P25208	NFYB	Nuclear transcription factor Y subunit beta	NFYB_HUMAN	1	-13.801792725780937	0.8619820727421906	H-FCH	H-Naive
H-FCH / H-Naive	Q96K17	Q96K17	-0.23448153495064536	0.23448153495064536	2.8417988521752854E-07	6.664646666157161E-07	40	Q96K17	BTF3L4	Transcription factor BTF3 homolog 4	BT3L4_HUMAN	3	-15.000959249051082	0.8499904075094892	H-FCH	H-Naive
H-FCH / H-Naive	P15586	P15586	-0.09807750767759546	0.09807750767759546	2.87286380359676E-07	6.72790326654284E-07	40	P15586	GNS	N-acetylglucosamine-6-sulfatase	GNS_HUMAN	8	-6.572284778406734	0.9342771522159327	H-FCH	H-Naive
H-FCH / H-Naive	Q9BSF4	Q9BSF4	-0.3880494087199527	0.3880494087199527	2.8866147116349306E-07	6.750490164904448E-07	40	Q9BSF4	TIMM29	Mitochondrial import inner membrane translocase subunit Tim29	TIM29_HUMAN	2	-23.583791071812353	0.7641620892818765	H-FCH	H-Naive
H-FCH / H-Naive	Q9P0J0	Q9P0J0	-0.2098083500659863	0.2098083500659863	2.91650580100087E-07	6.810703887564532E-07	40	Q9P0J0	NDUFA13	NADH dehydrogenase [ubiquinone] 1 alpha subcomplex subunit 13	NDUAD_HUMAN	5	-13.534791454466255	0.8646520854553374	H-FCH	H-Naive
H-FCH / H-Naive	Q9HAT2	Q9HAT2	-0.14752829684233554	0.14752829684233554	2.954938053809297E-07	6.890664057393596E-07	40	Q9HAT2	SIAE	Sialate O-acetylesterase	SIAE_HUMAN	4	-9.720414291289824	0.9027958570871017	H-FCH	H-Naive
H-FCH / H-Naive	O14545	O14545	-0.5767202270226519	0.5767202270226519	2.965107138352879E-07	6.904583761263645E-07	40	O14545	TRAFD1	TRAF-type zinc finger domain-containing protein 1	TRAD1_HUMAN	3	-32.95136935301037	0.6704863064698963	H-FCH	H-Naive
H-FCH / H-Naive	Q13315	Q13315	-0.10016518261892116	0.10016518261892116	2.975573404183263E-07	6.919155129387956E-07	38	Q13315	ATM	Serine-protein kinase ATM	ATM_HUMAN	17	-6.707383076863593	0.9329261692313641	H-FCH	H-Naive
H-FCH / H-Naive	P47914	P47914	0.7079876073176896	0.7079876073176896	3.0089126710109405E-07	6.986797219127101E-07	40	P47914	RPL29	60S ribosomal protein L29	RL29_HUMAN	3	63.35239502661434	1.6335239502661434	H-FCH	H-Naive
H-FCH / H-Naive	Q16585	Q16585	-0.2127255694271353	0.2127255694271353	3.0351291706933096E-07	7.037732519915094E-07	40	Q16585	SGCB	Beta-sarcoglycan	SGCB_HUMAN	4	-13.709452851802773	0.8629054714819723	H-FCH	H-Naive
H-FCH / H-Naive	P62875	P62875	0.34119235105583473	0.34119235105583473	3.040097202129671E-07	7.039323662396027E-07	40	P62875	POLR2L	DNA-directed RNA polymerases I, II, and III subunit RPABC5	RPAB5_HUMAN	1	26.680314227675073	1.2668031422767507	H-FCH	H-Naive
H-FCH / H-Naive	Q9NX08	Q9NX08	-0.2972887248881118	0.2972887248881118	3.084065848820692E-07	7.131088966893415E-07	40	Q9NX08	COMMD8	COMM domain-containing protein 8	COMD8_HUMAN	1	-18.621969213801403	0.813780307861986	H-FCH	H-Naive
H-FCH / H-Naive	P01024	P01024	0.8001950091785043	0.8001950091785043	3.1024863092833193E-07	7.163606028738451E-07	40	P01024	C3	Complement C3	CO3_HUMAN	72	74.13364872464356	1.7413364872464356	H-FCH	H-Naive
H-FCH / H-Naive	P09914	P09914	-0.3912361237338383	0.3912361237338383	3.1762532899475037E-07	7.314613846392218E-07	40	P09914	IFIT1	Interferon-induced protein with tetratricopeptide repeats 1	IFIT1_HUMAN	3	-23.752397689205463	0.7624760231079454	H-FCH	H-Naive
H-FCH / H-Naive	Q9H488	Q9H488	-0.14706801253456642	0.14706801253456642	3.17678484569589E-07	7.314613846392218E-07	40	Q9H488	POFUT1	GDP-fucose protein O-fucosyltransferase 1	OFUT1_HUMAN	2	-9.69160646636631	0.9030839353363369	H-FCH	H-Naive
H-FCH / H-Naive	Q01658	Q01658	-0.5620892622605274	0.5620892622605274	3.1910042777385534E-07	7.33707836727578E-07	40	Q01658	DR1	Protein Dr1	NC2B_HUMAN	4	-32.267941965430204	0.677320580345698	H-FCH	H-Naive
H-FCH / H-Naive	Q0VDG4	Q0VDG4	-0.19156037328473927	0.19156037328473927	3.217980198164262E-07	7.388770175673251E-07	40	Q0VDG4	SCRN3	Secernin-3	SCRN3_HUMAN	4	-12.43418751438382	0.8756581248561618	H-FCH	H-Naive
H-FCH / H-Naive	Q9BRD0	Q9BRD0	-0.3402509577455613	0.3402509577455613	3.2539283243274985E-07	7.460890049085646E-07	40	Q9BRD0	BUD13	BUD13 homolog	BUD13_HUMAN	2	-21.00961043871613	0.7899038956128387	H-FCH	H-Naive
H-FCH / H-Naive	P51884	P51884	0.1343943349721585	0.1343943349721585	3.264065779386905E-07	7.473710503220156E-07	40	P51884	LUM	Lumican	LUM_HUMAN	4	9.763191469833487	1.0976319146983349	H-FCH	H-Naive
H-FCH / H-Naive	Q9UBX5	Q9UBX5	-0.17194410900599225	0.17194410900599225	3.281887848827555E-07	7.504066235705843E-07	40	Q9UBX5	FBLN5	Fibulin-5	FBLN5_HUMAN	3	-11.23542753932677	0.8876457246067323	H-FCH	H-Naive
H-FCH / H-Naive	P60842	P60842	0.16717878440818512	0.16717878440818512	3.315537132920765E-07	7.570476453502414E-07	40	P60842	EIF4A1	Eukaryotic initiation factor 4A-I	IF4A1_HUMAN	25	12.286056272159374	1.1228605627215937	H-FCH	H-Naive
H-FCH / H-Naive	Q9NQT5	Q9NQT5	-0.3287733576171921	0.3287733576171921	3.4210349336657896E-07	7.800529030439055E-07	40	Q9NQT5	EXOSC3	Exosome complex component RRP40	EXOS3_HUMAN	2	-20.378682872044084	0.7962131712795592	H-FCH	H-Naive
H-FCH / H-Naive	Q9BRP1	Q9BRP1	-0.20086968599474872	0.20086968599474872	3.527453166812104E-07	8.032040174846399E-07	40	Q9BRP1	PDCD2L	Programmed cell death protein 2-like	PDD2L_HUMAN	2	-12.997406419454915	0.8700259358054508	H-FCH	H-Naive
H-FCH / H-Naive	Q13595	Q13595	-0.14550710333475947	0.14550710333475947	3.53959391476947E-07	8.037420436299736E-07	40	Q13595	TRA2A	Transformer-2 protein homolog alpha	TRA2A_HUMAN	4	-9.593845343850106	0.904061546561499	H-FCH	H-Naive
H-FCH / H-Naive	Q8TDB6	Q8TDB6	-0.32529716351991667	0.32529716351991667	3.538943771132301E-07	8.037420436299736E-07	40	Q8TDB6	DTX3L	E3 ubiquitin-protein ligase DTX3L	DTX3L_HUMAN	6	-20.186602865955216	0.7981339713404478	H-FCH	H-Naive
H-FCH / H-Naive	O95104	O95104	-0.1800233587046005	0.1800233587046005	3.5537002337387184E-07	8.058321633470971E-07	40	O95104	SCAF4	SR-related and CTD-associated factor 4	SCAF4_HUMAN	9	-11.731129545572061	0.8826887045442794	H-FCH	H-Naive
H-FCH / H-Naive	Q9UK41	Q9UK41	0.10571161525744027	0.10571161525744027	3.584233343523562E-07	8.116363108474844E-07	40	Q9UK41	VPS28	Vacuolar protein sorting-associated protein 28 homolog	VPS28_HUMAN	5	7.602501334024181	1.0760250133402418	H-FCH	H-Naive
H-FCH / H-Naive	P18084	P18084	-0.23284822743880904	0.23284822743880904	3.5922449378065437E-07	8.123315925383713E-07	40	P18084	ITGB5	Integrin beta-5	ITB5_HUMAN	12	-14.904675430554516	0.8509532456944549	H-FCH	H-Naive
H-FCH / H-Naive	Q14376	Q14376	-0.3592834142408355	0.3592834142408355	3.7104285369227663E-07	8.379044663050863E-07	40	Q14376	GALE	UDP-glucose 4-epimerase	GALE_HUMAN	4	-22.044831363150085	0.7795516863684991	H-FCH	H-Naive
H-FCH / H-Naive	Q8IX12	Q8IX12	0.1347200726456764	0.1347200726456764	3.743440768129912E-07	8.441998110844411E-07	40	Q8IX12	CCAR1	Cell division cycle and apoptosis regulator protein 1	CCAR1_HUMAN	23	9.787977056711949	1.0978797705671195	H-FCH	H-Naive
H-FCH / H-Naive	Q96JY6	Q96JY6	-0.37228580932623195	0.37228580932623195	3.768098349552847E-07	8.485963954335454E-07	40	Q96JY6	PDLIM2	PDZ and LIM domain protein 2	PDLI2_HUMAN	3	-22.744251527626545	0.7725574847237345	H-FCH	H-Naive
H-FCH / H-Naive	Q99447	Q99447	-0.20082535730730386	0.20082535730730386	3.814907247536952E-07	8.579627243434678E-07	40	Q99447	PCYT2	Ethanolamine-phosphate cytidylyltransferase	PCY2_HUMAN	9	-12.994733110182855	0.8700526688981715	H-FCH	H-Naive
H-FCH / H-Naive	O43390	O43390	-0.15504399419501133	0.15504399419501133	3.826872442127921E-07	8.594779091336479E-07	40	O43390	HNRNPR	Heterogeneous nuclear ribonucleoprotein R	HNRPR_HUMAN	16	-10.189501475322205	0.898104985246778	H-FCH	H-Naive
H-FCH / H-Naive	Q93062	Q93062	-0.13561020216891517	0.13561020216891517	3.8737823026950323E-07	8.68826480986444E-07	40	Q93062	RBPMS	RNA-binding protein with multiple splicing	RBPMS_HUMAN	5	-8.971526179587164	0.9102847382041284	H-FCH	H-Naive
H-FCH / H-Naive	P62280	P62280	-0.18212290943226464	0.18212290943226464	3.886652867353701E-07	8.705255196089217E-07	40	P62280	RPS11	40S ribosomal protein S11	RS11_HUMAN	8	-11.859493600231874	0.8814050639976813	H-FCH	H-Naive
H-FCH / H-Naive	O14562	O14562	-0.2226232731510002	0.2226232731510002	3.927771376037572E-07	8.785382506402407E-07	40	O14562	UBFD1	Ubiquitin domain-containing protein UBFD1	UBFD1_HUMAN	8	-14.299428698524109	0.8570057130147589	H-FCH	H-Naive
H-FCH / H-Naive	Q9BYI3	Q9BYI3	-0.4300619389971416	0.4300619389971416	3.952575797233369E-07	8.828851373168015E-07	40	Q9BYI3	HYCC1	Hyccin	HYCCI_HUMAN	5	-25.77700814087901	0.7422299185912099	H-FCH	H-Naive
H-FCH / H-Naive	Q96AA3	Q96AA3	-0.318218264258939	0.318218264258939	3.9941176385510606E-07	8.909537853158676E-07	40	Q96AA3	RFT1	Protein RFT1 homolog	RFT1_HUMAN	2	-19.79401858592338	0.8020598141407662	H-FCH	H-Naive
H-FCH / H-Naive	Q9NXR7	Q9NXR7	-0.42816837919781375	0.42816837919781375	4.0199391424034896E-07	8.954986382264685E-07	40	Q9NXR7	BABAM2	BRISC and BRCA1-A complex member 2	BABA2_HUMAN	2	-25.67952534365051	0.7432047465634949	H-FCH	H-Naive
H-FCH / H-Naive	Q8WVQ1	Q8WVQ1	-0.1864159749937556	0.1864159749937556	4.059644680179109E-07	9.031198720181943E-07	40	Q8WVQ1	CANT1	Soluble calcium-activated nucleotidase 1	CANT1_HUMAN	7	-12.121385769371507	0.8787861423062849	H-FCH	H-Naive
H-FCH / H-Naive	Q6NXE6	Q6NXE6	-0.25303477851123685	0.25303477851123685	4.0969405455241504E-07	9.101851698434735E-07	40	Q6NXE6	ARMC6	Armadillo repeat-containing protein 6	ARMC6_HUMAN	7	-16.087059171693863	0.8391294082830614	H-FCH	H-Naive
H-FCH / H-Naive	O15439	O15439	-0.200155887772597	0.200155887772597	4.1765369819125914E-07	9.266163020599597E-07	40	O15439	ABCC4	ATP-binding cassette sub-family C member 4	MRP4_HUMAN	12	-12.954349737006886	0.8704565026299311	H-FCH	H-Naive
H-FCH / H-Naive	A6NIH7	A6NIH7	-0.3628683925162585	0.3628683925162585	4.1873816186925925E-07	9.271091288143291E-07	40	A6NIH7	UNC119B	Protein unc-119 homolog B	U119B_HUMAN	2	-22.238303052302268	0.7776169694769773	H-FCH	H-Naive
H-FCH / H-Naive	Q15654	Q15654	-0.17970376999891974	0.17970376999891974	4.190036999446754E-07	9.271091288143291E-07	40	Q15654	TRIP6	Thyroid receptor-interacting protein 6	TRIP6_HUMAN	4	-11.711573882018744	0.8828842611798126	H-FCH	H-Naive
H-FCH / H-Naive	O75113	O75113	-0.3443234394564943	0.3443234394564943	4.2219467763723286E-07	9.326280500773778E-07	40	O75113	N4BP1	NEDD4-binding protein 1	N4BP1_HUMAN	3	-21.232272401936537	0.7876772759806346	H-FCH	H-Naive
H-FCH / H-Naive	P00403	P00403	-0.12753484412042662	0.12753484412042662	4.230941618275847E-07	9.326280500773778E-07	40	P00403	MT-CO2	Cytochrome c oxidase subunit 2	COX2_HUMAN	5	-8.460573666807647	0.9153942633319235	H-FCH	H-Naive
H-FCH / H-Naive	Q96BK5	Q96BK5	0.5025349780733102	0.5025349780733102	4.2319983294265434E-07	9.326280500773778E-07	36	Q96BK5	PINX1	PIN2/TERF1-interacting telomerase inhibitor 1	PINX1_HUMAN	2	41.67006797060484	1.4167006797060484	H-FCH	H-Naive
H-FCH / H-Naive	Q8N108	Q8N108	-0.1927339387505816	0.1927339387505816	4.387817420479767E-07	9.643812619343232E-07	40	Q8N108	MIER1	Mesoderm induction early response protein 1	MIER1_HUMAN	4	-12.505389275658219	0.8749461072434178	H-FCH	H-Naive
H-FCH / H-Naive	Q96IX5	Q96IX5	-0.12046274342205322	0.12046274342205322	4.387303115862977E-07	9.643812619343232E-07	40	Q96IX5	ATP5MK	ATP synthase membrane subunit K, mitochondrial	ATPMK_HUMAN	4	-8.01074515889405	0.9198925484110595	H-FCH	H-Naive
H-FCH / H-Naive	P01859	P01859	1.2729376162635377	1.2729376162635377	4.4194415798980643E-07	9.700349742793617E-07	40	P01859	IGHG2	Immunoglobulin heavy constant gamma 2	IGHG2_HUMAN	4	141.65311910270782	2.416531191027078	H-FCH	H-Naive
H-FCH / H-Naive	Q8IYB3	Q8IYB3	-0.2881141340007374	0.2881141340007374	4.598346673086537E-07	1.007957590740569E-06	40	Q8IYB3	SRRM1	Serine/arginine repetitive matrix protein 1	SRRM1_HUMAN	6	-18.102809493064377	0.8189719050693562	H-FCH	H-Naive
H-FCH / H-Naive	O75436	O75436	0.11000232235411457	0.11000232235411457	4.634563260397159E-07	1.0145435419564487E-06	40	O75436	VPS26A	Vacuolar protein sorting-associated protein 26A	VP26A_HUMAN	10	7.922997377535546	1.0792299737753555	H-FCH	H-Naive
H-FCH / H-Naive	Q9Y4L1	Q9Y4L1	0.05326340136914173	0.05326340136914173	4.682046200270955E-07	1.0235749937826399E-06	40	Q9Y4L1	HYOU1	Hypoxia up-regulated protein 1	HYOU1_HUMAN	40	3.7609361752909187	1.0376093617529092	H-FCH	H-Naive
H-FCH / H-Naive	Q96BH1	Q96BH1	-0.4404391331520312	0.4404391331520312	4.7037085924612976E-07	1.026945142895933E-06	40	Q96BH1	RNF25	E3 ubiquitin-protein ligase RNF25	RNF25_HUMAN	4	-26.30897291219044	0.7369102708780956	H-FCH	H-Naive
H-FCH / H-Naive	O60841	O60841	-0.10180455208019906	0.10180455208019906	4.7403501791737533E-07	1.0319796876466291E-06	40	O60841	EIF5B	Eukaryotic translation initiation factor 5B	IF2P_HUMAN	42	-6.813333537904653	0.9318666646209535	H-FCH	H-Naive
H-FCH / H-Naive	P36957	P36957	-0.057075267870277696	0.057075267870277696	4.7393872396645956E-07	1.0319796876466291E-06	40	P36957	DLST	Dihydrolipoyllysine-residue succinyltransferase component of 2-oxoglutarate dehydrogenase complex, mitochondrial	ODO2_HUMAN	12	-3.878922093141912	0.9612107790685809	H-FCH	H-Naive
H-FCH / H-Naive	Q8NEU8	Q8NEU8	-0.1409951029940724	0.1409951029940724	4.745600023484498E-07	1.0319796876466291E-06	40	Q8NEU8	APPL2	DCC-interacting protein 13-beta	DP13B_HUMAN	18	-9.310659276220646	0.9068934072377935	H-FCH	H-Naive
H-FCH / H-Naive	Q2NL82	Q2NL82	0.20260657666672083	0.20260657666672083	4.835806442016842E-07	1.0502068415687831E-06	40	Q2NL82	TSR1	Pre-rRNA-processing protein TSR1 homolog	TSR1_HUMAN	6	15.07756317045632	1.1507756317045632	H-FCH	H-Naive
H-FCH / H-Naive	P21127;Q9UQ88	P21127;Q9UQ88	0.12150467453345652	0.12150467453345652	4.875436123409573E-07	1.0574164890350054E-06	40	P21127;Q9UQ88	CDK11B;CDK11A	Cyclin-dependent kinase 11B;Cyclin-dependent kinase 11A	CD11B_HUMAN;CD11A_HUMAN	11	8.786887577072623	1.0878688757707262	H-FCH	H-Naive
H-FCH / H-Naive	P22105	P22105	-0.22989509824260107	0.22989509824260107	4.896566623826103E-07	1.0578128159750479E-06	40	P22105	TNXB	Tenascin-X	TENX_HUMAN	12	-14.730310888504905	0.852696891114951	H-FCH	H-Naive
H-FCH / H-Naive	Q02978	Q02978	-0.3133049983804151	0.3133049983804151	4.892762440732261E-07	1.0578128159750479E-06	40	Q02978	SLC25A11	Mitochondrial 2-oxoglutarate/malate carrier protein	M2OM_HUMAN	9	-19.520402129070312	0.8047959787092969	H-FCH	H-Naive
H-FCH / H-Naive	Q8N5A5	Q8N5A5	-0.23522106270837542	0.23522106270837542	4.887627742870198E-07	1.0578128159750479E-06	40	Q8N5A5	ZGPAT	Zinc finger CCCH-type with G patch domain-containing protein	ZGPAT_HUMAN	7	-15.044518726374633	0.8495548127362537	H-FCH	H-Naive
H-FCH / H-Naive	Q02083	Q02083	-0.21851902890889907	0.21851902890889907	4.933363818866954E-07	1.0643635325744452E-06	40	Q02083	NAAA	N-acylethanolamine-hydrolyzing acid amidase	NAAA_HUMAN	3	-14.055276706265651	0.8594472329373435	H-FCH	H-Naive
H-FCH / H-Naive	Q96S52	Q96S52	-0.1818184577384252	0.1818184577384252	4.972007568034011E-07	1.0712949465069351E-06	40	Q96S52	PIGS	GPI transamidase component PIG-S	PIGS_HUMAN	5	-11.840891361123361	0.8815910863887664	H-FCH	H-Naive
H-FCH / H-Naive	Q9Y315	Q9Y315	-0.11286372741472044	0.11286372741472044	4.99497095061155E-07	1.0748340631944227E-06	40	Q9Y315	DERA	Deoxyribose-phosphate aldolase	DEOC_HUMAN	7	-7.524937688051525	0.9247506231194847	H-FCH	H-Naive
H-FCH / H-Naive	P10599	P10599	-0.13280173219862526	0.13280173219862526	5.018038112870179E-07	1.0783862297462191E-06	40	P10599	TXN	Thioredoxin	THIO_HUMAN	4	-8.794150001715106	0.9120584999828489	H-FCH	H-Naive
H-FCH / H-Naive	Q6WCQ1	Q6WCQ1	-0.14069561506845601	0.14069561506845601	5.03869758629541E-07	1.0814123801396416E-06	40	Q6WCQ1	MPRIP	Myosin phosphatase Rho-interacting protein	MPRIP_HUMAN	33	-9.29183119332494	0.9070816880667506	H-FCH	H-Naive
H-FCH / H-Naive	Q969X5	Q969X5	-0.13307246615260257	0.13307246615260257	5.082246014659618E-07	1.0893366946675897E-06	40	Q969X5	ERGIC1	Endoplasmic reticulum-Golgi intermediate compartment protein 1	ERGI1_HUMAN	7	-8.811263946769788	0.9118873605323021	H-FCH	H-Naive
H-FCH / H-Naive	O00499	O00499	-0.12508375909765052	0.12508375909765052	5.184390746438972E-07	1.1097836441595926E-06	40	O00499	BIN1	Myc box-dependent-interacting protein 1	BIN1_HUMAN	13	-8.304919410428724	0.9169508058957128	H-FCH	H-Naive
H-FCH / H-Naive	Q13042	Q13042	-0.3063456698019543	0.3063456698019543	5.268848774068782E-07	1.1249334265674127E-06	40	Q13042	CDC16	Cell division cycle protein 16 homolog	CDC16_HUMAN	5	-19.131243643231365	0.8086875635676863	H-FCH	H-Naive
H-FCH / H-Naive	Q96F86	Q96F86	-0.20387713596583568	0.20387713596583568	5.262234314878565E-07	1.1249334265674127E-06	40	Q96F86	EDC3	Enhancer of mRNA-decapping protein 3	EDC3_HUMAN	8	-13.178583594699667	0.8682141640530033	H-FCH	H-Naive
H-FCH / H-Naive	Q9BQC6	Q9BQC6	-0.25137967399615196	0.25137967399615196	5.27734882933858E-07	1.1252868320924288E-06	40	Q9BQC6	MRPL57	Ribosomal protein 63, mitochondrial	RT63_HUMAN	1	-15.990736400639893	0.8400926359936011	H-FCH	H-Naive
H-FCH / H-Naive	P0CG47;P0CG48;P62979;P62987	P0CG47;P0CG48;P62979;P62987	0.08231138049382301	0.08231138049382301	5.302189775426876E-07	1.1291191697929773E-06	40	P0CG47;P0CG48;P62979;P62987	UBB;UBC;RPS27A;UBA52	Polyubiquitin-B;Polyubiquitin-C;Ubiquitin-40S ribosomal protein S27a;Ubiquitin-60S ribosomal protein L40	UBB_HUMAN;UBC_HUMAN;RS27A_HUMAN;RL40_HUMAN	8	5.871287487614896	1.058712874876149	H-FCH	H-Naive
H-FCH / H-Naive	P42574	P42574	0.21279927123093434	0.21279927123093434	5.312282063535753E-07	1.1298048787131669E-06	40	P42574	CASP3	Caspase-3	CASP3_HUMAN	4	15.8934692794239	1.158934692794239	H-FCH	H-Naive
H-FCH / H-Naive	O75306	O75306	-0.11564738463915326	0.11564738463915326	5.347938055629234E-07	1.1359186257693104E-06	40	O75306	NDUFS2	NADH dehydrogenase [ubiquinone] iron-sulfur protein 2, mitochondrial	NDUS2_HUMAN	9	-7.703194828211101	0.922968051717889	H-FCH	H-Naive
H-FCH / H-Naive	P06730	P06730	-0.1019310798176323	0.1019310798176323	5.633547242701285E-07	1.1934989261599116E-06	40	P06730	EIF4E	Eukaryotic translation initiation factor 4E	IF4E_HUMAN	6	-6.821505868654687	0.9317849413134531	H-FCH	H-Naive
H-FCH / H-Naive	Q96CX2	Q96CX2	-0.18604166762918606	0.18604166762918606	5.632055055706163E-07	1.1934989261599116E-06	40	Q96CX2	KCTD12	BTB/POZ domain-containing protein KCTD12	KCD12_HUMAN	8	-12.098582696610604	0.879014173033894	H-FCH	H-Naive
H-FCH / H-Naive	P02743	P02743	0.7328923889731411	0.7328923889731411	5.718305675893229E-07	1.209896336057718E-06	40	P02743	APCS	Serum amyloid P-component	SAMP_HUMAN	7	66.19677519240858	1.6619677519240859	H-FCH	H-Naive
H-FCH / H-Naive	P52434	P52434	-0.12225431065628892	0.12225431065628892	5.75463555877987E-07	1.2160181052228931E-06	40	P52434	POLR2H	DNA-directed RNA polymerases I, II, and III subunit RPABC3	RPAB3_HUMAN	5	-8.124908335128966	0.9187509166487103	H-FCH	H-Naive
H-FCH / H-Naive	O94966	O94966	-0.2948907026697603	0.2948907026697603	5.768110821314541E-07	1.217300923009128E-06	40	O94966	USP19	Ubiquitin carboxyl-terminal hydrolase 19	UBP19_HUMAN	4	-18.48659160823599	0.8151340839176401	H-FCH	H-Naive
H-FCH / H-Naive	O15371	O15371	-0.12199224597363263	0.12199224597363263	5.77738412361287E-07	1.217694807592251E-06	40	O15371	EIF3D	Eukaryotic translation initiation factor 3 subunit D	EIF3D_HUMAN	11	-8.108217764358939	0.9189178223564106	H-FCH	H-Naive
H-FCH / H-Naive	O95361	O95361	-0.042547196649739674	0.042547196649739674	5.887788740229346E-07	1.2393757604272787E-06	40	O95361	TRIM16	Tripartite motif-containing protein 16	TRI16_HUMAN	4	-2.906083969907325	0.9709391603009268	H-FCH	H-Naive
H-FCH / H-Naive	P06312	P06312	1.0096674097197418	1.0096674097197418	5.930283011350387E-07	1.245894804196334E-06	40	P06312	IGKV4-1	Immunoglobulin kappa variable 4-1	KV401_HUMAN	1	101.34468786130685	2.0134468786130686	H-FCH	H-Naive
H-FCH / H-Naive	Q9H0K6	Q9H0K6	-0.17492159920301792	0.17492159920301792	5.935755036556494E-07	1.245894804196334E-06	40	Q9H0K6	PUS7L	Pseudouridylate synthase PUS7L	PUS7L_HUMAN	5	-11.418434406730727	0.8858156559326927	H-FCH	H-Naive
H-FCH / H-Naive	Q9P232	Q9P232	-0.36647380261370177	0.36647380261370177	5.941493470133368E-07	1.245894804196334E-06	40	Q9P232	CNTN3	Contactin-3	CNTN3_HUMAN	3	-22.43239311746531	0.7756760688253469	H-FCH	H-Naive
H-FCH / H-Naive	Q9H2M9	Q9H2M9	-0.1771858905063463	0.1771858905063463	5.982679821376016E-07	1.2513391382114722E-06	40	Q9H2M9	RAB3GAP2	Rab3 GTPase-activating protein non-catalytic subunit	RBGPR_HUMAN	26	-11.55735299015771	0.8844264700984229	H-FCH	H-Naive
H-FCH / H-Naive	Q9UH17	Q9UH17	-0.4199121831313281	0.4199121831313281	5.975135271946682E-07	1.2513391382114722E-06	40	Q9UH17	APOBEC3B	DNA dC->dU-editing enzyme APOBEC-3B	ABC3B_HUMAN	3	-25.252987854980134	0.7474701214501986	H-FCH	H-Naive
H-FCH / H-Naive	Q9BUT1	Q9BUT1	-0.1377042330151659	0.1377042330151659	6.338111281499653E-07	1.3239968166182248E-06	40	Q9BUT1	BDH2	Dehydrogenase/reductase SDR family member 6	DHRS6_HUMAN	6	-9.103555580401911	0.9089644441959809	H-FCH	H-Naive
H-FCH / H-Naive	Q9BXJ4	Q9BXJ4	0.46324093605154765	0.46324093605154765	6.388391934778293E-07	1.3328066422303952E-06	40	Q9BXJ4	C1QTNF3	Complement C1q tumor necrosis factor-related protein 3	C1QT3_HUMAN	1	37.86353715726214	1.3786353715726214	H-FCH	H-Naive
H-FCH / H-Naive	Q8TC12	Q8TC12	-0.19510043743722175	0.19510043743722175	6.407082494305922E-07	1.3350118657337055E-06	40	Q8TC12	RDH11	Retinol dehydrogenase 11	RDH11_HUMAN	6	-12.648791830000306	0.873512081699997	H-FCH	H-Naive
H-FCH / H-Naive	O43676	O43676	-0.3954923869919324	0.3954923869919324	6.446699336976078E-07	1.3415662924036295E-06	40	O43676	NDUFB3	NADH dehydrogenase [ubiquinone] 1 beta subcomplex subunit 3	NDUB3_HUMAN	3	-23.977013157289463	0.7602298684271054	H-FCH	H-Naive
H-FCH / H-Naive	P62316	P62316	-0.4987287781248584	0.4987287781248584	6.548398466649477E-07	1.361007216077338E-06	40	P62316	SNRPD2	Small nuclear ribonucleoprotein Sm D2	SMD2_HUMAN	4	-29.226988143119858	0.7077301185688014	H-FCH	H-Naive
H-FCH / H-Naive	O94901	O94901	-0.24721556349927332	0.24721556349927332	6.614216857079798E-07	1.3729510748786855E-06	40	O94901	SUN1	SUN domain-containing protein 1	SUN1_HUMAN	8	-15.74790670476668	0.8425209329523332	H-FCH	H-Naive
H-FCH / H-Naive	P08133	P08133	0.04348636190950926	0.04348636190950926	6.653571773194962E-07	1.3793785618073794E-06	40	P08133	ANXA6	Annexin A6	ANXA6_HUMAN	43	3.0601331781754393	1.0306013317817544	H-FCH	H-Naive
H-FCH / H-Naive	O95249	O95249	-0.22896840638999313	0.22896840638999313	6.694300844915121E-07	1.3860743814912417E-06	40	O95249	GOSR1	Golgi SNAP receptor complex member 1	GOSR1_HUMAN	4	-14.675521686650395	0.853244783133496	H-FCH	H-Naive
H-FCH / H-Naive	P08621	P08621	-0.14955283179731796	0.14955283179731796	6.815366790463527E-07	1.4093664155373635E-06	40	P08621	SNRNP70	U1 small nuclear ribonucleoprotein 70 kDa	RU17_HUMAN	13	-9.847014846649216	0.9015298515335078	H-FCH	H-Naive
H-FCH / H-Naive	Q96DA6	Q96DA6	-0.12571115111003886	0.12571115111003886	6.844908787089778E-07	1.4136972419567334E-06	40	Q96DA6	DNAJC19	Mitochondrial import inner membrane translocase subunit TIM14	TIM14_HUMAN	4	-8.344786639753021	0.9165521336024698	H-FCH	H-Naive
H-FCH / H-Naive	P07992	P07992	-0.6308791653058299	0.6308791653058299	7.045882179757543E-07	1.4533789590365625E-06	40	P07992	ERCC1	DNA excision repair protein ERCC-1	ERCC1_HUMAN	3	-35.421723878597234	0.6457827612140277	H-FCH	H-Naive
H-FCH / H-Naive	Q14997	Q14997	0.12233955827150227	0.12233955827150227	7.056713695356845E-07	1.4537891372389292E-06	40	Q14997	PSME4	Proteasome activator complex subunit 4	PSME4_HUMAN	18	8.849860475547233	1.0884986047554723	H-FCH	H-Naive
H-FCH / H-Naive	Q9Y2L9	Q9Y2L9	-0.26063974856054445	0.26063974856054445	7.073472467782314E-07	1.4554178644598405E-06	40	Q9Y2L9	LRCH1	Leucine-rich repeat and calponin homology domain-containing protein 1	LRCH1_HUMAN	3	-16.528230979103352	0.8347176902089665	H-FCH	H-Naive
H-FCH / H-Naive	P36873	P36873	-0.4502935205496917	0.4502935205496917	7.277654858143427E-07	1.4955580733484744E-06	40	P36873	PPP1CC	Serine/threonine-protein phosphatase PP1-gamma catalytic subunit	PP1G_HUMAN	3	-26.810607314814483	0.7318939268518552	H-FCH	H-Naive
H-FCH / H-Naive	O43175	O43175	0.12959464707839213	0.12959464707839213	7.39408696417093E-07	1.5175878862792771E-06	40	O43175	PHGDH	D-3-phosphoglycerate dehydrogenase	SERA_HUMAN	11	9.398628158666856	1.0939862815866686	H-FCH	H-Naive
H-FCH / H-Naive	Q9NVZ3	Q9NVZ3	-0.20410390088794664	0.20410390088794664	7.440525171512401E-07	1.5252148855319686E-06	40	Q9NVZ3	NECAP2	Adaptin ear-binding coat-associated protein 2	NECP2_HUMAN	6	-13.192229239796793	0.8680777076020321	H-FCH	H-Naive
H-FCH / H-Naive	O43292	O43292	-0.20001006217741557	0.20001006217741557	7.471105247202464E-07	1.5295762174845396E-06	40	O43292	GPAA1	Glycosylphosphatidylinositol anchor attachment 1 protein	GPAA1_HUMAN	3	-12.945550839846243	0.8705444916015376	H-FCH	H-Naive
H-FCH / H-Naive	Q92973	Q92973	0.06959733247234279	0.06959733247234279	7.634831641817133E-07	1.561152141684996E-06	40	Q92973	TNPO1	Transportin-1	TNPO1_HUMAN	21	4.942374032761188	1.0494237403276119	H-FCH	H-Naive
H-FCH / H-Naive	O14974	O14974	-0.09108213017977962	0.09108213017977962	7.821084179223445E-07	1.5972499864153223E-06	40	O14974	PPP1R12A	Protein phosphatase 1 regulatory subunit 12A	MYPT1_HUMAN	44	-6.118169953810392	0.9388183004618961	H-FCH	H-Naive
H-FCH / H-Naive	Q9Y6G5	Q9Y6G5	-0.21242609088302328	0.21242609088302328	7.854077223765287E-07	1.601997885343689E-06	40	Q9Y6G5	COMMD10	COMM domain-containing protein 10	COMDA_HUMAN	8	-13.691538567025162	0.8630846143297484	H-FCH	H-Naive
H-FCH / H-Naive	O95905	O95905	-0.20166898348145595	0.20166898348145595	7.902771905398321E-07	1.609932715300476E-06	40	O95905	ECD	Protein ecdysoneless homolog	ECD_HUMAN	6	-13.045595185658021	0.8695440481434198	H-FCH	H-Naive
H-FCH / H-Naive	P68871	P68871	0.6295832734443356	0.6295832734443356	7.916270984244951E-07	1.6106868190716215E-06	40	P68871	HBB	Hemoglobin subunit beta	HBB_HUMAN	8	54.71180395584434	1.5471180395584434	H-FCH	H-Naive
H-FCH / H-Naive	P26440	P26440	-0.2706330705671186	0.2706330705671186	7.956303798786522E-07	1.6168310809894986E-06	40	P26440	IVD	Isovaleryl-CoA dehydrogenase, mitochondrial	IVD_HUMAN	8	-17.104428895683654	0.8289557110431635	H-FCH	H-Naive
H-FCH / H-Naive	Q9H089	Q9H089	-0.09753325748893919	0.09753325748893919	8.092028868015199E-07	1.6419447678061682E-06	40	Q9H089	LSG1	Large subunit GTPase 1 homolog	LSG1_HUMAN	9	-6.5370329458996785	0.9346296705410032	H-FCH	H-Naive
H-FCH / H-Naive	Q9HC35	Q9HC35	-0.11588859427937266	0.11588859427937266	8.099861354566924E-07	1.6419447678061682E-06	40	Q9HC35	EML4	Echinoderm microtubule-associated protein-like 4	EMAL4_HUMAN	15	-7.7186249901886494	0.9228137500981135	H-FCH	H-Naive
H-FCH / H-Naive	Q16836	Q16836	0.10496274646666537	0.10496274646666537	8.113343675171418E-07	1.6426523401455434E-06	40	Q16836	HADH	Hydroxyacyl-coenzyme A dehydrogenase, mitochondrial	HCDH_HUMAN	8	7.546661920448017	1.0754666192044802	H-FCH	H-Naive
H-FCH / H-Naive	Q9Y221	Q9Y221	-0.3303973790602348	0.3303973790602348	8.276201066171771E-07	1.6735639056317828E-06	40	Q9Y221	NIP7	60S ribosome subunit biogenesis protein NIP7 homolog	NIP7_HUMAN	3	-20.468261036936365	0.7953173896306364	H-FCH	H-Naive
H-FCH / H-Naive	Q9Y5X1	Q9Y5X1	-0.11658930311221198	0.11658930311221198	8.303175544506199E-07	1.6769558470722596E-06	40	Q9Y5X1	SNX9	Sorting nexin-9	SNX9_HUMAN	9	-7.76343465003404	0.9223656534996596	H-FCH	H-Naive
H-FCH / H-Naive	P16220	P16220	-0.2749538474032072	0.2749538474032072	8.337153665516936E-07	1.6773836990187693E-06	40	P16220	CREB1	Cyclic AMP-responsive element-binding protein 1	CREB1_HUMAN	4	-17.352324282899446	0.8264767571710055	H-FCH	H-Naive
H-FCH / H-Naive	P62249	P62249	0.2001233420501133	0.2001233420501133	8.336098151552533E-07	1.6773836990187693E-06	40	P62249	RPS16	40S ribosomal protein S16	RS16_HUMAN	10	14.879656623555238	1.1487965662355524	H-FCH	H-Naive
H-FCH / H-Naive	Q5T9A4	Q5T9A4	0.11764516930417618	0.11764516930417618	8.321218825644137E-07	1.6773836990187693E-06	40	Q5T9A4	ATAD3B	ATPase family AAA domain-containing protein 3B	ATD3B_HUMAN	2	8.496249265104217	1.0849624926510422	H-FCH	H-Naive
H-FCH / H-Naive	Q8WVV9	Q8WVV9	-0.19183052657614486	0.19183052657614486	8.346106239643267E-07	1.6773836990187693E-06	40	Q8WVV9	HNRNPLL	Heterogeneous nuclear ribonucleoprotein L-like	HNRLL_HUMAN	8	-12.450583202345268	0.8754941679765473	H-FCH	H-Naive
H-FCH / H-Naive	P12429	P12429	-0.13256507444607785	0.13256507444607785	8.359381189686242E-07	1.6780003267209017E-06	40	P12429	ANXA3	Annexin A3	ANXA3_HUMAN	13	-8.779187489668693	0.9122081251033131	H-FCH	H-Naive
H-FCH / H-Naive	P15374	P15374	0.12110797862511091	0.12110797862511091	8.409187454220536E-07	1.6859395335047029E-06	40	P15374	UCHL3	Ubiquitin carboxyl-terminal hydrolase isozyme L3	UCHL3_HUMAN	9	8.75697870560277	1.0875697870560277	H-FCH	H-Naive
H-FCH / H-Naive	Q9HCU5	Q9HCU5	-0.17066174338912093	0.17066174338912093	8.507027927411277E-07	1.70347794307724E-06	40	Q9HCU5	PREB	Prolactin regulatory element-binding protein	PREB_HUMAN	5	-11.15649246517254	0.8884350753482746	H-FCH	H-Naive
H-FCH / H-Naive	Q8NBK3	Q8NBK3	-0.26396728811308495	0.26396728811308495	8.598013846164516E-07	1.7196027692329036E-06	40	Q8NBK3	SUMF1	Formylglycine-generating enzyme	SUMF1_HUMAN	3	-16.72053464208115	0.8327946535791885	H-FCH	H-Naive
H-FCH / H-Naive	Q8IWE4	Q8IWE4	-0.29288081633338536	0.29288081633338536	8.870802296261794E-07	1.7720047357295737E-06	40	Q8IWE4	DCUN1D3	DCN1-like protein 3	DCNL3_HUMAN	2	-18.37295230426873	0.8162704769573127	H-FCH	H-Naive
H-FCH / H-Naive	O94929	O94929	-0.2955067016574971	0.2955067016574971	9.111285972057829E-07	1.8178342400561982E-06	40	O94929	ABLIM3	Actin-binding LIM protein 3	ABLM3_HUMAN	6	-18.5213886078877	0.814786113921123	H-FCH	H-Naive
H-FCH / H-Naive	P42677	P42677	-0.4174804118588222	0.4174804118588222	9.124623088732008E-07	1.818288528227324E-06	40	P42677	RPS27	40S ribosomal protein S27	RS27_HUMAN	3	-25.126889886025616	0.7487311011397438	H-FCH	H-Naive
H-FCH / H-Naive	P55072	P55072	0.06435147108369951	0.06435147108369951	9.17945443997062E-07	1.8270003752193343E-06	40	P55072	VCP	Transitional endoplasmic reticulum ATPase	TERA_HUMAN	47	4.561480310175425	1.0456148031017543	H-FCH	H-Naive
H-FCH / H-Naive	Q8TB61	Q8TB61	-0.1989205562362501	0.1989205562362501	9.578773418652533E-07	1.9041721282061388E-06	40	Q8TB61	SLC35B2	Adenosine 3'-phospho 5'-phosphosulfate transporter 1	S35B2_HUMAN	6	-12.879783536777968	0.8712021646322203	H-FCH	H-Naive
H-FCH / H-Naive	O95785	O95785	-0.21097928970918067	0.21097928970918067	9.658972422254544E-07	1.9177959736940183E-06	40	O95785	WIZ	Protein Wiz	WIZ_HUMAN	9	-13.604941043638973	0.8639505895636103	H-FCH	H-Naive
H-FCH / H-Naive	P05166	P05166	-0.2846785969779157	0.2846785969779157	9.756383721427196E-07	1.934800342343343E-06	40	P05166	PCCB	Propionyl-CoA carboxylase beta chain, mitochondrial	PCCB_HUMAN	4	-17.907552633482883	0.8209244736651712	H-FCH	H-Naive
H-FCH / H-Naive	P15502	P15502	0.5242038235142146	0.5242038235142146	9.802186737962733E-07	1.941541565929004E-06	40	P15502	ELN	Elastin	ELN_HUMAN	2	43.81396984318586	1.4381396984318586	H-FCH	H-Naive
H-FCH / H-Naive	Q9BV20	Q9BV20	-0.28636346912541394	0.28636346912541394	9.93968540176998E-07	1.9664070758736284E-06	40	Q9BV20	MRI1	Methylthioribose-1-phosphate isomerase	MTNA_HUMAN	6	-18.003369517064762	0.8199663048293524	H-FCH	H-Naive
H-FCH / H-Naive	Q5JSZ5	Q5JSZ5	-0.263689825608929	0.263689825608929	1.0085875902816095E-06	1.9929302865660653E-06	40	Q5JSZ5	PRRC2B	Protein PRRC2B	PRC2B_HUMAN	6	-16.704516599126862	0.8329548340087314	H-FCH	H-Naive
H-FCH / H-Naive	Q15637	Q15637	0.0254469973485851	0.0254469973485851	1.0114010200757415E-06	1.9960903685528445E-06	40	Q15637	SF1	Splicing factor 1	SF01_HUMAN	9	1.779499171703569	1.0177949917170357	H-FCH	H-Naive
H-FCH / H-Naive	Q9NZW5	Q9NZW5	0.28826301280323685	0.28826301280323685	1.02209296212615E-06	2.0147731771407563E-06	40	Q9NZW5	PALS2	Protein PALS2	PALS2_HUMAN	8	22.116911954663586	1.2211691195466359	H-FCH	H-Naive
H-FCH / H-Naive	O95182	O95182	-0.2382294431460384	0.2382294431460384	1.0237483423942844E-06	2.015619490893657E-06	40	O95182	NDUFA7	NADH dehydrogenase [ubiquinone] 1 alpha subcomplex subunit 7	NDUA7_HUMAN	4	-15.221487602909733	0.8477851239709027	H-FCH	H-Naive
H-FCH / H-Naive	O95379	O95379	-0.4444873600439843	0.4444873600439843	1.030196216418176E-06	2.0242425418187294E-06	40	O95379	TNFAIP8	Tumor necrosis factor alpha-induced protein 8	TFIP8_HUMAN	5	-26.51546135057803	0.7348453864942197	H-FCH	H-Naive
H-FCH / H-Naive	P42336	P42336	1.2544500823664042	1.2544500823664042	1.0305906371668347E-06	2.0242425418187294E-06	10	P42336	PIK3CA	Phosphatidylinositol 4,5-bisphosphate 3-kinase catalytic subunit alpha isoform	PK3CA_HUMAN	2	138.57619226489817	2.3857619226489817	H-FCH	H-Naive
H-FCH / H-Naive	Q6ZS30	Q6ZS30	-0.8352043513132803	0.8352043513132803	1.0339789466564053E-06	2.0284742103855973E-06	40	Q6ZS30	NBEAL1	Neurobeachin-like protein 1	NBEL1_HUMAN	5	-43.94963594477886	0.5605036405522114	H-FCH	H-Naive
H-FCH / H-Naive	Q15011	Q15011	-0.42482794926852957	0.42482794926852957	1.0396790731069629E-06	2.034800471652199E-06	40	Q15011	HERPUD1	Homocysteine-responsive endoplasmic reticulum-resident ubiquitin-like domain member 1 protein	HERP1_HUMAN	2	-25.50724362969793	0.7449275637030207	H-FCH	H-Naive
H-FCH / H-Naive	Q7Z460	Q7Z460	-0.11808000714674978	0.11808000714674978	1.0391994632658402E-06	2.034800471652199E-06	40	Q7Z460	CLASP1	CLIP-associating protein 1	CLAP1_HUMAN	23	-7.858691377327909	0.9214130862267209	H-FCH	H-Naive
H-FCH / H-Naive	Q9Y3Q8	Q9Y3Q8	-0.19112244396020847	0.19112244396020847	1.0421281178972457E-06	2.037168401692119E-06	40	Q9Y3Q8	TSC22D4	TSC22 domain family protein 4	T22D4_HUMAN	4	-12.407602923172	0.87592397076828	H-FCH	H-Naive
H-FCH / H-Naive	P03915	P03915	-0.6446048319375103	0.6446048319375103	1.0495920130794538E-06	2.049322172805965E-06	40	P03915	MT-ND5	NADH-ubiquinone oxidoreductase chain 5	NU5M_HUMAN	2	-36.03320221370231	0.6396679778629769	H-FCH	H-Naive
H-FCH / H-Naive	P04899	P04899	-0.11600075677932864	0.11600075677932864	1.0557056672316153E-06	2.0574467604952163E-06	40	P04899	GNAI2	Guanine nucleotide-binding protein G(i) subunit alpha-2	GNAI2_HUMAN	11	-7.72579913793765	0.9227420086206235	H-FCH	H-Naive
H-FCH / H-Naive	Q96BZ9	Q96BZ9	-0.4181320071104386	0.4181320071104386	1.0562561227846486E-06	2.0574467604952163E-06	40	Q96BZ9	TBC1D20	TBC1 domain family member 20	TBC20_HUMAN	2	-25.16069879639803	0.7483930120360197	H-FCH	H-Naive
H-FCH / H-Naive	P11234	P11234	0.20589840790772085	0.20589840790772085	1.0819962596177099E-06	2.1050909477059353E-06	40	P11234	RALB	Ras-related protein Ral-B	RALB_HUMAN	6	15.340438145640256	1.1534043814564026	H-FCH	H-Naive
H-FCH / H-Naive	Q8NB49	Q8NB49	-0.5388859265370426	0.5388859265370426	1.0846730209879317E-06	2.1078043102886054E-06	40	Q8NB49	ATP11C	Phospholipid-transporting ATPase IG	AT11C_HUMAN	3	-31.16977775065245	0.6883022224934755	H-FCH	H-Naive
H-FCH / H-Naive	Q9UHQ9	Q9UHQ9	-0.18289710598797784	0.18289710598797784	1.0886810841497207E-06	2.113095280215043E-06	40	Q9UHQ9	CYB5R1	NADH-cytochrome b5 reductase 1	NB5R1_HUMAN	6	-11.906779941725777	0.8809322005827422	H-FCH	H-Naive
H-FCH / H-Naive	Q7Z4H3	Q7Z4H3	-0.47451937458807136	0.47451937458807136	1.0938680718255405E-06	2.12065932792593E-06	40	Q7Z4H3	HDDC2	5'-deoxynucleotidase HDDC2	HDDC2_HUMAN	2	-28.029348391351416	0.7197065160864858	H-FCH	H-Naive
H-FCH / H-Naive	Q9H0G5	Q9H0G5	0.18875643654144145	0.18875643654144145	1.1318896648644908E-06	2.1913904536977763E-06	40	Q9H0G5	NSRP1	Nuclear speckle splicing regulatory protein 1	NSRP1_HUMAN	4	13.978083258051699	1.139780832580517	H-FCH	H-Naive
H-FCH / H-Naive	Q9P0V3	Q9P0V3	-0.12070859187227789	0.12070859187227789	1.13301817861503E-06	2.1913904536977763E-06	40	Q9P0V3	SH3BP4	SH3 domain-binding protein 4	SH3B4_HUMAN	15	-8.026419634976346	0.9197358036502365	H-FCH	H-Naive
H-FCH / H-Naive	Q5VU43	Q5VU43	-0.2494561576172931	0.2494561576172931	1.1378258700536546E-06	2.1981030909144637E-06	40	Q5VU43	PDE4DIP	Myomegalin	MYOME_HUMAN	13	-15.878653831350176	0.8412134616864982	H-FCH	H-Naive
H-FCH / H-Naive	Q5T4B2	Q5T4B2	-0.23634705247842314	0.23634705247842314	1.1601011472444784E-06	2.238505030598501E-06	40	Q5T4B2	CERCAM	Inactive glycosyltransferase 25 family member 3	GT253_HUMAN	4	-15.110798626155919	0.8488920137384408	H-FCH	H-Naive
H-FCH / H-Naive	P30039	P30039	-0.4812549551740661	0.4812549551740661	1.1753258941910236E-06	2.2652236460141183E-06	40	P30039	PBLD	Phenazine biosynthesis-like domain-containing protein	PBLD_HUMAN	3	-28.364578116363237	0.7163542188363676	H-FCH	H-Naive
H-FCH / H-Naive	A0A0B4J2B5	A0A0B4J2B5	0.8009631006084742	0.8009631006084742	1.1812729596902042E-06	2.274019608583953E-06	40	A0A0B4J2B5	IGHV3OR16-9	Immunoglobulin heavy variable 3/OR16-9 (non-functional) (Fragment)	A0A0B4J2B5_HUMAN	1	74.22638223395062	1.7422638223395062	H-FCH	H-Naive
H-FCH / H-Naive	P27797	P27797	-0.09326878365443957	0.09326878365443957	1.1939140909230637E-06	2.2956663923713646E-06	40	P27797	CALR	Calreticulin	CALR_HUMAN	26	-6.260356298575964	0.9373964370142404	H-FCH	H-Naive
H-FCH / H-Naive	Q92665	Q92665	-0.421294063708808	0.421294063708808	1.2032563827685515E-06	2.31092697812091E-06	40	Q92665	MRPS31	28S ribosomal protein S31, mitochondrial	RT31_HUMAN	5	-25.324549750246796	0.7467545024975321	H-FCH	H-Naive
H-FCH / H-Naive	O14949	O14949	-0.42613736780376454	0.42613736780376454	1.2267323097053655E-06	2.353264780811693E-06	40	O14949	UQCRQ	Cytochrome b-c1 complex subunit 8	QCR8_HUMAN	4	-25.57482405448992	0.7442517594551008	H-FCH	H-Naive
H-FCH / H-Naive	Q9BW60	Q9BW60	-0.18088292264644734	0.18088292264644734	1.2293758955122457E-06	2.3555873802122753E-06	40	Q9BW60	ELOVL1	Elongation of very long chain fatty acids protein 1	ELOV1_HUMAN	2	-11.78370485630369	0.8821629514369631	H-FCH	H-Naive
H-FCH / H-Naive	Q99584	Q99584	-0.13086158880528204	0.13086158880528204	1.235001470090468E-06	2.3636116610346097E-06	40	Q99584	S100A13	Protein S100-A13	S10AD_HUMAN	6	-8.671413415747942	0.9132858658425206	H-FCH	H-Naive
H-FCH / H-Naive	Q86VN1	Q86VN1	-0.21409182645502278	0.21409182645502278	1.23686564690788E-06	2.3644268878099477E-06	40	Q86VN1	VPS36	Vacuolar protein-sorting-associated protein 36	VPS36_HUMAN	4	-13.791132802472472	0.8620886719752753	H-FCH	H-Naive
H-FCH / H-Naive	P78347	P78347	0.08317775966739802	0.08317775966739802	1.2445943623517959E-06	2.376438015919109E-06	40	P78347	GTF2I	General transcription factor II-I	GTF2I_HUMAN	26	5.934885284172164	1.0593488528417216	H-FCH	H-Naive
H-FCH / H-Naive	O75964	O75964	0.13033904468446486	0.13033904468446486	1.271006441842015E-06	2.4202523839488477E-06	40	O75964	ATP5MG	ATP synthase subunit g, mitochondrial	ATP5L_HUMAN	3	9.455089911005166	1.0945508991100517	H-FCH	H-Naive
H-FCH / H-Naive	Q8WXA9	Q8WXA9	-0.3032581718896853	0.3032581718896853	1.2710999129121567E-06	2.4202523839488477E-06	40	Q8WXA9	SREK1	Splicing regulatory glutamine/lysine-rich protein 1	SREK1_HUMAN	3	-18.957991867085543	0.8104200813291446	H-FCH	H-Naive
H-FCH / H-Naive	Q9NVS9	Q9NVS9	-0.1376301928104334	0.1376301928104334	1.2719574572577886E-06	2.4202523839488477E-06	40	Q9NVS9	PNPO	Pyridoxine-5'-phosphate oxidase	PNPO_HUMAN	4	-9.098890586164998	0.90901109413835	H-FCH	H-Naive
H-FCH / H-Naive	Q9H3K2	Q9H3K2	-0.23196334996777446	0.23196334996777446	1.2881759277226337E-06	2.4482788730358497E-06	40	Q9H3K2	GHITM	Growth hormone-inducible transmembrane protein	GHITM_HUMAN	4	-14.852466175998059	0.8514753382400194	H-FCH	H-Naive
H-FCH / H-Naive	Q9H7E9	Q9H7E9	-0.3559059994131161	0.3559059994131161	1.303414131562181E-06	2.47437971395869E-06	40	Q9H7E9	C8orf33	UPF0488 protein C8orf33	CH033_HUMAN	3	-21.862120978088516	0.7813787902191148	H-FCH	H-Naive
H-FCH / H-Naive	P51452	P51452	0.1311709583034382	0.1311709583034382	1.308620418473215E-06	2.4787975271175075E-06	40	P51452	DUSP3	Dual specificity protein phosphatase 3	DUS3_HUMAN	4	9.518224139632746	1.0951822413963275	H-FCH	H-Naive
H-FCH / H-Naive	Q9UI10	Q9UI10	-0.3427277149989824	0.3427277149989824	1.3087568452177594E-06	2.4787975271175075E-06	40	Q9UI10	EIF2B4	Translation initiation factor eIF-2B subunit delta	EI2BD_HUMAN	2	-21.14510143133629	0.7885489856866371	H-FCH	H-Naive
H-FCH / H-Naive	O15226	O15226	-0.24489599011788069	0.24489599011788069	1.3240710688477792E-06	2.5042557674716496E-06	40	O15226	NKRF	NF-kappa-B-repressing factor	NKRF_HUMAN	8	-15.61233674889364	0.8438766325110636	H-FCH	H-Naive
H-FCH / H-Naive	P34896	P34896	-0.316711681023518	0.316711681023518	1.3252448404503253E-06	2.5042557674716496E-06	40	P34896	SHMT1	Serine hydroxymethyltransferase, cytosolic	GLYC_HUMAN	3	-19.710217020393483	0.8028978297960652	H-FCH	H-Naive
H-FCH / H-Naive	O43739	O43739	-0.3263767069405774	0.3263767069405774	1.3337340826346392E-06	2.517403940127838E-06	40	O43739	CYTH3	Cytohesin-3	CYH3_HUMAN	5	-20.2463034933137	0.797536965066863	H-FCH	H-Naive
H-FCH / H-Naive	Q9Y2V7	Q9Y2V7	-0.2243608852808663	0.2243608852808663	1.373294033142634E-06	2.5891002184478107E-06	40	Q9Y2V7	COG6	Conserved oligomeric Golgi complex subunit 6	COG6_HUMAN	9	-14.40258612696299	0.8559741387303701	H-FCH	H-Naive
H-FCH / H-Naive	Q9Y2D4	Q9Y2D4	-0.13246760976197522	0.13246760976197522	1.3959102624170536E-06	2.628724480427991E-06	40	Q9Y2D4	EXOC6B	Exocyst complex component 6B	EXC6B_HUMAN	15	-8.773024643225424	0.9122697535677458	H-FCH	H-Naive
H-FCH / H-Naive	Q96C86	Q96C86	-0.18016752601681096	0.18016752601681096	1.4151636047021866E-06	2.661932455526768E-06	40	Q96C86	DCPS	m7GpppX diphosphatase	DCPS_HUMAN	8	-11.739949739474586	0.8826005026052541	H-FCH	H-Naive
H-FCH / H-Naive	Q14669	Q14669	0.1572946547919804	0.1572946547919804	1.4267408491860185E-06	2.680642235499217E-06	40	Q14669	TRIP12	E3 ubiquitin-protein ligase TRIP12	TRIPC_HUMAN	18	11.519396172366857	1.1151939617236686	H-FCH	H-Naive
H-FCH / H-Naive	Q7Z7L1	Q7Z7L1	-0.11728172416673442	0.11728172416673442	1.470803103256578E-06	2.7602743170705646E-06	40	Q7Z7L1	SLFN11	Schlafen family member 11	SLN11_HUMAN	7	-7.807692940333633	0.9219230705966637	H-FCH	H-Naive
H-FCH / H-Naive	Q9BQK8	Q9BQK8	-0.25747056868919294	0.25747056868919294	1.4974791669636286E-06	2.80713312484402E-06	40	Q9BQK8	LPIN3	Phosphatidate phosphatase LPIN3	LPIN3_HUMAN	2	-16.344666323432666	0.8365533367656733	H-FCH	H-Naive
H-FCH / H-Naive	Q8WU79	Q8WU79	-0.15838727656217766	0.15838727656217766	1.5049167143858674E-06	2.8178622761393692E-06	40	Q8WU79	SMAP2	Stromal membrane-associated protein 2	SMAP2_HUMAN	4	-10.397386166662837	0.8960261383333716	H-FCH	H-Naive
H-FCH / H-Naive	P15121	P15121	-0.1090815712438407	0.1090815712438407	1.5140377921410444E-06	2.8317157341068E-06	40	P15121	AKR1B1	Aldo-keto reductase family 1 member B1	ALDR_HUMAN	11	-7.282187851135713	0.9271781214886429	H-FCH	H-Naive
H-FCH / H-Naive	Q15007	Q15007	-0.16623890144531286	0.16623890144531286	1.5199574505873679E-06	2.8395568735973103E-06	40	Q15007	WTAP	Pre-mRNA-splicing regulator WTAP	FL2D_HUMAN	7	-10.883708743161591	0.8911629125683841	H-FCH	H-Naive
H-FCH / H-Naive	P40616	P40616	0.21518657964449603	0.21518657964449603	1.522405773578649E-06	2.8407760691298233E-06	40	P40616	ARL1	ADP-ribosylation factor-like protein 1	ARL1_HUMAN	4	16.085403462532444	1.1608540346253244	H-FCH	H-Naive
H-FCH / H-Naive	Q08379	Q08379	-0.08243385408449924	0.08243385408449924	1.5257939592710667E-06	2.8407760691298233E-06	40	Q08379	GOLGA2	Golgin subfamily A member 2	GOGA2_HUMAN	31	-5.553702509176972	0.9444629749082303	H-FCH	H-Naive
H-FCH / H-Naive	Q5T0F9	Q5T0F9	-0.2647786693684781	0.2647786693684781	1.5241999641897437E-06	2.8407760691298233E-06	40	Q5T0F9	CC2D1B	Coiled-coil and C2 domain-containing protein 1B	C2D1B_HUMAN	11	-16.767358397273203	0.832326416027268	H-FCH	H-Naive
H-FCH / H-Naive	P38936	P38936	-0.3912541076579183	0.3912541076579183	1.5337764517021379E-06	2.852407790269587E-06	40	P38936	CDKN1A	Cyclin-dependent kinase inhibitor 1	CDN1A_HUMAN	4	-23.753348148246257	0.7624665185175374	H-FCH	H-Naive
H-FCH / H-Naive	Q66PJ3	Q66PJ3	0.29487845552487213	0.29487845552487213	1.5655920405152595E-06	2.9082862311944486E-06	40	Q66PJ3	ARL6IP4	ADP-ribosylation factor-like protein 6-interacting protein 4	AR6P4_HUMAN	1	22.678161874423665	1.2267816187442366	H-FCH	H-Naive
H-FCH / H-Naive	Q9H773	Q9H773	-0.1950215100818488	0.1950215100818488	1.5680542587053916E-06	2.9095724619770474E-06	40	Q9H773	DCTPP1	dCTP pyrophosphatase 1	DCTP1_HUMAN	4	-12.64401286545972	0.8735598713454028	H-FCH	H-Naive
H-FCH / H-Naive	Q96EX1	Q96EX1	-0.4163496367704196	0.4163496367704196	1.5784686799683647E-06	2.925594712365267E-06	40	Q96EX1	SMIM12	Small integral membrane protein 12	SIM12_HUMAN	2	-25.068181819676873	0.7493181818032313	H-FCH	H-Naive
H-FCH / H-Naive	Q70UQ0	Q70UQ0	-0.1125766788306865	0.1125766788306865	1.6182232977218012E-06	2.9958998890254973E-06	40	Q70UQ0	IKBIP	Inhibitor of nuclear factor kappa-B kinase-interacting protein	IKIP_HUMAN	18	-7.506536379465933	0.9249346362053407	H-FCH	H-Naive
H-FCH / H-Naive	P48061	P48061	0.1658142289644171	0.1658142289644171	1.6266493363700518E-06	3.0081119336247084E-06	40	P48061	CXCL12	Stromal cell-derived factor 1	SDF1_HUMAN	1	12.179902090607197	1.121799020906072	H-FCH	H-Naive
H-FCH / H-Naive	Q4LDE5	Q4LDE5	-0.43450431990571586	0.43450431990571586	1.6476513941391622E-06	3.0435268449042506E-06	40	Q4LDE5	SVEP1	Sushi, von Willebrand factor type A, EGF and pentraxin domain-containing protein 1	SVEP1_HUMAN	7	-26.00520582786725	0.7399479417213275	H-FCH	H-Naive
H-FCH / H-Naive	Q9H4I2	Q9H4I2	-0.24372801307556466	0.24372801307556466	1.6557871912378825E-06	3.0551224942705714E-06	40	Q9H4I2	ZHX3	Zinc fingers and homeoboxes protein 3	ZHX3_HUMAN	5	-15.543990522862961	0.8445600947713704	H-FCH	H-Naive
H-FCH / H-Naive	Q14596	Q14596	-0.32356898500750897	0.32356898500750897	1.6589664384248992E-06	3.0575569784423034E-06	40	Q14596	NBR1	Next to BRCA1 gene 1 protein	NBR1_HUMAN	2	-20.090938543262048	0.7990906145673795	H-FCH	H-Naive
H-FCH / H-Naive	P55010	P55010	0.08939258658874896	0.08939258658874896	1.6720243913245626E-06	3.0747294176035587E-06	40	P55010	EIF5	Eukaryotic translation initiation factor 5	IF5_HUMAN	16	6.392214830579923	1.0639221483057992	H-FCH	H-Naive
H-FCH / H-Naive	Q9NRR4	Q9NRR4	-0.6020621787709466	0.6020621787709466	1.671437019493203E-06	3.0747294176035587E-06	34	Q9NRR4	DROSHA	Ribonuclease 3	RNC_HUMAN	1	-34.11884188913557	0.6588115811086444	H-FCH	H-Naive
H-FCH / H-Naive	Q9Y3S2	Q9Y3S2	-0.4389163819045317	0.4389163819045317	1.675078830467454E-06	3.0769045779759714E-06	40	Q9Y3S2	ZNF330	Zinc finger protein 330	ZN330_HUMAN	2	-26.231151653343797	0.737688483466562	H-FCH	H-Naive
H-FCH / H-Naive	Q13555	Q13555	-0.18265871900569647	0.18265871900569647	1.6844471690362808E-06	3.0906597610442477E-06	40	Q13555	CAMK2G	Calcium/calmodulin-dependent protein kinase type II subunit gamma	KCC2G_HUMAN	7	-11.892222456322676	0.8810777754367732	H-FCH	H-Naive
H-FCH / H-Naive	Q04828	Q04828	-0.12961392360775198	0.12961392360775198	1.689234664789198E-06	3.095492354231424E-06	40	Q04828	AKR1C1	Aldo-keto reductase family 1 member C1	AK1C1_HUMAN	9	-8.59239686562142	0.9140760313437858	H-FCH	H-Naive
H-FCH / H-Naive	Q7L1Q6	Q7L1Q6	0.11945204632543116	0.11945204632543116	1.6908467968976998E-06	3.095492354231424E-06	40	Q7L1Q6	BZW1	eIF5-mimic protein 2	5MP2_HUMAN	16	8.63221853675531	1.086322185367553	H-FCH	H-Naive
H-FCH / H-Naive	P02771	P02771	0.4652518322842776	0.4652518322842776	1.7012460434072634E-06	3.1097351280721554E-06	40	P02771	AFP	Alpha-fetoprotein	FETA_HUMAN	1	38.055831825944786	1.3805583182594479	H-FCH	H-Naive
H-FCH / H-Naive	Q86WB0	Q86WB0	-0.11637916091313993	0.11637916091313993	1.7024097416453405E-06	3.1097351280721554E-06	40	Q86WB0	ZC3HC1	Zinc finger C3HC-type protein 1	ZC3C1_HUMAN	7	-7.749998542027514	0.9225000145797249	H-FCH	H-Naive
H-FCH / H-Naive	P50995	P50995	0.04820507191513017	0.04820507191513017	1.707557650581593E-06	3.1156767786416642E-06	40	P50995	ANXA11	Annexin A11	ANX11_HUMAN	18	3.3977700583298853	1.0339777005832989	H-FCH	H-Naive
H-FCH / H-Naive	Q7Z5K2	Q7Z5K2	-0.22594973336703855	0.22594973336703855	1.7288491713975384E-06	3.1510288667156915E-06	40	Q7Z5K2	WAPL	Wings apart-like protein homolog	WAPL_HUMAN	8	-14.496803145361115	0.8550319685463889	H-FCH	H-Naive
H-FCH / H-Naive	A0A075B6H7	A0A075B6H7	0.8508202571112364	0.8508202571112364	1.7389964092314174E-06	3.160572752986868E-06	40	A0A075B6H7	IGKV3-7	Probable non-functional immunoglobulin kappa variable 3-7	KV37_HUMAN	2	80.35260445648915	1.8035260445648915	H-FCH	H-Naive
H-FCH / H-Naive	P61978	P61978	0.06075019141791181	0.06075019141791181	1.73985300575007E-06	3.160572752986868E-06	40	P61978	HNRNPK	Heterogeneous nuclear ribonucleoprotein K	HNRPK_HUMAN	22	4.300797677056001	1.04300797677056	H-FCH	H-Naive
H-FCH / H-Naive	Q5VWJ9	Q5VWJ9	-0.23912642400724987	0.23912642400724987	1.73879291559025E-06	3.160572752986868E-06	40	Q5VWJ9	SNX30	Sorting nexin-30	SNX30_HUMAN	5	-15.274181391824648	0.8472581860817535	H-FCH	H-Naive
H-FCH / H-Naive	P02655	P02655	0.7041859118835738	0.7041859118835738	1.7445575459845568E-06	3.1621307669223945E-06	40	P02655	APOC2	Apolipoprotein C-II	APOC2_HUMAN	3	62.92250615572805	1.6292250615572805	H-FCH	H-Naive
H-FCH / H-Naive	P31946	P31946	0.04780317810317698	0.04780317810317698	1.7432702474733424E-06	3.1621307669223945E-06	40	P31946	YWHAB	14-3-3 protein beta/alpha	1433B_HUMAN	15	3.3689703915215974	1.033689703915216	H-FCH	H-Naive
H-FCH / H-Naive	Q9UHB7	Q9UHB7	-0.588910248299195	0.588910248299195	1.7724342268813204E-06	3.2091210010934927E-06	40	Q9UHB7	AFF4	AF4/FMR2 family member 4	AFF4_HUMAN	6	-33.515508643675794	0.664844913563242	H-FCH	H-Naive
H-FCH / H-Naive	Q13443	Q13443	-0.36837170206504805	0.36837170206504805	1.7817725188059108E-06	3.2224796709757072E-06	40	Q13443	ADAM9	Disintegrin and metalloproteinase domain-containing protein 9	ADAM9_HUMAN	5	-22.534368049155308	0.7746563195084469	H-FCH	H-Naive
H-FCH / H-Naive	P55039	P55039	-0.16528647824379	0.16528647824379	1.8059413150304072E-06	3.26260167242856E-06	40	P55039	DRG2	Developmentally-regulated GTP-binding protein 2	DRG2_HUMAN	7	-10.824857465796867	0.8917514253420313	H-FCH	H-Naive
H-FCH / H-Naive	Q06210	Q06210	-0.06661126246201858	0.06661126246201858	1.8100695557824048E-06	3.26647019726265E-06	40	Q06210	GFPT1	Glutamine--fructose-6-phosphate aminotransferase [isomerizing] 1	GFPT1_HUMAN	25	-4.512172634722445	0.9548782736527756	H-FCH	H-Naive
H-FCH / H-Naive	O14893	O14893	-0.450496188538782	0.450496188538782	1.8144100684802872E-06	3.2707128866026235E-06	40	O14893	GEMIN2	Gem-associated protein 2	GEMI2_HUMAN	2	-26.820888146726784	0.7317911185327322	H-FCH	H-Naive
H-FCH / H-Naive	Q9BVK6	Q9BVK6	-0.33686706045926906	0.33686706045926906	1.8217489786520994E-06	3.2803453679124333E-06	40	Q9BVK6	TMED9	Transmembrane emp24 domain-containing protein 9	TMED9_HUMAN	7	-20.824117955300125	0.7917588204469987	H-FCH	H-Naive
H-FCH / H-Naive	Q13283	Q13283	-0.10579833043677118	0.10579833043677118	1.8334856037774872E-06	3.2978668846938614E-06	40	Q13283	G3BP1	Ras GTPase-activating protein-binding protein 1	G3BP1_HUMAN	13	-7.07094323762677	0.9292905676237323	H-FCH	H-Naive
H-FCH / H-Naive	Q03426	Q03426	-0.349709371038251	0.349709371038251	1.8355101510091652E-06	3.2979002057476154E-06	40	Q03426	MVK	Mevalonate kinase	KIME_HUMAN	3	-21.525783277861454	0.7847421672213855	H-FCH	H-Naive
H-FCH / H-Naive	Q9Y5B8	Q9Y5B8	-0.18809382883901365	0.18809382883901365	1.8729209763359072E-06	3.3614433243408644E-06	40	Q9Y5B8	NME7	Nucleoside diphosphate kinase 7	NDK7_HUMAN	3	-12.223529160161684	0.8777647083983832	H-FCH	H-Naive
H-FCH / H-Naive	O60476	O60476	-0.20762568509852405	0.20762568509852405	1.877691838452063E-06	3.3626638152670933E-06	40	O60476	MAN1A2	Mannosyl-oligosaccharide 1,2-alpha-mannosidase IB	MA1A2_HUMAN	3	-13.40387853819699	0.8659612146180301	H-FCH	H-Naive
H-FCH / H-Naive	Q13501	Q13501	-0.34765580188049183	0.34765580188049183	1.8758557753318695E-06	3.3626638152670933E-06	40	Q13501	SQSTM1	Sequestosome-1	SQSTM_HUMAN	4	-21.41400152557177	0.7858599847442823	H-FCH	H-Naive
H-FCH / H-Naive	Q9Y4W2	Q9Y4W2	-0.16512716334629052	0.16512716334629052	1.8937311694553366E-06	3.3876975436175995E-06	40	Q9Y4W2	LAS1L	Ribosomal biogenesis protein LAS1L	LAS1L_HUMAN	11	-10.815009429486578	0.8918499057051342	H-FCH	H-Naive
H-FCH / H-Naive	Q14151	Q14151	-0.1425216337739924	0.1425216337739924	1.9260724320844695E-06	3.441807693855292E-06	40	Q14151	SAFB2	Scaffold attachment factor B2	SAFB2_HUMAN	20	-9.40656787054145	0.9059343212945855	H-FCH	H-Naive
H-FCH / H-Naive	Q8N6T3	Q8N6T3	-0.17756221073721384	0.17756221073721384	1.942408870928434E-06	3.467231469930886E-06	40	Q8N6T3	ARFGAP1	ADP-ribosylation factor GTPase-activating protein 1	ARFG1_HUMAN	7	-11.580419831000698	0.884195801689993	H-FCH	H-Naive
H-FCH / H-Naive	Q9UHB6	Q9UHB6	-0.16712911484487125	0.16712911484487125	1.95092817722017E-06	3.47866152207154E-06	40	Q9UHB6	LIMA1	LIM domain and actin-binding protein 1	LIMA1_HUMAN	28	-10.938680891370456	0.8906131910862954	H-FCH	H-Naive
H-FCH / H-Naive	Q96CW6	Q96CW6	-0.29725370434637666	0.29725370434637666	1.9672262192479807E-06	3.503921889971485E-06	40	Q96CW6	SLC7A6OS	Probable RNA polymerase II nuclear localization protein SLC7A6OS	S7A6O_HUMAN	2	-18.619993787787724	0.8138000621221227	H-FCH	H-Naive
H-FCH / H-Naive	Q6ICB4	Q6ICB4	-0.20829359687137547	0.20829359687137547	1.9711264394104827E-06	3.5070691194706E-06	40	Q6ICB4	PHETA2	Sesquipedalian-2	SESQ2_HUMAN	2	-13.443959900459312	0.8655604009954069	H-FCH	H-Naive
H-FCH / H-Naive	P28482	P28482	0.09820585965668843	0.09820585965668843	1.976507687050707E-06	3.5128417702825543E-06	40	P28482	MAPK1	Mitogen-activated protein kinase 1	MK01_HUMAN	13	7.044142993122082	1.0704414299312208	H-FCH	H-Naive
H-FCH / H-Naive	P09496	P09496	0.10227501932871928	0.10227501932871928	1.987550027092205E-06	3.5286525319002E-06	40	P09496	CLTA	Clathrin light chain A	CLCA_HUMAN	7	7.346490029357322	1.0734649002935732	H-FCH	H-Naive
H-FCH / H-Naive	Q13488	Q13488	-0.09785763927064123	0.09785763927064123	1.9996663139460246E-06	3.5463337865450536E-06	40	Q13488	TCIRG1	V-type proton ATPase 116 kDa subunit a 3	VPP3_HUMAN	12	-6.558045200598683	0.9344195479940132	H-FCH	H-Naive
H-FCH / H-Naive	Q6ZSR9	Q6ZSR9	-0.1499480282380981	0.1499480282380981	2.033662687791625E-06	3.602738640872233E-06	40	Q6ZSR9	NaN	Uncharacterized protein FLJ45252	YJ005_HUMAN	6	-9.871707008539754	0.9012829299146025	H-FCH	H-Naive
H-FCH / H-Naive	P53708	P53708	-0.2416811625112467	0.2416811625112467	2.0414831001016257E-06	3.612699910190606E-06	40	P53708	ITGA8	Integrin alpha-8	ITA8_HUMAN	11	-15.424081939126566	0.8457591806087343	H-FCH	H-Naive
H-FCH / H-Naive	Q03701	Q03701	0.369002187277124	0.369002187277124	2.0584733076482882E-06	3.6388495890040713E-06	40	Q03701	CEBPZ	CCAAT/enhancer-binding protein zeta	CEBPZ_HUMAN	4	29.145930828872867	1.2914593082887287	H-FCH	H-Naive
H-FCH / H-Naive	P48506	P48506	-0.22755387295783766	0.22755387295783766	2.1065893936310927E-06	3.7199065124914253E-06	40	P48506	GCLC	Glutamate--cysteine ligase catalytic subunit	GSH1_HUMAN	8	-14.591821727716336	0.8540817827228366	H-FCH	H-Naive
H-FCH / H-Naive	P35573	P35573	-0.14202821363184764	0.14202821363184764	2.1312312593085877E-06	3.759382178437037E-06	40	P35573	AGL	Glycogen debranching enzyme	GDE_HUMAN	14	-9.375578459851397	0.906244215401486	H-FCH	H-Naive
H-FCH / H-Naive	Q96A49	Q96A49	-0.144128567435716	0.144128567435716	2.138980027166482E-06	3.769006607354445E-06	40	Q96A49	SYAP1	Synapse-associated protein 1	SYAP1_HUMAN	9	-9.5074184220307	0.904925815779693	H-FCH	H-Naive
H-FCH / H-Naive	P01717	P01717	0.8006582396006056	0.8006582396006056	2.154864230088701E-06	3.7893353746581227E-06	40	P01717	IGLV3-25	Immunoglobulin lambda variable 3-25	LV325_HUMAN	3	74.18956972858146	1.7418956972858146	H-FCH	H-Naive
H-FCH / H-Naive	P30101	P30101	0.07913514866859678	0.07913514866859678	2.1551268706236888E-06	3.7893353746581227E-06	40	P30101	PDIA3	Protein disulfide-isomerase A3	PDIA3_HUMAN	31	5.638458062557095	1.056384580625571	H-FCH	H-Naive
H-FCH / H-Naive	Q9NX40	Q9NX40	-0.1455034180465692	0.1455034180465692	2.18435619752069E-06	3.836625628978648E-06	40	Q9NX40	OCIAD1	OCIA domain-containing protein 1	OCAD1_HUMAN	6	-9.593614405813877	0.9040638559418612	H-FCH	H-Naive
H-FCH / H-Naive	Q8TC07	Q8TC07	-0.06913831937859966	0.06913831937859966	2.1876411354285346E-06	3.838294585533097E-06	40	Q8TC07	TBC1D15	TBC1 domain family member 15	TBC15_HUMAN	11	-4.6792848483775735	0.9532071515162243	H-FCH	H-Naive
H-FCH / H-Naive	P47224	P47224	-0.15288051400047728	0.15288051400047728	2.198867588257023E-06	3.853878800740454E-06	40	P47224	RABIF	Guanine nucleotide exchange factor MSS4	MSS4_HUMAN	2	-10.054719701130455	0.8994528029886955	H-FCH	H-Naive
H-FCH / H-Naive	A0A0B4J1U7	A0A0B4J1U7	1.3327853815796076	1.3327853815796076	2.204973758193152E-06	3.860465237986733E-06	32	A0A0B4J1U7	IGHV6-1	Immunoglobulin heavy variable 6-1	HV601_HUMAN	1	151.88852172336738	2.5188852172336738	H-FCH	H-Naive
H-FCH / H-Naive	P02765	P02765	0.21632733649840144	0.21632733649840144	2.2111366749269176E-06	3.8671369080636734E-06	40	P02765	AHSG	Alpha-2-HS-glycoprotein	FETUA_HUMAN	6	16.177229929538296	1.161772299295383	H-FCH	H-Naive
H-FCH / H-Naive	Q99720	Q99720	-0.20283833412106306	0.20283833412106306	2.220046188504691E-06	3.878592915942309E-06	40	Q99720	SIGMAR1	Sigma non-opioid intracellular receptor 1	SGMR1_HUMAN	2	-13.116045966736678	0.8688395403326332	H-FCH	H-Naive
H-FCH / H-Naive	Q9UJX6	Q9UJX6	-0.09904892003543304	0.09904892003543304	2.2423557931202846E-06	3.913410747229032E-06	40	Q9UJX6	ANAPC2	Anaphase-promoting complex subunit 2	ANC2_HUMAN	10	-6.635171450008626	0.9336482854999137	H-FCH	H-Naive
H-FCH / H-Naive	P21399	P21399	-0.19271219548250207	0.19271219548250207	2.2503473389374565E-06	3.923193027797645E-06	40	P21399	ACO1	Cytoplasmic aconitate hydratase	ACOHC_HUMAN	16	-12.504070609510077	0.8749592939048992	H-FCH	H-Naive
H-FCH / H-Naive	Q6ZMZ3	Q6ZMZ3	-0.14878188082399257	0.14878188082399257	2.261960841392594E-06	3.939262312764221E-06	40	Q6ZMZ3	SYNE3	Nesprin-3	SYNE3_HUMAN	13	-9.798825795099553	0.9020117420490045	H-FCH	H-Naive
H-FCH / H-Naive	P00338	P00338	0.08675806272402091	0.08675806272402091	2.295333862827318E-06	3.989827503515509E-06	40	P00338	LDHA	L-lactate dehydrogenase A chain	LDHA_HUMAN	17	6.198107930919083	1.0619810793091908	H-FCH	H-Naive
H-FCH / H-Naive	Q4L180	Q4L180	-0.13143755132853502	0.13143755132853502	2.2958496461834982E-06	3.989827503515509E-06	40	Q4L180	FILIP1L	Filamin A-interacting protein 1-like	FIL1L_HUMAN	27	-8.707866957936739	0.9129213304206326	H-FCH	H-Naive
H-FCH / H-Naive	P61981	P61981	0.11161927389890972	0.11161927389890972	2.3043538943351033E-06	4.00037782712451E-06	40	P61981	YWHAG	14-3-3 protein gamma	1433G_HUMAN	10	8.044023707395876	1.0804402370739588	H-FCH	H-Naive
H-FCH / H-Naive	Q9UJV9	Q9UJV9	-0.19188492785917408	0.19188492785917408	2.3340297354222607E-06	4.047621186744934E-06	40	Q9UJV9	DDX41	Probable ATP-dependent RNA helicase DDX41	DDX41_HUMAN	6	-12.453884461911791	0.8754611553808821	H-FCH	H-Naive
H-FCH / H-Naive	O60942	O60942	-0.30227887423861977	0.30227887423861977	2.3381711176554426E-06	4.050530366096468E-06	40	O60942	RNGTT	mRNA-capping enzyme	MCE1_HUMAN	5	-18.90296208728404	0.8109703791271596	H-FCH	H-Naive
H-FCH / H-Naive	Q9UHJ6	Q9UHJ6	0.2348597831348733	0.2348597831348733	2.385793780734234E-06	4.128678921607454E-06	40	Q9UHJ6	SHPK	Sedoheptulokinase	SHPK_HUMAN	4	17.679235812305173	1.1767923581230517	H-FCH	H-Naive
H-FCH / H-Naive	P09104	P09104	0.14261175622927488	0.14261175622927488	2.394396138137187E-06	4.139208465928008E-06	40	P09104	ENO2	Gamma-enolase	ENOG_HUMAN	5	10.390173610804698	1.103901736108047	H-FCH	H-Naive
H-FCH / H-Naive	Q05823	Q05823	-0.28482636942570405	0.28482636942570405	2.4050746649745542E-06	4.153301207161941E-06	40	Q05823	RNASEL	2-5A-dependent ribonuclease	RN5A_HUMAN	4	-17.915960772619865	0.8208403922738013	H-FCH	H-Naive
H-FCH / H-Naive	O15460	O15460	-0.1500363171642761	0.1500363171642761	2.4099422690812973E-06	4.15734007384014E-06	40	O15460	P4HA2	Prolyl 4-hydroxylase subunit alpha-2	P4HA2_HUMAN	13	-9.877222440770872	0.9012277755922913	H-FCH	H-Naive
H-FCH / H-Naive	Q00537	Q00537	-0.418103995461289	0.418103995461289	2.4264410631988954E-06	4.177375299768537E-06	40	Q00537	CDK17	Cyclin-dependent kinase 17	CDK17_HUMAN	3	-25.15924568777811	0.7484075431222189	H-FCH	H-Naive
H-FCH / H-Naive	Q32P44	Q32P44	-0.17470752729626318	0.17470752729626318	2.4266383280285597E-06	4.177375299768537E-06	40	Q32P44	EML3	Echinoderm microtubule-associated protein-like 3	EMAL3_HUMAN	7	-11.405289403063568	0.8859471059693643	H-FCH	H-Naive
H-FCH / H-Naive	Q8IWW6	Q8IWW6	-0.19608750694233468	0.19608750694233468	2.4446352359709495E-06	4.203954317924939E-06	40	Q8IWW6	ARHGAP12	Rho GTPase-activating protein 12	RHG12_HUMAN	13	-12.708535727584014	0.8729146427241599	H-FCH	H-Naive
H-FCH / H-Naive	O00116	O00116	-0.13131436412694703	0.13131436412694703	2.4665369430044565E-06	4.237185720270979E-06	40	O00116	AGPS	Alkyldihydroxyacetonephosphate synthase, peroxisomal	ADAS_HUMAN	10	-8.700071476409011	0.9129992852359099	H-FCH	H-Naive
H-FCH / H-Naive	Q9NZV1	Q9NZV1	-0.14593734388775803	0.14593734388775803	2.47887364712952E-06	4.253933482130409E-06	40	Q9NZV1	CRIM1	Cysteine-rich motor neuron 1 protein	CRIM1_HUMAN	3	-9.620802249922544	0.9037919775007746	H-FCH	H-Naive
H-FCH / H-Naive	O95810	O95810	-0.23677711770916576	0.23677711770916576	2.4838426831152716E-06	4.258016028197609E-06	40	O95810	CAVIN2	Caveolae-associated protein 2	CAVN2_HUMAN	12	-15.13610019856606	0.8486389980143394	H-FCH	H-Naive
H-FCH / H-Naive	O60783	O60783	-0.2803139559721863	0.2803139559721863	2.4926245870533775E-06	4.26861960532891E-06	40	O60783	MRPS14	28S ribosomal protein S14, mitochondrial	RT14_HUMAN	3	-17.658819121265022	0.8234118087873498	H-FCH	H-Naive
H-FCH / H-Naive	Q96PD5	Q96PD5	0.7242197209915396	0.7242197209915396	2.5043559553341563E-06	4.284246816409318E-06	40	Q96PD5	PGLYRP2	N-acetylmuramoyl-L-alanine amidase	PGRP2_HUMAN	2	65.20069096901508	1.6520069096901508	H-FCH	H-Naive
H-FCH / H-Naive	P35579	P35579	0.0474316660418162	0.0474316660418162	2.5134636719738602E-06	4.295357876013541E-06	40	P35579	MYH9	Myosin-9	MYH9_HUMAN	126	3.342355012662379	1.0334235501266238	H-FCH	H-Naive
H-FCH / H-Naive	Q9P013	Q9P013	-0.33367021736221825	0.33367021736221825	2.5540908878753305E-06	4.36025484908312E-06	40	Q9P013	CWC15	Spliceosome-associated protein CWC15 homolog	CWC15_HUMAN	3	-20.648478955882933	0.7935152104411707	H-FCH	H-Naive
H-FCH / H-Naive	Q9NQT4	Q9NQT4	-0.24838648294884194	0.24838648294884194	2.5618831285914625E-06	4.36902060519125E-06	40	Q9NQT4	EXOSC5	Exosome complex component RRP46	EXOS5_HUMAN	3	-15.816259605849382	0.8418374039415062	H-FCH	H-Naive
H-FCH / H-Naive	P49756	P49756	-0.13448878630888025	0.13448878630888025	2.565510551117014E-06	4.370672897447017E-06	40	P49756	RBM25	RNA-binding protein 25	RBM25_HUMAN	22	-8.90074167166568	0.9109925832833432	H-FCH	H-Naive
H-FCH / H-Naive	Q9UJY5	Q9UJY5	-0.19532488248986	0.19532488248986	2.5793769963820904E-06	4.389747186389397E-06	40	Q9UJY5	GGA1	ADP-ribosylation factor-binding protein GGA1	GGA1_HUMAN	9	-12.662380302260823	0.8733761969773918	H-FCH	H-Naive
H-FCH / H-Naive	Q9Y5X2	Q9Y5X2	-0.12810036540231154	0.12810036540231154	2.5973884833833126E-06	4.415829024490348E-06	40	Q9Y5X2	SNX8	Sorting nexin-8	SNX8_HUMAN	8	-8.496449127265414	0.9150355087273458	H-FCH	H-Naive
H-FCH / H-Naive	Q08AM6	Q08AM6	0.22912177476693205	0.22912177476693205	2.6109690223964666E-06	4.434331686797305E-06	40	Q08AM6	VAC14	Protein VAC14 homolog	VAC14_HUMAN	14	17.212121571490812	1.1721212157149081	H-FCH	H-Naive
H-FCH / H-Naive	Q96QD8	Q96QD8	-0.3063406164042619	0.3063406164042619	2.6208749170904235E-06	4.446561778840719E-06	40	Q96QD8	SLC38A2	Sodium-coupled neutral amino acid symporter 2	S38A2_HUMAN	2	-19.13096037983134	0.8086903962016866	H-FCH	H-Naive
H-FCH / H-Naive	Q96B97	Q96B97	-0.11055817470940509	0.11055817470940509	2.6293870115028443E-06	4.456404378258429E-06	40	Q96B97	SH3KBP1	SH3 domain-containing kinase-binding protein 1	SH3K1_HUMAN	23	-7.377036311920504	0.926229636880795	H-FCH	H-Naive
H-FCH / H-Naive	Q9HCC0	Q9HCC0	-0.16351439683321253	0.16351439683321253	2.6408561722050644E-06	4.471233313187566E-06	40	Q9HCC0	MCCC2	Methylcrotonoyl-CoA carboxylase beta chain, mitochondrial	MCCB_HUMAN	10	-10.715255158924286	0.8928474484107571	H-FCH	H-Naive
H-FCH / H-Naive	Q96S97	Q96S97	-0.20337691033499355	0.20337691033499355	2.6442036160654007E-06	4.472295004950123E-06	40	Q96S97	MYADM	Myeloid-associated differentiation marker	MYADM_HUMAN	3	-13.148474786722664	0.8685152521327734	H-FCH	H-Naive
H-FCH / H-Naive	Q8NDH3	Q8NDH3	-0.23920553513140097	0.23920553513140097	2.6707663525859243E-06	4.512579530987934E-06	40	Q8NDH3	NPEPL1	Probable aminopeptidase NPEPL1	PEPL1_HUMAN	3	-15.27882726000409	0.8472117273999591	H-FCH	H-Naive
H-FCH / H-Naive	Q8NC60	Q8NC60	-0.3086148222072917	0.3086148222072917	2.691271318233976E-06	4.53789748428375E-06	40	Q8NC60	NOA1	Nitric oxide-associated protein 1	NOA1_HUMAN	3	-19.258338622466198	0.807416613775338	H-FCH	H-Naive
H-FCH / H-Naive	Q9H0R4	Q9H0R4	-0.25660103047909866	0.25660103047909866	2.6901001134061597E-06	4.53789748428375E-06	40	Q9H0R4	HDHD2	Haloacid dehalogenase-like hydrolase domain-containing protein 2	HDHD2_HUMAN	3	-16.294230553738153	0.8370576944626185	H-FCH	H-Naive
H-FCH / H-Naive	P68104;Q5VTE0	P68104;Q5VTE0	0.08440354186961192	0.08440354186961192	2.69487381008667E-06	4.5393161309246785E-06	40	P68104;Q5VTE0	EEF1A1;EEF1A1P5	Elongation factor 1-alpha 1;Putative elongation factor 1-alpha-like 3	EF1A1_HUMAN;EF1A3_HUMAN	21	6.024930840300113	1.0602493084030011	H-FCH	H-Naive
H-FCH / H-Naive	A0A0C4DH34	A0A0C4DH34	0.8157612037848351	0.8157612037848351	2.7013711192719755E-06	4.5456029888261294E-06	40	A0A0C4DH34	IGHV4-28	Immunoglobulin heavy variable 4-28	HV428_HUMAN	1	76.0226648672299	1.760226648672299	H-FCH	H-Naive
H-FCH / H-Naive	Q9NTZ6	Q9NTZ6	-0.10674788710034366	0.10674788710034366	2.751147786208489E-06	4.624628793994639E-06	40	Q9NTZ6	RBM12	RNA-binding protein 12	RBM12_HUMAN	18	-7.132087394557218	0.9286791260544278	H-FCH	H-Naive
H-FCH / H-Naive	Q14653	Q14653	-0.33124031127236914	0.33124031127236914	2.762379383506645E-06	4.638765788033632E-06	40	Q14653	IRF3	Interferon regulatory factor 3	IRF3_HUMAN	4	-20.514715957538733	0.7948528404246127	H-FCH	H-Naive
H-FCH / H-Naive	Q9Y2R5	Q9Y2R5	-0.18766663890394425	0.18766663890394425	2.7669296719542295E-06	4.641665694584443E-06	40	Q9Y2R5	MRPS17	28S ribosomal protein S17, mitochondrial	RT17_HUMAN	3	-12.197534216025174	0.8780246578397483	H-FCH	H-Naive
H-FCH / H-Naive	P01602	P01602	1.8960721363081223	1.8960721363081223	2.774257584556155E-06	4.6492145453723955E-06	36	P01602	IGKV1-5	Immunoglobulin kappa variable 1-5	KV105_HUMAN	1	272.1984729410427	3.721984729410427	H-FCH	H-Naive
H-FCH / H-Naive	Q14974	Q14974	0.04848997890312808	0.04848997890312808	2.7859726157523723E-06	4.664092647960185E-06	40	Q14974	KPNB1	Importin subunit beta-1	IMB1_HUMAN	31	3.418191322271791	1.034181913222718	H-FCH	H-Naive
H-FCH / H-Naive	Q9UPN9	Q9UPN9	-0.1616940601398023	0.1616940601398023	2.9336168270214023E-06	4.90627269951494E-06	40	Q9UPN9	TRIM33	E3 ubiquitin-protein ligase TRIM33	TRI33_HUMAN	7	-10.602528025553038	0.8939747197444696	H-FCH	H-Naive
H-FCH / H-Naive	P03956	P03956	0.2177721730358046	0.2177721730358046	2.9434259604456115E-06	4.912682516723437E-06	40	P03956	MMP1	Interstitial collagenase	MMP1_HUMAN	15	16.29363789037377	1.1629363789037377	H-FCH	H-Naive
H-FCH / H-Naive	Q12789	Q12789	-0.17348993695931708	0.17348993695931708	2.940765443927867E-06	4.912682516723437E-06	40	Q12789	GTF3C1	General transcription factor 3C polypeptide 1	TF3C1_HUMAN	9	-11.330486625184077	0.8866951337481592	H-FCH	H-Naive
H-FCH / H-Naive	P62805	P62805	0.1050211737773165	0.1050211737773165	3.0080240764162277E-06	5.015407283598661E-06	40	P62805	H4C16	Histone H4	H4_HUMAN	10	7.551017511400571	1.0755101751140057	H-FCH	H-Naive
H-FCH / H-Naive	Q96QD9	Q96QD9	0.527300202678035	0.527300202678035	3.076508901550662E-06	5.12439780562238E-06	32	Q96QD9	FYTTD1	UAP56-interacting factor	UIF_HUMAN	2	44.12296153835244	1.4412296153835245	H-FCH	H-Naive
H-FCH / H-Naive	O95429	O95429	-0.28599839283866874	0.28599839283866874	3.0905688709319358E-06	5.142606501834112E-06	40	O95429	BAG4	BAG family molecular chaperone regulator 4	BAG4_HUMAN	2	-17.982617513067854	0.8201738248693214	H-FCH	H-Naive
H-FCH / H-Naive	Q5T5U3	Q5T5U3	-0.2593155013145079	0.2593155013145079	3.1779077627289935E-06	5.282588839157196E-06	40	Q5T5U3	ARHGAP21	Rho GTPase-activating protein 21	RHG21_HUMAN	9	-16.451577214019576	0.8354842278598043	H-FCH	H-Naive
H-FCH / H-Naive	P57088	P57088	-0.23895676306377228	0.23895676306377228	3.191628957234663E-06	5.3000383895896835E-06	40	P57088	TMEM33	Transmembrane protein 33	TMM33_HUMAN	5	-15.264217049272787	0.8473578295072721	H-FCH	H-Naive
H-FCH / H-Naive	Q7Z4G1	Q7Z4G1	-0.45268000200334957	0.45268000200334957	3.2569416002928187E-06	5.403039344986272E-06	40	Q7Z4G1	COMMD6	COMM domain-containing protein 6	COMD6_HUMAN	3	-26.93157587635501	0.7306842412364499	H-FCH	H-Naive
H-FCH / H-Naive	P48723	P48723	0.19384548940124152	0.19384548940124152	3.2841678063490912E-06	5.442713582296277E-06	40	P48723	HSPA13	Heat shock 70 kDa protein 13	HSP13_HUMAN	9	14.380846637448585	1.1438084663744859	H-FCH	H-Naive
H-FCH / H-Naive	Q15029	Q15029	-0.058646929661261234	0.058646929661261234	3.2906408420459774E-06	5.447949188644096E-06	40	Q15029	EFTUD2	116 kDa U5 small nuclear ribonucleoprotein component	U5S1_HUMAN	26	-3.983578700288515	0.9601642129971149	H-FCH	H-Naive
H-FCH / H-Naive	Q96NE9	Q96NE9	-0.16619605244046431	0.16619605244046431	3.295790885596136E-06	5.450986132716347E-06	40	Q96NE9	FRMD6	FERM domain-containing protein 6	FRMD6_HUMAN	9	-10.881061890573108	0.8911893810942689	H-FCH	H-Naive
H-FCH / H-Naive	P82930	P82930	-0.30212893180663647	0.30212893180663647	3.3200441632367434E-06	5.480072895944987E-06	40	P82930	MRPS34	28S ribosomal protein S34, mitochondrial	RT34_HUMAN	2	-18.894533057814698	0.811054669421853	H-FCH	H-Naive
H-FCH / H-Naive	Q7Z417	Q7Z417	-0.10763943248915381	0.10763943248915381	3.3176704222386893E-06	5.480072895944987E-06	40	Q7Z417	NUFIP2	FMR1-interacting protein NUFIP2	NUFP2_HUMAN	19	-7.189459451281277	0.9281054054871872	H-FCH	H-Naive
H-FCH / H-Naive	Q8IWZ3	Q8IWZ3	-0.1267079376294702	0.1267079376294702	3.3649042235130414E-06	5.5485481880195E-06	40	Q8IWZ3	ANKHD1	Ankyrin repeat and KH domain-containing protein 1	ANKH1_HUMAN	16	-8.408091166587873	0.9159190883341213	H-FCH	H-Naive
H-FCH / H-Naive	P42704	P42704	0.052387175163504815	0.052387175163504815	3.3764946574292346E-06	5.5565137305442065E-06	40	P42704	LRPPRC	Leucine-rich PPR motif-containing protein, mitochondrial	LPPRC_HUMAN	60	3.69793571802004	1.0369793571802004	H-FCH	H-Naive
H-FCH / H-Naive	Q92540	Q92540	-0.39181737816196105	0.39181737816196105	3.374137404123041E-06	5.5565137305442065E-06	40	Q92540	SMG7	Nonsense-mediated mRNA decay factor SMG7	SMG7_HUMAN	3	-23.78311126928957	0.7621688873071043	H-FCH	H-Naive
H-FCH / H-Naive	O75122	O75122	-0.21400364771999483	0.21400364771999483	3.4219946471862623E-06	5.625759199974216E-06	40	O75122	CLASP2	CLIP-associating protein 2	CLAP2_HUMAN	6	-13.785863482927585	0.8621413651707241	H-FCH	H-Naive
H-FCH / H-Naive	Q14517	Q14517	-0.2402252716084699	0.2402252716084699	3.465926702352336E-06	5.690350819404098E-06	40	Q14517	FAT1	Protocadherin Fat 1	FAT1_HUMAN	15	-15.338689353100532	0.8466131064689947	H-FCH	H-Naive
H-FCH / H-Naive	Q9H6D7	Q9H6D7	-0.2540250402185882	0.2540250402185882	3.4682065213156353E-06	5.690350819404098E-06	40	Q9H6D7	HAUS4	HAUS augmin-like complex subunit 4	HAUS4_HUMAN	8	-16.14463700891805	0.8385536299108195	H-FCH	H-Naive
H-FCH / H-Naive	Q7L0Y3	Q7L0Y3	-0.17001793611324434	0.17001793611324434	3.4733412457355654E-06	5.693093726808844E-06	40	Q7L0Y3	TRMT10C	tRNA methyltransferase 10 homolog C	TM10C_HUMAN	9	-11.116836918255668	0.8888316308174433	H-FCH	H-Naive
H-FCH / H-Naive	P30520	P30520	-0.11678350467532765	0.11678350467532765	3.5371471840347064E-06	5.7919023611086235E-06	40	P30520	ADSS2	Adenylosuccinate synthetase isozyme 2	PURA2_HUMAN	10	-7.775849803002366	0.9222415019699763	H-FCH	H-Naive
H-FCH / H-Naive	Q5VW32	Q5VW32	-0.20297284951789124	0.20297284951789124	3.5681652365200842E-06	5.836879252576139E-06	40	Q5VW32	BROX	BRO1 domain-containing protein BROX	BROX_HUMAN	5	-13.12414655929982	0.8687585344070018	H-FCH	H-Naive
H-FCH / H-Naive	Q96HE7	Q96HE7	-0.0975488733383508	0.0975488733383508	3.571782421980105E-06	5.836988371506256E-06	40	Q96HE7	ERO1A	ERO1-like protein alpha	ERO1A_HUMAN	8	-6.538044591243186	0.9346195540875681	H-FCH	H-Naive
H-FCH / H-Naive	Q8WUM4	Q8WUM4	0.02399515025240575	0.02399515025240575	3.578593370838433E-06	5.842311322401573E-06	40	Q8WUM4	PDCD6IP	Programmed cell death 6-interacting protein	PDC6I_HUMAN	48	1.6771255319274703	1.0167712553192747	H-FCH	H-Naive
H-FCH / H-Naive	Q7L5Y9	Q7L5Y9	-0.3210172164648497	0.3210172164648497	3.5894340625858253E-06	5.85419603064593E-06	40	Q7L5Y9	MAEA	E3 ubiquitin-protein transferase MAEA	MAEA_HUMAN	4	-19.949474226546837	0.8005052577345316	H-FCH	H-Naive
H-FCH / H-Naive	P30530	P30530	0.10699354154259244	0.10699354154259244	3.6798852904422896E-06	5.995769492058597E-06	40	P30530	AXL	Tyrosine-protein kinase receptor UFO	UFO_HUMAN	9	7.698155490034764	1.0769815549003476	H-FCH	H-Naive
H-FCH / H-Naive	O60256	O60256	-0.29359706750267184	0.29359706750267184	3.6868293332478156E-06	5.997713532072197E-06	40	O60256	PRPSAP2	Phosphoribosyl pyrophosphate synthase-associated protein 2	KPRB_HUMAN	3	-18.41346742076978	0.8158653257923022	H-FCH	H-Naive
H-FCH / H-Naive	Q8N4A0	Q8N4A0	-0.24709635408022512	0.24709635408022512	3.688374927569945E-06	5.997713532072197E-06	40	Q8N4A0	GALNT4	Polypeptide N-acetylgalactosaminyltransferase 4	GALT4_HUMAN	1	-15.740944694242243	0.8425905530575776	H-FCH	H-Naive
H-FCH / H-Naive	O15427	O15427	-0.09795880697989179	0.09795880697989179	3.7627852997252516E-06	6.1126670284074256E-06	40	O15427	SLC16A3	Monocarboxylate transporter 4	MOT4_HUMAN	10	-6.564597505002833	0.9343540249499717	H-FCH	H-Naive
H-FCH / H-Naive	Q9Y2M5	Q9Y2M5	-0.4168716918428749	0.4168716918428749	3.7819141725985045E-06	6.137677097484642E-06	40	Q9Y2M5	KLHL20	Kelch-like protein 20	KLH20_HUMAN	1	-25.09529181713178	0.7490470818286822	H-FCH	H-Naive
H-FCH / H-Naive	Q92688	Q92688	-0.25711767246451595	0.25711767246451595	3.7892671543864867E-06	6.143545563916553E-06	40	Q92688	ANP32B	Acidic leucine-rich nuclear phosphoprotein 32 family member B	AN32B_HUMAN	3	-16.324200971076607	0.8367579902892339	H-FCH	H-Naive
H-FCH / H-Naive	Q8WWI1	Q8WWI1	-0.11135406302491463	0.11135406302491463	3.884482313850636E-06	6.291713225586646E-06	40	Q8WWI1	LMO7	LIM domain only protein 7	LMO7_HUMAN	56	-7.4281193214299375	0.9257188067857006	H-FCH	H-Naive
H-FCH / H-Naive	O60315	O60315	-0.2795760626981747	0.2795760626981747	3.88870737512121E-06	6.292357209349676E-06	40	O60315	ZEB2	Zinc finger E-box-binding homeobox 2	ZEB2_HUMAN	6	-17.616693417194462	0.8238330658280554	H-FCH	H-Naive
H-FCH / H-Naive	Q9Y5M8	Q9Y5M8	-0.09264590485542926	0.09264590485542926	3.900699927207413E-06	6.305556224512279E-06	40	Q9Y5M8	SRPRB	Signal recognition particle receptor subunit beta	SRPRB_HUMAN	9	-6.2198757802721545	0.9378012421972785	H-FCH	H-Naive
H-FCH / H-Naive	O15027	O15027	-0.10196257121533724	0.10196257121533724	3.934033304593166E-06	6.353193273822362E-06	40	O15027	SEC16A	Protein transport protein Sec16A	SC16A_HUMAN	22	-6.823539762795772	0.9317646023720423	H-FCH	H-Naive
H-FCH / H-Naive	P62424	P62424	0.09759732696442287	0.09759732696442287	3.943321796628766E-06	6.361944095836793E-06	40	P62424	RPL7A	60S ribosomal protein L7a	RL7A_HUMAN	12	6.999001003632088	1.0699900100363209	H-FCH	H-Naive
H-FCH / H-Naive	Q14847	Q14847	0.038347142249377505	0.038347142249377505	4.030918184518698E-06	6.4968916621066085E-06	40	Q14847	LASP1	LIM and SH3 domain protein 1	LASP1_HUMAN	13	2.693661817199655	1.0269366181719966	H-FCH	H-Naive
H-FCH / H-Naive	Q9Y6A4	Q9Y6A4	-0.25053197888385503	0.25053197888385503	4.060989476614194E-06	6.538948775273003E-06	40	Q9Y6A4	CFAP20	Cilia- and flagella-associated protein 20	CFA20_HUMAN	3	-15.941359944658128	0.8405864005534187	H-FCH	H-Naive
H-FCH / H-Naive	Q6UN15	Q6UN15	-0.18781474001846946	0.18781474001846946	4.0966858388864875E-06	6.589972132220535E-06	40	Q6UN15	FIP1L1	Pre-mRNA 3'-end-processing factor FIP1	FIP1_HUMAN	6	-12.206547191910467	0.8779345280808953	H-FCH	H-Naive
H-FCH / H-Naive	O15484	O15484	-0.1580071047415061	0.1580071047415061	4.298871183824797E-06	6.901703345906219E-06	40	O15484	CAPN5	Calpain-5	CAN5_HUMAN	7	-10.373771420298716	0.8962622857970128	H-FCH	H-Naive
H-FCH / H-Naive	P22735	P22735	-0.7139692974003481	0.7139692974003481	4.297982955131006E-06	6.901703345906219E-06	34	P22735	TGM1	Protein-glutamine gamma-glutamyltransferase K	TGM1_HUMAN	14	-39.03594790836911	0.6096405209163089	H-FCH	H-Naive
H-FCH / H-Naive	O60832	O60832	-0.12825740273738423	0.12825740273738423	4.334894686293351E-06	6.946109592327269E-06	40	O60832	DKC1	H/ACA ribonucleoprotein complex subunit DKC1	DKC1_HUMAN	11	-8.506408745439298	0.914935912545607	H-FCH	H-Naive
H-FCH / H-Naive	Q14D04	Q14D04	-0.3344688700394783	0.3344688700394783	4.3349808039706675E-06	6.946109592327269E-06	40	Q14D04	VEPH1	Ventricular zone-expressed PH domain-containing protein homolog 1	MELT_HUMAN	2	-20.692394519929024	0.7930760548007098	H-FCH	H-Naive
H-FCH / H-Naive	Q8IX04	Q8IX04	-0.2937678127341823	0.2937678127341823	4.343656598525994E-06	6.9532341265596255E-06	40	Q8IX04	UEVLD	Ubiquitin-conjugating enzyme E2 variant 3	UEVLD_HUMAN	9	-18.423122744093224	0.8157687725590678	H-FCH	H-Naive
H-FCH / H-Naive	P13987	P13987	0.41878322270419427	0.41878322270419427	4.3757502217920625E-06	6.9977951017764125E-06	40	P13987	CD59	CD59 glycoprotein	CD59_HUMAN	1	33.6799614713138	1.336799614713138	H-FCH	H-Naive
H-FCH / H-Naive	P01742	P01742	0.8793999964979354	0.8793999964979354	4.426632958653322E-06	7.0722882254869414E-06	30	P01742	IGHV1-69	Immunoglobulin heavy variable 1-69	HV169_HUMAN	1	83.96100653498885	1.8396100653498886	H-FCH	H-Naive
H-FCH / H-Naive	P11021	P11021	0.031660449130381366	0.031660449130381366	4.48414617686894E-06	7.157219723080135E-06	40	P11021	HSPA5	Endoplasmic reticulum chaperone BiP	BIP_HUMAN	40	2.218792144739967	1.0221879214473997	H-FCH	H-Naive
H-FCH / H-Naive	Q9Y5U2	Q9Y5U2	-0.41986964523891385	0.41986964523891385	4.496411457151568E-06	7.169835534003084E-06	40	Q9Y5U2	TSSC4	Protein TSSC4	TSSC4_HUMAN	2	-25.250783905326013	0.7474921609467399	H-FCH	H-Naive
H-FCH / H-Naive	O00425	O00425	0.14523952038129762	0.14523952038129762	4.537682646153284E-06	7.2286339828255805E-06	40	O00425	IGF2BP3	Insulin-like growth factor 2 mRNA-binding protein 3	IF2B3_HUMAN	15	10.591424514430114	1.1059142451443011	H-FCH	H-Naive
H-FCH / H-Naive	Q7L775	Q7L775	-0.2442873435930857	0.2442873435930857	4.565305626508926E-06	7.265597725053897E-06	40	Q7L775	EPM2AIP1	EPM2A-interacting protein 1	EPMIP_HUMAN	2	-15.576727633704724	0.8442327236629528	H-FCH	H-Naive
H-FCH / H-Naive	P04004	P04004	0.28942466993673294	0.28942466993673294	4.583761265181411E-06	7.287914429360001E-06	40	P04004	VTN	Vitronectin	VTNC_HUMAN	11	22.215280012486627	1.2221528001248663	H-FCH	H-Naive
H-FCH / H-Naive	Q7LBC6	Q7LBC6	-0.36602422375163873	0.36602422375163873	4.6229855612122445E-06	7.343177065345827E-06	40	Q7LBC6	KDM3B	Lysine-specific demethylase 3B	KDM3B_HUMAN	6	-22.408217397988462	0.7759178260201154	H-FCH	H-Naive
H-FCH / H-Naive	Q9Y4E1	Q9Y4E1	-0.14673294591395414	0.14673294591395414	4.636993487732984E-06	7.351222076984596E-06	40	Q9Y4E1	WASHC2C	WASH complex subunit 2C	WAC2C_HUMAN	19	-9.670629862496206	0.903293701375038	H-FCH	H-Naive
H-FCH / H-Naive	Q9Y6I3	Q9Y6I3	0.08156168809926397	0.08156168809926397	4.635444295077989E-06	7.351222076984596E-06	40	Q9Y6I3	EPN1	Epsin-1	EPN1_HUMAN	12	5.816286064637177	1.0581628606463718	H-FCH	H-Naive
H-FCH / H-Naive	Q92905	Q92905	-0.11629123668525995	0.11629123668525995	4.649234962589267E-06	7.3635282066442735E-06	40	Q92905	COPS5	COP9 signalosome complex subunit 5	CSN5_HUMAN	7	-7.744376246888418	0.9225562375311158	H-FCH	H-Naive
H-FCH / H-Naive	A6NHG4;P30046	A6NHG4;P30046	0.5866390692945778	0.5866390692945778	4.707255642902525E-06	7.4410848816651465E-06	40	A6NHG4;P30046	DDTL;DDT	D-dopachrome decarboxylase-like protein;D-dopachrome decarboxylase	DDTL_HUMAN;DOPD_HUMAN	1	50.17441764346058	1.5017441764346058	H-FCH	H-Naive
H-FCH / H-Naive	P28072	P28072	0.3401145005586325	0.3401145005586325	4.70418730802655E-06	7.4410848816651465E-06	40	P28072	PSMB6	Proteasome subunit beta type-6	PSB6_HUMAN	5	26.58570556648021	1.2658570556648021	H-FCH	H-Naive
H-FCH / H-Naive	P61966	P61966	-0.17759762596651896	0.17759762596651896	4.7249141770002985E-06	7.461824118144565E-06	40	P61966	AP1S1	AP-1 complex subunit sigma-1A	AP1S1_HUMAN	2	-11.582590325237918	0.8841740967476208	H-FCH	H-Naive
H-FCH / H-Naive	Q9Y508	Q9Y508	-0.2719706530117628	0.2719706530117628	4.738734566608281E-06	7.476467972652606E-06	40	Q9Y508	RNF114	E3 ubiquitin-protein ligase RNF114	RN114_HUMAN	2	-17.181249202692996	0.8281875079730701	H-FCH	H-Naive
H-FCH / H-Naive	Q53F19	Q53F19	-0.27553405720480645	0.27553405720480645	4.76780777160511E-06	7.5079271805735655E-06	40	Q53F19	NCBP3	Nuclear cap-binding protein subunit 3	NCBP3_HUMAN	6	-17.38555608090109	0.8261444391909891	H-FCH	H-Naive
H-FCH / H-Naive	Q9H788	Q9H788	0.11747794493999901	0.11747794493999901	4.763617621439565E-06	7.5079271805735655E-06	40	Q9H788	SH2D4A	SH2 domain-containing protein 4A	SH24A_HUMAN	11	8.483674074696435	1.0848367407469643	H-FCH	H-Naive
H-FCH / H-Naive	Q9Y3C7	Q9Y3C7	-0.46473483731956977	0.46473483731956977	4.7873548214402975E-06	7.531494092294594E-06	40	Q9Y3C7	MED31	Mediator of RNA polymerase II transcription subunit 31	MED31_HUMAN	3	-27.53957550451871	0.7246042449548129	H-FCH	H-Naive
H-FCH / H-Naive	Q9Y3D6	Q9Y3D6	-0.18236890234596842	0.18236890234596842	4.840359800739777E-06	7.607601828313761E-06	40	Q9Y3D6	FIS1	Mitochondrial fission 1 protein	FIS1_HUMAN	2	-11.874521094601132	0.8812547890539887	H-FCH	H-Naive
H-FCH / H-Naive	Q16647	Q16647	-0.15147993730245865	0.15147993730245865	4.931182973683151E-06	7.742946331170107E-06	40	Q16647	PTGIS	Prostacyclin synthase	PTGIS_HUMAN	9	-9.967357903479856	0.9003264209652014	H-FCH	H-Naive
H-FCH / H-Naive	O00443	O00443	-0.2819082982513232	0.2819082982513232	5.019543995568349E-06	7.874170160986992E-06	40	O00443	PIK3C2A	Phosphatidylinositol 4-phosphate 3-kinase C2 domain-containing subunit alpha	P3C2A_HUMAN	6	-17.749765238979887	0.8225023476102011	H-FCH	H-Naive
H-FCH / H-Naive	P32969	P32969	0.1391811717231547	0.1391811717231547	5.063181427589249E-06	7.935052685373428E-06	40	P32969	RPL9P9	60S ribosomal protein L9	RL9_HUMAN	4	10.127988667721155	1.1012798866772116	H-FCH	H-Naive
H-FCH / H-Naive	P01700	P01700	1.2024751529556776	1.2024751529556776	5.121931167028459E-06	8.019480798661703E-06	40	P01700	IGLV1-47	Immunoglobulin lambda variable 1-47	LV147_HUMAN	1	130.13416109027017	2.3013416109027016	H-FCH	H-Naive
H-FCH / H-Naive	Q6PI48	Q6PI48	-0.3009429768244782	0.3009429768244782	5.131553347066315E-06	8.02274581772846E-06	40	Q6PI48	DARS2	Aspartate--tRNA ligase, mitochondrial	SYDM_HUMAN	5	-18.82783359900183	0.8117216640099817	H-FCH	H-Naive
H-FCH / H-Naive	Q99575	Q99575	0.1355761360981226	0.1355761360981226	5.133776520833539E-06	8.02274581772846E-06	40	Q99575	POP1	Ribonucleases P/MRP protein subunit POP1	POP1_HUMAN	10	9.853142155352268	1.0985314215535227	H-FCH	H-Naive
H-FCH / H-Naive	Q9NUP1	Q9NUP1	-0.26923092035440294	0.26923092035440294	5.184393986996098E-06	8.094153575139208E-06	40	Q9NUP1	BLOC1S4	Biogenesis of lysosome-related organelles complex 1 subunit 4	BL1S4_HUMAN	2	-17.023823819475624	0.8297617618052437	H-FCH	H-Naive
H-FCH / H-Naive	P53365	P53365	-0.120999891727231	0.120999891727231	5.228368721551795E-06	8.155064685228798E-06	40	P53365	ARFIP2	Arfaptin-2	ARFP2_HUMAN	7	-8.04498848370605	0.9195501151629395	H-FCH	H-Naive
H-FCH / H-Naive	P23528	P23528	0.14509785502014907	0.14509785502014907	5.255176072330022E-06	8.189108495649818E-06	40	P23528	CFL1	Cofilin-1	COF1_HUMAN	15	10.580565528666597	1.105805655286666	H-FCH	H-Naive
H-FCH / H-Naive	P62263	P62263	0.11184542389712826	0.11184542389712826	5.26131011592145E-06	8.19090324865044E-06	40	P62263	RPS14	40S ribosomal protein S14	RS14_HUMAN	7	8.060961501085707	1.080609615010857	H-FCH	H-Naive
H-FCH / H-Naive	O96007	O96007	-0.2511147209459491	0.2511147209459491	5.277371422887931E-06	8.200688654754493E-06	40	O96007	MOCS2	Molybdopterin synthase catalytic subunit	MOC2B_HUMAN	7	-15.975306559936108	0.8402469344006389	H-FCH	H-Naive
H-FCH / H-Naive	P50336	P50336	-0.26311084360411957	0.26311084360411957	5.277572139130323E-06	8.200688654754493E-06	40	P50336	PPOX	Protoporphyrinogen oxidase	PPOX_HUMAN	4	-16.671081768452922	0.8332891823154708	H-FCH	H-Naive
H-FCH / H-Naive	P15311	P15311	0.07218244664550823	0.07218244664550823	5.322956013727913E-06	8.263399137458631E-06	40	P15311	EZR	Ezrin	EZRI_HUMAN	31	5.130585131933052	1.0513058513193305	H-FCH	H-Naive
H-FCH / H-Naive	P22413	P22413	-0.08810800488125989	0.08810800488125989	5.334971112871902E-06	8.274238216567365E-06	40	P22413	ENPP1	Ectonucleotide pyrophosphatase/phosphodiesterase family member 1	ENPP1_HUMAN	11	-5.924432317715656	0.9407556768228434	H-FCH	H-Naive
H-FCH / H-Naive	Q8WZA0	Q8WZA0	0.18646906535738897	0.18646906535738897	5.379486423248395E-06	8.33541534384577E-06	40	Q8WZA0	LZIC	Protein LZIC	LZIC_HUMAN	3	13.79751591080851	1.137975159108085	H-FCH	H-Naive
H-FCH / H-Naive	Q9BU89	Q9BU89	-0.48082533509176933	0.48082533509176933	5.450864545324317E-06	8.430123530115879E-06	40	Q9BU89	DOHH	Deoxyhypusine hydroxylase	DOHH_HUMAN	3	-28.343242631162546	0.7165675736883745	H-FCH	H-Naive
H-FCH / H-Naive	Q9H6R0	Q9H6R0	-0.3673292439584826	0.3673292439584826	5.44883276803643E-06	8.430123530115879E-06	40	Q9H6R0	DHX33	ATP-dependent RNA helicase DHX33	DHX33_HUMAN	2	-22.478372945215863	0.7752162705478414	H-FCH	H-Naive
H-FCH / H-Naive	P13716	P13716	-0.13242196702908565	0.13242196702908565	5.467667457213015E-06	8.445143444985524E-06	40	P13716	ALAD	Delta-aminolevulinic acid dehydratase	HEM2_HUMAN	6	-8.77013843774379	0.9122986156225621	H-FCH	H-Naive
H-FCH / H-Naive	P54136	P54136	0.08273196354285928	0.08273196354285928	5.470850224397556E-06	8.445143444985524E-06	40	P54136	RARS1	Arginine--tRNA ligase, cytoplasmic	SYRC_HUMAN	33	5.902156215066712	1.0590215621506671	H-FCH	H-Naive
H-FCH / H-Naive	A1X283	A1X283	-0.12369331338370051	0.12369331338370051	5.510827129717927E-06	8.490908904645054E-06	40	A1X283	SH3PXD2B	SH3 and PX domain-containing protein 2B	SPD2B_HUMAN	7	-8.216502601821762	0.9178349739817824	H-FCH	H-Naive
H-FCH / H-Naive	Q6UX72	Q6UX72	-0.19663145665787812	0.19663145665787812	5.507529201626812E-06	8.490908904645054E-06	40	Q6UX72	B3GNT9	UDP-GlcNAc:betaGal beta-1,3-N-acetylglucosaminyltransferase 9	B3GN9_HUMAN	1	-12.741441654108876	0.8725855834589112	H-FCH	H-Naive
H-FCH / H-Naive	Q9NQ34	Q9NQ34	0.3692772040624443	0.3692772040624443	5.5482296402258914E-06	8.540533266415138E-06	36	Q9NQ34	TMEM9B	Transmembrane protein 9B	TMM9B_HUMAN	2	29.170551890997665	1.2917055189099766	H-FCH	H-Naive
H-FCH / H-Naive	Q9NV06	Q9NV06	-0.21331629379190067	0.21331629379190067	5.574441339758284E-06	8.572854595474856E-06	40	Q9NV06	DCAF13	DDB1- and CUL4-associated factor 13	DCA13_HUMAN	4	-13.744778054124874	0.8625522194587513	H-FCH	H-Naive
H-FCH / H-Naive	Q15427	Q15427	-0.25789207401627445	0.25789207401627445	5.6290226157693535E-06	8.648703906845625E-06	40	Q15427	SF3B4	Splicing factor 3B subunit 4	SF3B4_HUMAN	3	-16.369103933074424	0.8363089606692558	H-FCH	H-Naive
H-FCH / H-Naive	Q5VTR2	Q5VTR2	-0.0810301917905562	0.0810301917905562	5.644084900550563E-06	8.663749371153245E-06	40	Q5VTR2	RNF20	E3 ubiquitin-protein ligase BRE1A	BRE1A_HUMAN	31	-5.461766780747867	0.9453823321925213	H-FCH	H-Naive
H-FCH / H-Naive	O14745	O14745	-0.07697197207323636	0.07697197207323636	5.68801506861512E-06	8.715155865806051E-06	40	O14745	SLC9A3R1	Na(+)/H(+) exchange regulatory cofactor NHE-RF1	NHRF1_HUMAN	7	-5.19546169190479	0.9480453830809521	H-FCH	H-Naive
H-FCH / H-Naive	Q13630	Q13630	-0.26719550385474344	0.26719550385474344	5.688176547451272E-06	8.715155865806051E-06	40	Q13630	GFUS	GDP-L-fucose synthase	FCL_HUMAN	5	-16.906674824885382	0.8309332517511462	H-FCH	H-Naive
H-FCH / H-Naive	Q96BW1	Q96BW1	-0.20158440711716574	0.20158440711716574	5.711136179812522E-06	8.742186107645984E-06	40	Q96BW1	UPRT	Uracil phosphoribosyltransferase homolog	UPP_HUMAN	4	-13.040497432645514	0.8695950256735449	H-FCH	H-Naive
H-FCH / H-Naive	Q9BRJ7	Q9BRJ7	-0.30769950357289866	0.30769950357289866	5.810978710385524E-06	8.88674325569656E-06	40	Q9BRJ7	NUDT16L1	Tudor-interacting repair regulator protein	TIRR_HUMAN	3	-19.207095778746297	0.807929042212537	H-FCH	H-Naive
H-FCH / H-Naive	P22694	P22694	-0.1750676500315763	0.1750676500315763	5.823659703752668E-06	8.89785924997155E-06	40	P22694	PRKACB	cAMP-dependent protein kinase catalytic subunit beta	KAPCB_HUMAN	10	-11.427401482826326	0.8857259851717367	H-FCH	H-Naive
H-FCH / H-Naive	P18583	P18583	0.0867245844385692	0.0867245844385692	5.834013112228064E-06	8.90540163092195E-06	40	P18583	SON	Protein SON	SON_HUMAN	23	6.1956435921503905	1.061956435921504	H-FCH	H-Naive
H-FCH / H-Naive	Q14012	Q14012	-0.2415917868777198	0.2415917868777198	5.91269206051456E-06	9.00269404634034E-06	40	Q14012	CAMK1	Calcium/calmodulin-dependent protein kinase type 1	KCC1A_HUMAN	6	-15.41884225908955	0.8458115774091045	H-FCH	H-Naive
H-FCH / H-Naive	Q9BSV6	Q9BSV6	-0.18733556079215424	0.18733556079215424	5.914178570588545E-06	9.00269404634034E-06	40	Q9BSV6	TSEN34	tRNA-splicing endonuclease subunit Sen34	SEN34_HUMAN	4	-12.177382479497268	0.8782261752050273	H-FCH	H-Naive
H-FCH / H-Naive	Q9NQS1	Q9NQS1	-0.2842949588218554	0.2842949588218554	5.909340695341694E-06	9.00269404634034E-06	40	Q9NQS1	AVEN	Cell death regulator Aven	AVEN_HUMAN	5	-17.885719895453345	0.8211428010454666	H-FCH	H-Naive
H-FCH / H-Naive	Q96RT1	Q96RT1	0.12196387348632941	0.12196387348632941	5.932447282157493E-06	9.022149243170139E-06	40	Q96RT1	ERBIN	Erbin	ERBIN_HUMAN	25	8.82151913427025	1.0882151913427025	H-FCH	H-Naive
H-FCH / H-Naive	P55081	P55081	-0.39754355461003493	0.39754355461003493	5.957492235673614E-06	9.051864358084495E-06	40	P55081	MFAP1	Microfibrillar-associated protein 1	MFAP1_HUMAN	2	-24.085022878787367	0.7591497712121263	H-FCH	H-Naive
H-FCH / H-Naive	Q9ULX6	Q9ULX6	-0.05893547127959258	0.05893547127959258	5.9748601878897216E-06	9.069870866935092E-06	40	Q9ULX6	AKAP8L	A-kinase anchor protein 8-like	AKP8L_HUMAN	10	-4.002780238028192	0.9599721976197181	H-FCH	H-Naive
H-FCH / H-Naive	P61769	P61769	-0.12581934834192476	0.12581934834192476	5.985982056618642E-06	9.078371310960377E-06	40	P61769	B2M	Beta-2-microglobulin	B2MG_HUMAN	2	-8.351660211947454	0.9164833978805255	H-FCH	H-Naive
H-FCH / H-Naive	P42229;P51692	P42229;P51692	-0.2811304548596666	0.2811304548596666	6.006976044540072E-06	9.101814393754727E-06	40	P42229;P51692	STAT5A;STAT5B	Signal transducer and activator of transcription 5A;Signal transducer and activator of transcription 5B	STA5A_HUMAN;STA5B_HUMAN	8	-17.70540724925118	0.8229459275074882	H-FCH	H-Naive
H-FCH / H-Naive	P30711	P30711	-0.2852151864819313	0.2852151864819313	6.069180307042876E-06	9.179146664929614E-06	40	P30711	GSTT1	Glutathione S-transferase theta-1	GSTT1_HUMAN	5	-17.938080051623096	0.820619199483769	H-FCH	H-Naive
H-FCH / H-Naive	Q8N3E9	Q8N3E9	-0.18589006526875526	0.18589006526875526	6.065652406648219E-06	9.179146664929614E-06	40	Q8N3E9	PLCD3	1-phosphatidylinositol 4,5-bisphosphate phosphodiesterase delta-3	PLCD3_HUMAN	7	-12.089345288728238	0.8791065471127176	H-FCH	H-Naive
H-FCH / H-Naive	Q14697	Q14697	-0.06432837386889499	0.06432837386889499	6.115500573771705E-06	9.240701234632982E-06	40	Q14697	GANAB	Neutral alpha-glucosidase AB	GANAB_HUMAN	28	-4.360955207310624	0.9563904479268938	H-FCH	H-Naive
H-FCH / H-Naive	P30043	P30043	-0.06853208533369301	0.06853208533369301	6.209114939149447E-06	9.37353990813746E-06	40	P30043	BLVRB	Flavin reductase (NADPH)	BLVRB_HUMAN	4	-4.639221769194235	0.9536077823080576	H-FCH	H-Naive
H-FCH / H-Naive	Q9UKY7	Q9UKY7	0.16497000486675217	0.16497000486675217	6.260476356795203E-06	9.442406541808546E-06	40	Q9UKY7	CDV3	Protein CDV3 homolog	CDV3_HUMAN	6	12.114276805976543	1.1211427680597654	H-FCH	H-Naive
H-FCH / H-Naive	Q96GX9	Q96GX9	-0.22745290082122485	0.22745290082122485	6.334827771841099E-06	9.545789969667064E-06	40	Q96GX9	APIP	Methylthioribulose-1-phosphate dehydratase	MTNB_HUMAN	7	-14.585843923819997	0.8541415607618	H-FCH	H-Naive
H-FCH / H-Naive	Q9P2B2	Q9P2B2	-0.13299210757294488	0.13299210757294488	6.4792389298924E-06	9.75445860873911E-06	40	Q9P2B2	PTGFRN	Prostaglandin F2 receptor negative regulator	FPRP_HUMAN	11	-8.806184563264296	0.911938154367357	H-FCH	H-Naive
H-FCH / H-Naive	Q15291	Q15291	-0.28970510936212407	0.28970510936212407	6.508852284259427E-06	9.790076079892497E-06	40	Q15291	RBBP5	Retinoblastoma-binding protein 5	RBBP5_HUMAN	5	-18.193074303596248	0.8180692569640375	H-FCH	H-Naive
H-FCH / H-Naive	Q86WN1	Q86WN1	-0.17533244659850666	0.17533244659850666	6.557686792325619E-06	9.849031513124165E-06	40	Q86WN1	FCHSD1	F-BAR and double SH3 domains protein 1	FCSD1_HUMAN	8	-11.443656870898977	0.8855634312910102	H-FCH	H-Naive
H-FCH / H-Naive	Q92733	Q92733	-0.24471635245340917	0.24471635245340917	6.560030113668467E-06	9.849031513124165E-06	40	Q92733	PRCC	Proline-rich protein PRCC	PRCC_HUMAN	2	-15.60182853605393	0.8439817146394607	H-FCH	H-Naive
H-FCH / H-Naive	Q9BQS8	Q9BQS8	-0.12889449444116777	0.12889449444116777	6.654848211464526E-06	9.98227231719679E-06	40	Q9BQS8	FYCO1	FYVE and coiled-coil domain-containing protein 1	FYCO1_HUMAN	25	-8.546803241739397	0.914531967582606	H-FCH	H-Naive
H-FCH / H-Naive	P51580	P51580	-0.1633155389904488	0.1633155389904488	6.6680838884389585E-06	9.993008124515633E-06	40	P51580	TPMT	Thiopurine S-methyltransferase	TPMT_HUMAN	6	-10.7029475021039	0.892970524978961	H-FCH	H-Naive
H-FCH / H-Naive	Q9H4L4	Q9H4L4	-0.2607527910975613	0.2607527910975613	6.680405057292203E-06	9.997504225562092E-06	40	Q9H4L4	SENP3	Sentrin-specific protease 3	SENP3_HUMAN	3	-16.534771163000617	0.8346522883699938	H-FCH	H-Naive
H-FCH / H-Naive	Q9UEY8	Q9UEY8	-0.10436893431941285	0.10436893431941285	6.683246437890959E-06	9.997504225562092E-06	40	Q9UEY8	ADD3	Gamma-adducin	ADDG_HUMAN	14	-6.978825184343485	0.9302117481565652	H-FCH	H-Naive
H-FCH / H-Naive	Q9P2E3	Q9P2E3	-0.15817475622088042	0.15817475622088042	6.72691567078816E-06	1.0053681238887033E-05	40	Q9P2E3	ZNFX1	NFX1-type zinc finger-containing protein 1	ZNFX1_HUMAN	7	-10.384186023771758	0.8961581397622824	H-FCH	H-Naive
H-FCH / H-Naive	Q92620	Q92620	-0.08696169581205598	0.08696169581205598	6.820039825001927E-06	1.0183601700547836E-05	40	Q92620	DHX38	Pre-mRNA-splicing factor ATP-dependent RNA helicase PRP16	PRP16_HUMAN	16	-5.849653845958624	0.9415034615404138	H-FCH	H-Naive
H-FCH / H-Naive	O14672	O14672	-0.0936860294373195	0.0936860294373195	6.84296704551599E-06	1.0208564267539282E-05	40	O14672	ADAM10	Disintegrin and metalloproteinase domain-containing protein 10	ADA10_HUMAN	12	-6.287463077588518	0.9371253692241148	H-FCH	H-Naive
H-FCH / H-Naive	P53701	P53701	-0.16603410431942353	0.16603410431942353	6.9269384274293655E-06	1.0324466704164894E-05	40	P53701	HCCS	Holocytochrome c-type synthase	CCHL_HUMAN	7	-10.871057382165294	0.891289426178347	H-FCH	H-Naive
H-FCH / H-Naive	O15061	O15061	-0.21035610694818074	0.21035610694818074	6.969920098113132E-06	1.0379120146103253E-05	40	O15061	SYNM	Synemin	SYNEM_HUMAN	8	-13.567613999600725	0.8643238600039927	H-FCH	H-Naive
H-FCH / H-Naive	P61758	P61758	-0.1086891972955228	0.1086891972955228	6.9810929960794555E-06	1.038635012267387E-05	40	P61758	VBP1	Prefoldin subunit 3	PFD3_HUMAN	9	-7.2569676898099456	0.9274303231019005	H-FCH	H-Naive
H-FCH / H-Naive	P01877	P01877	0.9134829980595813	0.9134829980595813	7.066118816772288E-06	1.0503344787317941E-05	40	P01877	IGHA2	Immunoglobulin heavy constant alpha 2	IGHA2_HUMAN	7	88.35874274022085	1.8835874274022084	H-FCH	H-Naive
H-FCH / H-Naive	Q9Y617	Q9Y617	-0.11388479861964355	0.11388479861964355	7.166569792403226E-06	1.064303589766116E-05	40	Q9Y617	PSAT1	Phosphoserine aminotransferase	SERC_HUMAN	13	-7.5903640007668916	0.9240963599923311	H-FCH	H-Naive
H-FCH / H-Naive	P20042	P20042	-0.11534944471799718	0.11534944471799718	7.33205902543001E-06	1.0878975665890739E-05	40	P20042	EIF2S2	Eukaryotic translation initiation factor 2 subunit 2	IF2B_HUMAN	18	-7.684132072911787	0.9231586792708821	H-FCH	H-Naive
H-FCH / H-Naive	Q8NDX5	Q8NDX5	-0.17011854508941238	0.17011854508941238	7.355961402827013E-06	1.0904599230160154E-05	40	Q8NDX5	PHC3	Polyhomeotic-like protein 3	PHC3_HUMAN	2	-11.1230351320023	0.888769648679977	H-FCH	H-Naive
H-FCH / H-Naive	Q6P1A2	Q6P1A2	-0.3312940307826586	0.3312940307826586	7.408266297451363E-06	1.0972243056765803E-05	40	Q6P1A2	LPCAT3	Lysophospholipid acyltransferase 5	MBOA5_HUMAN	4	-20.51767557888473	0.7948232442111527	H-FCH	H-Naive
H-FCH / H-Naive	Q9GZY8	Q9GZY8	-0.24642771406687206	0.24642771406687206	7.475132347803062E-06	1.1061311953004713E-05	40	Q9GZY8	MFF	Mitochondrial fission factor	MFF_HUMAN	5	-15.701884441116665	0.8429811555888334	H-FCH	H-Naive
H-FCH / H-Naive	Q9NRR3	Q9NRR3	0.3006661034832634	0.3006661034832634	7.555156091283634E-06	1.1169673214091994E-05	40	Q9NRR3	CDC42SE2	CDC42 small effector protein 2	C42S2_HUMAN	1	23.171297350784915	1.2317129735078491	H-FCH	H-Naive
H-FCH / H-Naive	Q12788	Q12788	-0.100885833416603	0.100885833416603	7.64285450774601E-06	1.1289175930579012E-05	40	Q12788	TBL3	Transducin beta-like protein 3	TBL3_HUMAN	17	-6.7539726942660305	0.9324602730573397	H-FCH	H-Naive
H-FCH / H-Naive	O00214	O00214	-0.22530222829795193	0.22530222829795193	7.677949201605834E-06	1.1330833471669653E-05	40	O00214	LGALS8	Galectin-8	LEG8_HUMAN	3	-14.458419302793024	0.8554158069720698	H-FCH	H-Naive
H-FCH / H-Naive	Q9H2H8	Q9H2H8	0.11291071679338731	0.11291071679338731	7.686402955899395E-06	1.1333135838115344E-05	40	Q9H2H8	PPIL3	Peptidyl-prolyl cis-trans isomerase-like 3	PPIL3_HUMAN	3	8.140783697158295	1.081407836971583	H-FCH	H-Naive
H-FCH / H-Naive	Q6IPR3	Q6IPR3	-1.084643494549135	1.084643494549135	7.732956420117032E-06	1.139155945759176E-05	40	Q6IPR3	TYW3	tRNA wybutosine-synthesizing protein 3 homolog	TYW3_HUMAN	3	-52.84912315512176	0.4715087684487825	H-FCH	H-Naive
H-FCH / H-Naive	Q15836	Q15836	-0.19334029497710256	0.19334029497710256	7.768283707512397E-06	1.1433355787959162E-05	40	Q15836	VAMP3	Vesicle-associated membrane protein 3	VAMP3_HUMAN	4	-12.542155018346113	0.8745784498165389	H-FCH	H-Naive
H-FCH / H-Naive	Q5VV42	Q5VV42	-0.17069097779987427	0.17069097779987427	7.782454807291996E-06	1.1443967534157463E-05	40	Q5VV42	CDKAL1	Threonylcarbamoyladenosine tRNA methylthiotransferase	CDKAL_HUMAN	4	-11.158292749503751	0.8884170725049625	H-FCH	H-Naive
H-FCH / H-Naive	Q9BYD1	Q9BYD1	-0.3394757961427498	0.3394757961427498	7.82397201224548E-06	1.149473636115422E-05	40	Q9BYD1	MRPL13	39S ribosomal protein L13, mitochondrial	RM13_HUMAN	4	-20.967157413130412	0.7903284258686959	H-FCH	H-Naive
H-FCH / H-Naive	O95070	O95070	-0.11986597143164925	0.11986597143164925	7.937283163529368E-06	1.1650797786466324E-05	40	O95070	YIF1A	Protein YIF1A	YIF1A_HUMAN	2	-7.972685856871875	0.9202731414312812	H-FCH	H-Naive
H-FCH / H-Naive	Q6BCY4	Q6BCY4	-0.21124517788823638	0.21124517788823638	7.946530642564098E-06	1.1653966437444583E-05	40	Q6BCY4	CYB5R2	NADH-cytochrome b5 reductase 2	NB5R2_HUMAN	6	-13.620862154872926	0.8637913784512707	H-FCH	H-Naive
H-FCH / H-Naive	P15924	P15924	0.10310484490109614	0.10310484490109614	7.977246866231198E-06	1.16885863173655E-05	40	P15924	DSP	Desmoplakin	DESP_HUMAN	147	7.408252552697214	1.0740825255269721	H-FCH	H-Naive
H-FCH / H-Naive	Q3LXA3	Q3LXA3	0.17119151447332093	0.17119151447332093	8.003747073321297E-06	1.1716972563259319E-05	40	Q3LXA3	TKFC	Triokinase/FMN cyclase	TKFC_HUMAN	3	12.598804855920731	1.1259880485592073	H-FCH	H-Naive
H-FCH / H-Naive	P51571	P51571	-0.11234062983970615	0.11234062983970615	8.065973335150703E-06	1.1787075700433561E-05	40	P51571	SSR4	Translocon-associated protein subunit delta	SSRD_HUMAN	4	-7.491401666751751	0.9250859833324825	H-FCH	H-Naive
H-FCH / H-Naive	Q9BUR4	Q9BUR4	0.007505850874038585	0.007505850874038585	8.062290879487645E-06	1.1787075700433561E-05	40	Q9BUR4	WRAP53	Telomerase Cajal body protein 1	TCAB1_HUMAN	2	0.5216216704507781	1.0052162167045078	H-FCH	H-Naive
H-FCH / H-Naive	Q6P9B9	Q6P9B9	-0.3548280005207103	0.3548280005207103	8.086383022383807E-06	1.1806406473178492E-05	40	Q6P9B9	INTS5	Integrator complex subunit 5	INT5_HUMAN	2	-21.80371360697233	0.7819628639302767	H-FCH	H-Naive
H-FCH / H-Naive	Q92997	Q92997	-0.13096430829969632	0.13096430829969632	8.103436498707864E-06	1.182080710193055E-05	40	Q92997	DVL3	Segment polarity protein dishevelled homolog DVL-3	DVL3_HUMAN	3	-8.67791575478092	0.9132208424521908	H-FCH	H-Naive
H-FCH / H-Naive	P48960	P48960	-0.14471566781585846	0.14471566781585846	8.132705750259519E-06	1.1852986040271854E-05	40	P48960	ADGRE5	Adhesion G protein-coupled receptor E5	AGRE5_HUMAN	5	-9.544236612167412	0.9045576338783259	H-FCH	H-Naive
H-FCH / H-Naive	P80723	P80723	0.150979542744435	0.150979542744435	8.169762595926537E-06	1.1896447925335013E-05	40	P80723	BASP1	Brain acid soluble protein 1	BASP1_HUMAN	13	11.032308925883406	1.110323089258834	H-FCH	H-Naive
H-FCH / H-Naive	Q01995	Q01995	0.09008935920395598	0.09008935920395598	8.235311736099343E-06	1.1981285393050729E-05	40	Q01995	TAGLN	Transgelin	TAGL_HUMAN	19	6.443611060528109	1.064436110605281	H-FCH	H-Naive
H-FCH / H-Naive	Q5HYK3	Q5HYK3	-0.28980265586175546	0.28980265586175546	8.310502169248584E-06	1.2079987238058951E-05	40	Q5HYK3	COQ5	2-methoxy-6-polyprenyl-1,4-benzoquinol methylase, mitochondrial	COQ5_HUMAN	2	-18.198605416719758	0.8180139458328024	H-FCH	H-Naive
H-FCH / H-Naive	P52655	P52655	-0.14213178247244035	0.14213178247244035	8.338695978352599E-06	1.2110261650540348E-05	40	P52655	GTF2A1	Transcription initiation factor IIA subunit 1	TF2AA_HUMAN	2	-9.382084013077796	0.906179159869222	H-FCH	H-Naive
H-FCH / H-Naive	O00592	O00592	0.1758892259658084	0.1758892259658084	8.405022223011688E-06	1.2195813358015197E-05	40	O00592	PODXL	Podocalyxin	PODXL_HUMAN	14	12.966047284813719	1.1296604728481372	H-FCH	H-Naive
H-FCH / H-Naive	Q14457	Q14457	-0.2069170742940071	0.2069170742940071	8.426848843715089E-06	1.221670149829595E-05	40	Q14457	BECN1	Beclin-1	BECN1_HUMAN	4	-13.361334536940284	0.8663866546305972	H-FCH	H-Naive
H-FCH / H-Naive	P11362	P11362	-0.4786202397166661	0.4786202397166661	8.454635659502725E-06	1.2246185924425094E-05	40	P11362	FGFR1	Fibroblast growth factor receptor 1	FGFR1_HUMAN	2	-28.2336347119836	0.717663652880164	H-FCH	H-Naive
H-FCH / H-Naive	P05165	P05165	-0.2684588099672258	0.2684588099672258	8.487846151204422E-06	1.2283467493468373E-05	40	P05165	PCCA	Propionyl-CoA carboxylase alpha chain, mitochondrial	PCCA_HUMAN	4	-16.97940423489075	0.8302059576510925	H-FCH	H-Naive
H-FCH / H-Naive	Q9Y5W9	Q9Y5W9	-0.3308431544566479	0.3308431544566479	8.618705067394617E-06	1.2461874345467679E-05	40	Q9Y5W9	SNX11	Sorting nexin-11	SNX11_HUMAN	3	-20.492831590451054	0.7950716840954895	H-FCH	H-Naive
H-FCH / H-Naive	P09601	P09601	0.12780408087263775	0.12780408087263775	8.644809937664977E-06	1.248863579747032E-05	40	P09601	HMOX1	Heme oxygenase 1	HMOX1_HUMAN	8	9.262934909583787	1.0926293490958379	H-FCH	H-Naive
H-FCH / H-Naive	O60333	O60333	-0.11129692943582022	0.11129692943582022	8.738412486805507E-06	1.2604209046854603E-05	40	O60333	KIF1B	Kinesin-like protein KIF1B	KIF1B_HUMAN	19	-7.424453218497162	0.9257554678150284	H-FCH	H-Naive
H-FCH / H-Naive	P31040	P31040	-0.10612673749922369	0.10612673749922369	8.740144959497716E-06	1.2604209046854603E-05	40	P31040	SDHA	Succinate dehydrogenase [ubiquinone] flavoprotein subunit, mitochondrial	SDHA_HUMAN	10	-7.092094682949012	0.9290790531705099	H-FCH	H-Naive
H-FCH / H-Naive	Q9H2D6	Q9H2D6	-0.06486037501363681	0.06486037501363681	8.792165777322452E-06	1.2668116159437434E-05	40	Q9H2D6	TRIOBP	TRIO and F-actin-binding protein	TARA_HUMAN	27	-4.396216090503802	0.956037839094962	H-FCH	H-Naive
H-FCH / H-Naive	Q96C57	Q96C57	-0.28208686221233714	0.28208686221233714	8.806285745336946E-06	1.2677350057210108E-05	40	Q96C57	CUSTOS	Protein CUSTOS	CSTOS_HUMAN	2	-17.759944811533945	0.8224005518846605	H-FCH	H-Naive
H-FCH / H-Naive	P20936	P20936	0.15017213145983913	0.15017213145983913	8.895397119849876E-06	1.2791872051976458E-05	40	P20936	RASA1	Ras GTPase-activating protein 1	RASA1_HUMAN	18	10.97018654024784	1.1097018654024784	H-FCH	H-Naive
H-FCH / H-Naive	Q96LL9	Q96LL9	-0.19778193975132005	0.19778193975132005	8.90140001670381E-06	1.2791872051976458E-05	36	Q96LL9	DNAJC30	DnaJ homolog subfamily C member 30, mitochondrial	DJC30_HUMAN	1	-12.810998612385383	0.8718900138761462	H-FCH	H-Naive
H-FCH / H-Naive	Q9HCE1	Q9HCE1	-0.14462163838404343	0.14462163838404343	8.918067751951646E-06	1.2804631776601317E-05	40	Q9HCE1	MOV10	Helicase MOV-10	MOV10_HUMAN	17	-9.53834085389621	0.9046165914610379	H-FCH	H-Naive
H-FCH / H-Naive	Q5SY16	Q5SY16	-0.10004655227003886	0.10004655227003886	8.981917547376475E-06	1.2873750638316535E-05	40	Q5SY16	NOL9	Polynucleotide 5'-hydroxyl-kinase NOL9	NOL9_HUMAN	3	-6.699711468923885	0.9330028853107611	H-FCH	H-Naive
H-FCH / H-Naive	Q7KZI7	Q7KZI7	-0.20933209232560768	0.20933209232560768	8.987344507704869E-06	1.2873750638316535E-05	40	Q7KZI7	MARK2	Serine/threonine-protein kinase MARK2	MARK2_HUMAN	8	-13.506243132415097	0.864937568675849	H-FCH	H-Naive
H-FCH / H-Naive	Q9HBR0	Q9HBR0	-0.28884485575199365	0.28884485575199365	8.989699350843905E-06	1.2873750638316535E-05	40	Q9HBR0	SLC38A10	Putative sodium-coupled neutral amino acid transporter 10	S38AA_HUMAN	7	-18.14427973028936	0.8185572026971064	H-FCH	H-Naive
H-FCH / H-Naive	Q9HAN9	Q9HAN9	-0.29918939326546995	0.29918939326546995	9.00969587235976E-06	1.2891157540608745E-05	40	Q9HAN9	NMNAT1	Nicotinamide/nicotinic acid mononucleotide adenylyltransferase 1	NMNA1_HUMAN	4	-18.729109533744502	0.812708904662555	H-FCH	H-Naive
H-FCH / H-Naive	P26599	P26599	-0.12562252218348494	0.12562252218348494	9.047756804989525E-06	1.2934358423828505E-05	40	P26599	PTBP1	Polypyrimidine tract-binding protein 1	PTBP1_HUMAN	9	-8.339155822104761	0.9166084417789524	H-FCH	H-Naive
H-FCH / H-Naive	Q6P9B6	Q6P9B6	0.09427199613317838	0.09427199613317838	9.226362665114546E-06	1.3178227820545886E-05	40	Q6P9B6	MEAK7	MTOR-associated protein MEAK7	MEAK7_HUMAN	8	6.752658343464568	1.0675265834346457	H-FCH	H-Naive
H-FCH / H-Naive	Q12905	Q12905	-0.08997172290634879	0.08997172290634879	9.298556760004638E-06	1.326981537625662E-05	40	Q12905	ILF2	Interleukin enhancer-binding factor 2	ILF2_HUMAN	13	-6.045883578325062	0.9395411642167494	H-FCH	H-Naive
H-FCH / H-Naive	P11142	P11142	0.08041756906787549	0.08041756906787549	9.335097389791137E-06	1.3310407726640617E-05	40	P11142	HSPA8	Heat shock cognate 71 kDa protein	HSP7C_HUMAN	30	5.732402478334331	1.0573240247833433	H-FCH	H-Naive
H-FCH / H-Naive	P07585	P07585	-0.3078128378430786	0.3078128378430786	9.350969323406848E-06	1.3321484894004211E-05	40	P07585	DCN	Decorin	PGS2_HUMAN	5	-19.213442404281377	0.8078655759571862	H-FCH	H-Naive
H-FCH / H-Naive	Q7L804	Q7L804	-0.24651090823596597	0.24651090823596597	9.379818712430895E-06	1.3351014686784756E-05	40	Q7L804	RAB11FIP2	Rab11 family-interacting protein 2	RFIP2_HUMAN	3	-15.706745419547218	0.8429325458045278	H-FCH	H-Naive
H-FCH / H-Naive	Q86U28	Q86U28	-0.23534347533087377	0.23534347533087377	9.422005704136535E-06	1.3399461399308361E-05	40	Q86U28	ISCA2	Iron-sulfur cluster assembly 2 homolog, mitochondrial	ISCA2_HUMAN	3	-15.051726890104478	0.8494827310989552	H-FCH	H-Naive
H-FCH / H-Naive	P50281	P50281	0.3081457919406247	0.3081457919406247	9.448076546040714E-06	1.3424924668704353E-05	40	P50281	MMP14	Matrix metalloproteinase-14	MMP14_HUMAN	9	23.811540260524833	1.2381154026052483	H-FCH	H-Naive
H-FCH / H-Naive	Q9H694	Q9H694	-0.20934446026619402	0.20934446026619402	9.48232809021092E-06	1.3461958014081827E-05	40	Q9H694	BICC1	Protein bicaudal C homolog 1	BICC1_HUMAN	11	-13.506984623187812	0.8649301537681219	H-FCH	H-Naive
H-FCH / H-Naive	O95562	O95562	-0.18553441538473678	0.18553441538473678	9.526494855145152E-06	1.3512991839394853E-05	40	O95562	SFT2D2	Vesicle transport protein SFT2B	SFT2B_HUMAN	1	-12.067671083631716	0.8793232891636829	H-FCH	H-Naive
H-FCH / H-Naive	Q13085	Q13085	-0.07023880885521937	0.07023880885521937	9.652639823306555E-06	1.3680120577168948E-05	40	Q13085	ACACA	Acetyl-CoA carboxylase 1	ACACA_HUMAN	35	-4.751967877304375	0.9524803212269563	H-FCH	H-Naive
H-FCH / H-Naive	P31483	P31483	-0.25947982308313344	0.25947982308313344	9.681392843949454E-06	1.3709052399184242E-05	40	P31483	TIA1	Cytotoxic granule associated RNA binding protein TIA1	TIA1_HUMAN	3	-16.461092768164974	0.8353890723183502	H-FCH	H-Naive
H-FCH / H-Naive	Q9Y673	Q9Y673	-0.29387611672560066	0.29387611672560066	9.701057789408088E-06	1.3725076597062736E-05	40	Q9Y673	ALG5	Dolichyl-phosphate beta-glucosyltransferase	ALG5_HUMAN	3	-18.429246539867073	0.8157075346013293	H-FCH	H-Naive
H-FCH / H-Naive	Q8N122	Q8N122	-0.17995626254556535	0.17995626254556535	9.78872433057187E-06	1.3837199311659638E-05	40	Q8N122	RPTOR	Regulatory-associated protein of mTOR	RPTOR_HUMAN	7	-11.727024284429156	0.8827297571557084	H-FCH	H-Naive
H-FCH / H-Naive	P19784	P19784	-0.3115216472380087	0.3115216472380087	9.805635547224857E-06	1.3837308875225464E-05	40	P19784	CSNK2A2	Casein kinase II subunit alpha'	CSK22_HUMAN	4	-19.420857788996425	0.8057914221100357	H-FCH	H-Naive
H-FCH / H-Naive	Q9UI30	Q9UI30	-0.3343480018852809	0.3343480018852809	9.803132801955203E-06	1.3837308875225464E-05	40	Q9UI30	TRMT112	Multifunctional methyltransferase subunit TRM112-like protein	TR112_HUMAN	3	-20.685749896378947	0.7931425010362105	H-FCH	H-Naive
H-FCH / H-Naive	Q9NPI6	Q9NPI6	-0.2704962880726985	0.2704962880726985	9.861588832386715E-06	1.3904332796263946E-05	40	Q9NPI6	DCP1A	mRNA-decapping enzyme 1A	DCP1A_HUMAN	5	-17.09656916081299	0.8290343083918701	H-FCH	H-Naive
H-FCH / H-Naive	Q5RKV6	Q5RKV6	-0.1875917471152191	0.1875917471152191	9.879190824443247E-06	1.3917214837519024E-05	40	Q5RKV6	EXOSC6	Exosome complex component MTR3	EXOS6_HUMAN	4	-12.19297618109133	0.8780702381890867	H-FCH	H-Naive
H-FCH / H-Naive	A0A075B6R9;A0A0C4DH68	A0A075B6R9;A0A0C4DH68	0.8980594361130708	0.8980594361130708	9.915005331583122E-06	1.3955709559180356E-05	40	A0A075B6R9;A0A0C4DH68	IGKV2D-24;IGKV2-24	Probable non-functional immunoglobulin kappa variable 2D-24;Immunoglobulin kappa variable 2-24	KVD24_HUMAN;KV224_HUMAN	1	86.35576318273182	1.8635576318273182	H-FCH	H-Naive
H-FCH / H-Naive	Q9NZ01	Q9NZ01	-0.12266632132748119	0.12266632132748119	9.980541905745255E-06	1.4035937461971942E-05	40	Q9NZ01	TECR	Very-long-chain enoyl-CoA reductase	TECR_HUMAN	9	-8.151142648302766	0.9184885735169723	H-FCH	H-Naive
H-FCH / H-Naive	Q14197	Q14197	-0.08995463711501969	0.08995463711501969	1.0181209022653765E-05	1.4293687133426808E-05	40	Q14197	MRPL58	Peptidyl-tRNA hydrolase ICT1, mitochondrial	ICT1_HUMAN	8	-6.044770876133764	0.9395522912386624	H-FCH	H-Naive
H-FCH / H-Naive	Q96CG8	Q96CG8	0.1005344107313359	0.1005344107313359	1.0174349580954753E-05	1.4293687133426808E-05	40	Q96CG8	CTHRC1	Collagen triple helix repeat-containing protein 1	CTHR1_HUMAN	2	7.217054807449763	1.0721705480744976	H-FCH	H-Naive
H-FCH / H-Naive	P27816	P27816	0.04634876195661086	0.04634876195661086	1.0342262250013738E-05	1.4507405408722345E-05	40	P27816	MAP4	Microtubule-associated protein 4	MAP4_HUMAN	51	3.26481411502455	1.0326481411502455	H-FCH	H-Naive
H-FCH / H-Naive	P02511	P02511	-0.1412999530202994	0.1412999530202994	1.0360518682496561E-05	1.4520624649637127E-05	40	P02511	CRYAB	Alpha-crystallin B chain	CRYAB_HUMAN	8	-9.329820447757243	0.9067017955224276	H-FCH	H-Naive
H-FCH / H-Naive	P52758	P52758	-0.29695805583557955	0.29695805583557955	1.0428794604718637E-05	1.4603865698600888E-05	40	P52758	RIDA	2-iminobutanoate/2-iminopropanoate deaminase	RIDA_HUMAN	3	-18.603315042521253	0.8139668495747875	H-FCH	H-Naive
H-FCH / H-Naive	P32321	P32321	-0.12513072907330997	0.12513072907330997	1.0444948727338208E-05	1.4614038900207675E-05	40	P32321	DCTD	Deoxycytidylate deaminase	DCTD_HUMAN	5	-8.307904688309165	0.9169209531169084	H-FCH	H-Naive
H-FCH / H-Naive	Q8IXI1	Q8IXI1	-0.1676241462675842	0.1676241462675842	1.046575649901073E-05	1.463070041188235E-05	40	Q8IXI1	RHOT2	Mitochondrial Rho GTPase 2	MIRO2_HUMAN	4	-10.96923522693487	0.8903076477306513	H-FCH	H-Naive
H-FCH / H-Naive	Q15269	Q15269	-0.34792319912389813	0.34792319912389813	1.0480293520182694E-05	1.4638574806440399E-05	40	Q15269	PWP2	Periodic tryptophan protein 2 homolog	PWP2_HUMAN	7	-21.428565748425665	0.7857143425157433	H-FCH	H-Naive
H-FCH / H-Naive	P14174	P14174	-0.18498240909519312	0.18498240909519312	1.0517391292013549E-05	1.4677921293777822E-05	40	P14174	MIF	Macrophage migration inhibitory factor	MIF_HUMAN	1	-12.034019837528032	0.8796598016247197	H-FCH	H-Naive
H-FCH / H-Naive	Q9NP92	Q9NP92	0.41271561330441314	0.41271561330441314	1.0640632533211056E-05	1.4837319664630177E-05	40	Q9NP92	MRPS30	39S ribosomal protein S30, mitochondrial	RT30_HUMAN	2	33.118918091593216	1.3311891809159322	H-FCH	H-Naive
H-FCH / H-Naive	Q9UBV8	Q9UBV8	-0.2321783364637774	0.2321783364637774	1.0672114241875666E-05	1.4868606621731863E-05	40	Q9UBV8	PEF1	Peflin	PEF1_HUMAN	5	-14.865153684838061	0.8513484631516194	H-FCH	H-Naive
H-FCH / H-Naive	Q96T60	Q96T60	-0.10900004292258475	0.10900004292258475	1.070835944563855E-05	1.4906471573776272E-05	40	Q96T60	PNKP	Bifunctional polynucleotide phosphatase/kinase	PNKP_HUMAN	8	-7.276948115119297	0.927230518848807	H-FCH	H-Naive
H-FCH / H-Naive	P62834	P62834	0.2029258954508153	0.2029258954508153	1.0825431026332983E-05	1.5056690869112884E-05	40	P62834	RAP1A	Ras-related protein Rap-1A	RAP1A_HUMAN	7	15.103036672090631	1.1510303667209063	H-FCH	H-Naive
H-FCH / H-Naive	P35625	P35625	0.27270637174277457	0.27270637174277457	1.0975592668970591E-05	1.5239758739685519E-05	40	P35625	TIMP3	Metalloproteinase inhibitor 3	TIMP3_HUMAN	3	20.807194238556658	1.2080719423855666	H-FCH	H-Naive
H-FCH / H-Naive	Q8WXI9	Q8WXI9	-0.34291907449900444	0.34291907449900444	1.0972839504068432E-05	1.5239758739685519E-05	40	Q8WXI9	GATAD2B	Transcriptional repressor p66-beta	P66B_HUMAN	4	-21.15556007494025	0.7884443992505975	H-FCH	H-Naive
H-FCH / H-Naive	Q86TB3	Q86TB3	-0.2998335043870601	0.2998335043870601	1.1147642291616059E-05	1.546558981216608E-05	40	Q86TB3	ALPK2	Alpha-protein kinase 2	ALPK2_HUMAN	8	-18.76538594631806	0.8123461405368194	H-FCH	H-Naive
H-FCH / H-Naive	O60506	O60506	-0.09324951957648074	0.09324951957648074	1.1343618972914419E-05	1.572420707543955E-05	40	O60506	SYNCRIP	Heterogeneous nuclear ribonucleoprotein Q	HNRPQ_HUMAN	18	-6.259104599631071	0.9374089540036893	H-FCH	H-Naive
H-FCH / H-Naive	O00625	O00625	-0.1616047984658749	0.1616047984658749	1.1391899882663936E-05	1.577782932358847E-05	40	O00625	PIR	Pirin	PIR_HUMAN	4	-10.596996700753092	0.8940300329924691	H-FCH	H-Naive
H-FCH / H-Naive	Q5VZF2;Q9NR56	Q5VZF2;Q9NR56	0.38883112908055595	0.38883112908055595	1.1442520265624402E-05	1.5834598751419628E-05	40	Q5VZF2;Q9NR56	MBNL2;MBNL1	Muscleblind-like protein 2;Muscleblind-like protein 1	MBNL2_HUMAN;MBNL1_HUMAN	4	30.933215364026665	1.3093321536402667	H-FCH	H-Naive
H-FCH / H-Naive	Q9NR28	Q9NR28	-0.06483208260591707	0.06483208260591707	1.1513833470817697E-05	1.5906506072289323E-05	40	Q9NR28	DIABLO	Diablo IAP-binding mitochondrial protein	DBLOH_HUMAN	9	-4.394341205181762	0.9560565879481824	H-FCH	H-Naive
H-FCH / H-Naive	Q9Y2A7	Q9Y2A7	0.06902260191242872	0.06902260191242872	1.1513407651622063E-05	1.5906506072289323E-05	40	Q9Y2A7	NCKAP1	Nck-associated protein 1	NCKP1_HUMAN	33	4.900576164449544	1.0490057616444954	H-FCH	H-Naive
H-FCH / H-Naive	P05120	P05120	0.10649985787506797	0.10649985787506797	1.1565554002931846E-05	1.5964543056943708E-05	40	P05120	SERPINB2	Plasminogen activator inhibitor 2	PAI2_HUMAN	10	7.661307976974241	1.0766130797697424	H-FCH	H-Naive
H-FCH / H-Naive	P50613	P50613	-0.16290017767969295	0.16290017767969295	1.1582882984538363E-05	1.5975050022299557E-05	40	P50613	CDK7	Cyclin-dependent kinase 7	CDK7_HUMAN	5	-10.677234597063324	0.8932276540293668	H-FCH	H-Naive
H-FCH / H-Naive	P46778	P46778	0.1817424331549056	0.1817424331549056	1.1705908911979547E-05	1.613119384014617E-05	40	P46778	RPL21	60S ribosomal protein L21	RL21_HUMAN	6	13.425296671130639	1.1342529667113064	H-FCH	H-Naive
H-FCH / H-Naive	Q16740	Q16740	0.14779225523318792	0.14779225523318792	1.1993839015877636E-05	1.6514130102263684E-05	40	Q16740	CLPP	ATP-dependent Clp protease proteolytic subunit, mitochondrial	CLPP_HUMAN	8	10.787280524314259	1.1078728052431426	H-FCH	H-Naive
H-FCH / H-Naive	P52756	P52756	-0.11258376874216401	0.11258376874216401	1.2205544817018213E-05	1.679156123780581E-05	40	P52756	RBM5	RNA-binding protein 5	RBM5_HUMAN	13	-7.506990923800938	0.9249300907619906	H-FCH	H-Naive
H-FCH / H-Naive	Q06033	Q06033	0.2158835456450794	0.2158835456450794	1.2279162318640619E-05	1.6878714759067878E-05	40	Q06033	ITIH3	Inter-alpha-trypsin inhibitor heavy chain H3	ITIH3_HUMAN	4	16.141497871577858	1.1614149787157786	H-FCH	H-Naive
H-FCH / H-Naive	P30154	P30154	-0.15299440943074355	0.15299440943074355	1.2344126436774576E-05	1.693968602842855E-05	40	P30154	PPP2R1B	Serine/threonine-protein phosphatase 2A 65 kDa regulatory subunit A beta isoform	2AAB_HUMAN	7	-10.061820267600407	0.8993817973239959	H-FCH	H-Naive
H-FCH / H-Naive	P50416	P50416	-0.09804927097664674	0.09804927097664674	1.2335353288890887E-05	1.693968602842855E-05	40	P50416	CPT1A	Carnitine O-palmitoyltransferase 1, liver isoform	CPT1A_HUMAN	15	-6.570456175550943	0.9342954382444906	H-FCH	H-Naive
H-FCH / H-Naive	Q86Y39	Q86Y39	-0.23208680939253185	0.23208680939253185	1.2399868721200357E-05	1.700198847177097E-05	40	Q86Y39	NDUFA11	NADH dehydrogenase [ubiquinone] 1 alpha subcomplex subunit 11	NDUAB_HUMAN	1	-14.859752411455906	0.8514024758854409	H-FCH	H-Naive
H-FCH / H-Naive	Q8N5M9	Q8N5M9	-0.2078104482283481	0.2078104482283481	1.2431144533005085E-05	1.7030668010216968E-05	40	Q8N5M9	JAGN1	Protein jagunal homolog 1	JAGN1_HUMAN	2	-13.414968023841956	0.8658503197615804	H-FCH	H-Naive
H-FCH / H-Naive	P32322	P32322	-0.14225105525634515	0.14225105525634515	1.2553550795924065E-05	1.718404455328823E-05	40	P32322	PYCR1	Pyrroline-5-carboxylate reductase 1, mitochondrial	P5CR1_HUMAN	7	-9.389575412187746	0.9061042458781225	H-FCH	H-Naive
H-FCH / H-Naive	P05413	P05413	-0.15621687127529313	0.15621687127529313	1.2588147006802934E-05	1.720275451303743E-05	40	P05413	FABP3	Fatty acid-binding protein, heart	FABPH_HUMAN	7	-10.262485623591477	0.8973751437640852	H-FCH	H-Naive
H-FCH / H-Naive	P98179	P98179	-0.23828125456512744	0.23828125456512744	1.2582328670173462E-05	1.720275451303743E-05	40	P98179	RBM3	RNA-binding protein 3	RBM3_HUMAN	6	-15.22453219378882	0.8477546780621118	H-FCH	H-Naive
H-FCH / H-Naive	Q9HA77	Q9HA77	-0.05287756002700815	0.05287756002700815	1.2771770822464922E-05	1.7439195375525197E-05	40	Q9HA77	CARS2	Probable cysteine--tRNA ligase, mitochondrial	SYCM_HUMAN	8	-3.598838110406233	0.9640116188959377	H-FCH	H-Naive
H-FCH / H-Naive	P13804	P13804	-0.12505213211350344	0.12505213211350344	1.2807695962627543E-05	1.7459247232636554E-05	40	P13804	ETFA	Electron transfer flavoprotein subunit alpha, mitochondrial	ETFA_HUMAN	9	-8.302909234635669	0.9169709076536433	H-FCH	H-Naive
H-FCH / H-Naive	Q8WU90	Q8WU90	-0.211047849186517	0.211047849186517	1.2801715513922337E-05	1.7459247232636554E-05	40	Q8WU90	ZC3H15	Zinc finger CCCH domain-containing protein 15	ZC3HF_HUMAN	9	-13.609046595526419	0.8639095340447358	H-FCH	H-Naive
H-FCH / H-Naive	Q53EZ4	Q53EZ4	-0.26484580394927487	0.26484580394927487	1.292085900703265E-05	1.7598916493423098E-05	40	Q53EZ4	CEP55	Centrosomal protein of 55 kDa	CEP55_HUMAN	5	-16.771231467003656	0.8322876853299634	H-FCH	H-Naive
H-FCH / H-Naive	Q9H8G2	Q9H8G2	-0.445822237717751	0.445822237717751	1.304167011919502E-05	1.7748762976785277E-05	38	Q9H8G2	CAAP1	Caspase activity and apoptosis inhibitor 1	CAAP1_HUMAN	1	-26.58342270082302	0.7341657729917698	H-FCH	H-Naive
H-FCH / H-Naive	P78417	P78417	0.05569549682415238	0.05569549682415238	1.3057777576657668E-05	1.7755985389599014E-05	40	P78417	GSTO1	Glutathione S-transferase omega-1	GSTO1_HUMAN	13	3.9360038957791055	1.039360038957791	H-FCH	H-Naive
H-FCH / H-Naive	P60660	P60660	-0.0717295906230424	0.0717295906230424	1.3252894113848438E-05	1.8006411506749452E-05	40	P60660	MYL6	Myosin light polypeptide 6	MYL6_HUMAN	7	-4.850339804510872	0.9514966019548913	H-FCH	H-Naive
H-FCH / H-Naive	O43823	O43823	-0.15328473141790686	0.15328473141790686	1.326779179519423E-05	1.8011766896200922E-05	40	O43823	AKAP8	A-kinase anchor protein 8	AKAP8_HUMAN	9	-10.079917234221924	0.8992008276577808	H-FCH	H-Naive
H-FCH / H-Naive	Q9H0U4	Q9H0U4	0.06537624617026676	0.06537624617026676	1.3350186462220292E-05	1.8108668765585943E-05	40	Q9H0U4	RAB1B	Ras-related protein Rab-1B	RAB1B_HUMAN	9	4.635778801618895	1.046357788016189	H-FCH	H-Naive
H-FCH / H-Naive	Q8N2G8	Q8N2G8	-0.46074249028668435	0.46074249028668435	1.3508971777901728E-05	1.830894443765082E-05	34	Q8N2G8	GHDC	GH3 domain-containing protein	GHDC_HUMAN	5	-27.33877922264336	0.7266122077735664	H-FCH	H-Naive
H-FCH / H-Naive	Q15628	Q15628	-0.19222458077335072	0.19222458077335072	1.3555563400253139E-05	1.835695735586175E-05	40	Q15628	TRADD	Tumor necrosis factor receptor type 1-associated DEATH domain protein	TRADD_HUMAN	4	-12.474492970582961	0.8752550702941704	H-FCH	H-Naive
H-FCH / H-Naive	Q99627	Q99627	-0.18083937516883225	0.18083937516883225	1.3621617979826988E-05	1.841606904509504E-05	40	Q99627	COPS8	COP9 signalosome complex subunit 8	CSN8_HUMAN	4	-11.781042023890254	0.8821895797610975	H-FCH	H-Naive
H-FCH / H-Naive	Q9BVW5	Q9BVW5	-0.26519093636421126	0.26519093636421126	1.3611825951345696E-05	1.841606904509504E-05	40	Q9BVW5	TIPIN	TIMELESS-interacting protein	TIPIN_HUMAN	2	-16.791139700855272	0.8320886029914473	H-FCH	H-Naive
H-FCH / H-Naive	P49590	P49590	-0.11475168724854319	0.11475168724854319	1.368132176546467E-05	1.848158831752171E-05	40	P49590	HARS2	Histidine--tRNA ligase, mitochondrial	SYHM_HUMAN	5	-7.645874553749699	0.923541254462503	H-FCH	H-Naive
H-FCH / H-Naive	Q14019	Q14019	0.2167158645916091	0.2167158645916091	1.3731172775622945E-05	1.852932220799692E-05	40	Q14019	COTL1	Coactosin-like protein	COTL1_HUMAN	10	16.20852150183445	1.1620852150183445	H-FCH	H-Naive
H-FCH / H-Naive	Q629K1	Q629K1	-0.41871261668405696	0.41871261668405696	1.3739199374421073E-05	1.852932220799692E-05	40	Q629K1	TRIQK	Triple QxxK/R motif-containing protein	TRIQK_HUMAN	3	-25.190811655343946	0.7480918834465605	H-FCH	H-Naive
H-FCH / H-Naive	O60488	O60488	0.09209676112732652	0.09209676112732652	1.3899381197959517E-05	1.8719905120377595E-05	40	O60488	ACSL4	Long-chain-fatty-acid--CoA ligase 4	ACSL4_HUMAN	11	6.59182244888683	1.0659182244888683	H-FCH	H-Naive
H-FCH / H-Naive	Q9NZ09	Q9NZ09	-0.2983222668686626	0.2983222668686626	1.3903287197068758E-05	1.8719905120377595E-05	40	Q9NZ09	UBAP1	Ubiquitin-associated protein 1	UBAP1_HUMAN	3	-18.68024728970399	0.8131975271029601	H-FCH	H-Naive
H-FCH / H-Naive	Q8IWB7	Q8IWB7	-0.12541359093553095	0.12541359093553095	1.3930196265305168E-05	1.8740787774273074E-05	40	Q8IWB7	WDFY1	WD repeat and FYVE domain-containing protein 1	WDFY1_HUMAN	7	-8.325880527743701	0.916741194722563	H-FCH	H-Naive
H-FCH / H-Naive	Q14232	Q14232	0.0903847310950878	0.0903847310950878	1.395339403612799E-05	1.8756647420600503E-05	40	Q14232	EIF2B1	Translation initiation factor eIF-2B subunit alpha	EI2BA_HUMAN	13	6.465406151330688	1.0646540615133069	H-FCH	H-Naive
H-FCH / H-Naive	P48637	P48637	0.04891674953928499	0.04891674953928499	1.4045398046644823E-05	1.886489737637589E-05	40	P48637	GSS	Glutathione synthetase	GSHB_HUMAN	17	3.4487884857147044	1.034487884857147	H-FCH	H-Naive
H-FCH / H-Naive	P15407	P15407	-0.5418624334004727	0.5418624334004727	1.4230092256424347E-05	1.9097364628213575E-05	40	P15407	FOSL1	Fos-related antigen 1	FOSL1_HUMAN	2	-31.311638937625595	0.686883610623744	H-FCH	H-Naive
H-FCH / H-Naive	Q96FZ7	Q96FZ7	-0.15959536473352337	0.15959536473352337	1.4252503579856122E-05	1.9111840036935944E-05	40	Q96FZ7	CHMP6	Charged multivesicular body protein 6	CHMP6_HUMAN	5	-10.47238645779992	0.8952761354220008	H-FCH	H-Naive
H-FCH / H-Naive	Q8NC56	Q8NC56	-0.080796405882189	0.080796405882189	1.440232728280902E-05	1.9297005748115757E-05	40	Q8NC56	LEMD2	LEM domain-containing protein 2	LEMD2_HUMAN	10	-5.446445803709732	0.9455355419629027	H-FCH	H-Naive
H-FCH / H-Naive	Q969V6	Q969V6	-0.34916650058601484	0.34916650058601484	1.469465020113104E-05	1.9672642451677063E-05	40	Q969V6	MRTFA	Myocardin-related transcription factor A	MRTFA_HUMAN	5	-21.496248727226806	0.7850375127277319	H-FCH	H-Naive
H-FCH / H-Naive	Q9NUJ1	Q9NUJ1	-0.07303365996550265	0.07303365996550265	1.4815780352565984E-05	1.981866794110535E-05	40	Q9NUJ1	ABHD10	Palmitoyl-protein thioesterase ABHD10, mitochondrial	ABHDA_HUMAN	7	-4.936307863380995	0.95063692136619	H-FCH	H-Naive
H-FCH / H-Naive	P06865	P06865	-0.08981828099745255	0.08981828099745255	1.4858132394414509E-05	1.9859162322290616E-05	40	P06865	HEXA	Beta-hexosaminidase subunit alpha	HEXA_HUMAN	10	-6.035890291286073	0.9396410970871393	H-FCH	H-Naive
H-FCH / H-Naive	Q96HY6	Q96HY6	-0.11957578105666497	0.11957578105666497	1.5003032477366987E-05	2.0036543779684265E-05	40	Q96HY6	DDRGK1	DDRGK domain-containing protein 1	DDRGK_HUMAN	4	-7.954173194076719	0.9204582680592328	H-FCH	H-Naive
H-FCH / H-Naive	Q04760	Q04760	0.24285790161688456	0.24285790161688456	1.505159858124751E-05	2.0085087717184182E-05	40	Q04760	GLO1	Lactoylglutathione lyase	LGUL_HUMAN	7	18.333446337369907	1.183334463373699	H-FCH	H-Naive
H-FCH / H-Naive	Q13546	Q13546	-0.15146014584830575	0.15146014584830575	1.5197565025837047E-05	2.0263420034449397E-05	40	Q13546	RIPK1	Receptor-interacting serine/threonine-protein kinase 1	RIPK1_HUMAN	9	-9.9661227920529	0.900338772079471	H-FCH	H-Naive
H-FCH / H-Naive	Q96EH3	Q96EH3	-0.44219295060934866	0.44219295060934866	1.5233244966268866E-05	2.0294533812435995E-05	40	Q96EH3	MALSU1	Mitochondrial assembly of ribosomal large subunit protein 1	MASU1_HUMAN	2	-26.398501247707095	0.736014987522929	H-FCH	H-Naive
H-FCH / H-Naive	Q86X76	Q86X76	-0.13963284312988994	0.13963284312988994	1.53609676346815E-05	2.0448122098312866E-05	40	Q86X76	NIT1	Deaminated glutathione amidase	NIT1_HUMAN	6	-9.224985733923374	0.9077501426607663	H-FCH	H-Naive
H-FCH / H-Naive	Q15059	Q15059	-0.26096560339540875	0.26096560339540875	1.5487954974210827E-05	2.0583830216331933E-05	40	Q15059	BRD3	Bromodomain-containing protein 3	BRD3_HUMAN	3	-16.547082231265364	0.8345291776873464	H-FCH	H-Naive
H-FCH / H-Naive	Q9BXY0	Q9BXY0	-0.40660776249017894	0.40660776249017894	1.5484300606396356E-05	2.0583830216331933E-05	40	Q9BXY0	MAK16	Protein MAK16 homolog	MAK16_HUMAN	3	-24.56048858565072	0.7543951141434928	H-FCH	H-Naive
H-FCH / H-Naive	Q9BU02	Q9BU02	-0.5930164532443645	0.5930164532443645	1.5624135127633578E-05	2.0748043739765433E-05	40	Q9BU02	THTPA	Thiamine-triphosphatase	THTPA_HUMAN	3	-33.70446805809454	0.6629553194190546	H-FCH	H-Naive
H-FCH / H-Naive	P62913	P62913	0.16457683232773346	0.16457683232773346	1.580904407035701E-05	2.097664927495313E-05	40	P62913	RPL11	60S ribosomal protein L11	RL11_HUMAN	7	12.083726864616029	1.1208372686461603	H-FCH	H-Naive
H-FCH / H-Naive	Q9Y5B0	Q9Y5B0	-0.2210499679598427	0.2210499679598427	1.5824268748030685E-05	2.0979917598195523E-05	40	Q9Y5B0	CTDP1	RNA polymerase II subunit A C-terminal domain phosphatase	CTDP1_HUMAN	7	-14.20591849951387	0.8579408150048613	H-FCH	H-Naive
H-FCH / H-Naive	Q9NV31	Q9NV31	-0.16711897845117035	0.16711897845117035	1.585208020768388E-05	2.0999854844022805E-05	40	Q9NV31	IMP3	U3 small nucleolar ribonucleoprotein protein IMP3	IMP3_HUMAN	3	-10.938055143211745	0.8906194485678826	H-FCH	H-Naive
H-FCH / H-Naive	Q8TF74	Q8TF74	-0.3742280894582475	0.3742280894582475	1.6294585118810537E-05	2.1568677886734723E-05	40	Q8TF74	WIPF2	WAS/WASL-interacting protein family member 2	WIPF2_HUMAN	2	-22.848189878938406	0.7715181012106159	H-FCH	H-Naive
H-FCH / H-Naive	O95232	O95232	-0.14043360384762346	0.14043360384762346	1.6553568419393588E-05	2.188745788349354E-05	40	O95232	LUC7L3	Luc7-like protein 3	LC7L3_HUMAN	12	-9.275355974615774	0.9072464402538423	H-FCH	H-Naive
H-FCH / H-Naive	Q7RTS9	Q7RTS9	-0.15177323096071862	0.15177323096071862	1.6562042340064453E-05	2.188745788349354E-05	40	Q7RTS9	DYM	Dymeclin	DYM_HUMAN	1	-9.985659289624394	0.9001434071037561	H-FCH	H-Naive
H-FCH / H-Naive	Q96G23	Q96G23	-0.17572948290320603	0.17572948290320603	1.6589057595949904E-05	2.190555075320614E-05	40	Q96G23	CERS2	Ceramide synthase 2	CERS2_HUMAN	2	-11.468024630247175	0.8853197536975282	H-FCH	H-Naive
H-FCH / H-Naive	O43665	O43665	-0.06434431272111336	0.06434431272111336	1.682128003520478E-05	2.2184215862615925E-05	40	O43665	RGS10	Regulator of G-protein signaling 10	RGS10_HUMAN	4	-4.36201181881718	0.9563798818118282	H-FCH	H-Naive
H-FCH / H-Naive	Q9H1D9	Q9H1D9	-0.4993914733474197	0.4993914733474197	1.682707857705721E-05	2.2184215862615925E-05	40	Q9H1D9	POLR3F	DNA-directed RNA polymerase III subunit RPC6	RPC6_HUMAN	4	-29.259489929915382	0.7074051007008462	H-FCH	H-Naive
H-FCH / H-Naive	Q15286	Q15286	0.09312801188121834	0.09312801188121834	1.6861626186036857E-05	2.221194987968317E-05	40	Q15286	RAB35	Ras-related protein Rab-35	RAB35_HUMAN	10	6.6680424333039445	1.0666804243330394	H-FCH	H-Naive
H-FCH / H-Naive	P68366	P68366	-0.2307104788463072	0.2307104788463072	1.6924992837682303E-05	2.2277572638230352E-05	40	P68366	TUBA4A	Tubulin alpha-4A chain	TBA4A_HUMAN	3	-14.778489890063561	0.8522151010993644	H-FCH	H-Naive
H-FCH / H-Naive	Q5TDH0	Q5TDH0	-0.1988423783766027	0.1988423783766027	1.697813445395046E-05	2.232964243383565E-05	40	Q5TDH0	DDI2	Protein DDI1 homolog 2	DDI2_HUMAN	6	-12.875062472102638	0.8712493752789736	H-FCH	H-Naive
H-FCH / H-Naive	Q9NUQ9	Q9NUQ9	0.11602964576347545	0.11602964576347545	1.701134348288209E-05	2.2355434601005725E-05	40	Q9NUQ9	CYRIB	CYFIP-related Rac1 interactor B	CYRIB_HUMAN	7	8.37482364255806	1.0837482364255806	H-FCH	H-Naive
H-FCH / H-Naive	P63220	P63220	0.10508368728061403	0.10508368728061403	1.702813987462509E-05	2.235963414846937E-05	40	P63220	RPS21	40S ribosomal protein S21	RS21_HUMAN	5	7.555677911807601	1.075556779118076	H-FCH	H-Naive
H-FCH / H-Naive	Q86VM9	Q86VM9	-0.17848301377501094	0.17848301377501094	1.7050712668392647E-05	2.2371405927244624E-05	40	Q86VM9	ZC3H18	Zinc finger CCCH domain-containing protein 18	ZCH18_HUMAN	12	-11.636835801772028	0.8836316419822797	H-FCH	H-Naive
H-FCH / H-Naive	Q96SB4	Q96SB4	-0.1258775682630054	0.1258775682630054	1.7093471972014267E-05	2.2409623542257942E-05	40	Q96SB4	SRPK1	SRSF protein kinase 1	SRPK1_HUMAN	6	-8.355358603705687	0.9164464139629431	H-FCH	H-Naive
H-FCH / H-Naive	Q9UBQ0	Q9UBQ0	-0.10467252862767652	0.10467252862767652	1.714688902389862E-05	2.2461741478318195E-05	40	Q9UBQ0	VPS29	Vacuolar protein sorting-associated protein 29	VPS29_HUMAN	5	-6.998398085897007	0.9300160191410299	H-FCH	H-Naive
H-FCH / H-Naive	Q9Y2R9	Q9Y2R9	-0.09651352952051837	0.09651352952051837	1.7456964469113183E-05	2.2849721008934774E-05	40	Q9Y2R9	MRPS7	28S ribosomal protein S7, mitochondrial	RT07_HUMAN	7	-6.470947952742357	0.9352905204725764	H-FCH	H-Naive
H-FCH / H-Naive	Q99417	Q99417	0.1823249264023181	0.1823249264023181	1.7869790228973967E-05	2.3371467888968343E-05	40	Q99417	MYCBP	c-Myc-binding protein	MYCBP_HUMAN	3	13.471101783930294	1.134711017839303	H-FCH	H-Naive
H-FCH / H-Naive	P42330	P42330	-0.9537737536729443	0.9537737536729443	1.7894926327369528E-05	2.3385738380123615E-05	38	P42330	AKR1C3	Aldo-keto reductase family 1 member C3	AK1C3_HUMAN	4	-48.371977450708535	0.5162802254929146	H-FCH	H-Naive
H-FCH / H-Naive	Q03518	Q03518	0.2259826779527917	0.2259826779527917	1.8012298994582642E-05	2.3520428552099974E-05	40	Q03518	TAP1	Antigen peptide transporter 1	TAP1_HUMAN	3	16.957362121508226	1.1695736212150822	H-FCH	H-Naive
H-FCH / H-Naive	Q8WWK9	Q8WWK9	0.15622957423642855	0.15622957423642855	1.8229054915242853E-05	2.3784576413221632E-05	40	Q8WWK9	CKAP2	Cytoskeleton-associated protein 2	CKAP2_HUMAN	1	11.437096515273737	1.1143709651527374	H-FCH	H-Naive
H-FCH / H-Naive	Q9BVG9	Q9BVG9	-0.20674255880524134	0.20674255880524134	1.8300640882758383E-05	2.385904330789436E-05	40	Q9BVG9	PTDSS2	Phosphatidylserine synthase 2	PTSS2_HUMAN	2	-13.350853663893902	0.866491463361061	H-FCH	H-Naive
H-FCH / H-Naive	P49023	P49023	-0.1386417377831135	0.1386417377831135	1.8385107319063613E-05	2.395017149963596E-05	40	P49023	PXN	Paxillin	PAXI_HUMAN	10	-9.162603518988178	0.9083739648101182	H-FCH	H-Naive
H-FCH / H-Naive	O15321	O15321	-0.11842433367182624	0.11842433367182624	1.847149715942068E-05	2.4024637128233864E-05	40	O15321	TM9SF1	Transmembrane 9 superfamily member 1	TM9S1_HUMAN	5	-7.880680023526376	0.9211931997647362	H-FCH	H-Naive
H-FCH / H-Naive	P0C0L4	P0C0L4	0.4764012206170319	0.4764012206170319	1.8466188784542946E-05	2.4024637128233864E-05	40	P0C0L4	C4A	Complement C4-A	CO4A_HUMAN	34	39.12688366485835	1.3912688366485835	H-FCH	H-Naive
H-FCH / H-Naive	Q99808	Q99808	0.05768004828449307	0.05768004828449307	1.8578095331305466E-05	2.4144180810012797E-05	40	Q99808	SLC29A1	Equilibrative nucleoside transporter 1	S29A1_HUMAN	4	4.0790752144658216	1.0407907521446582	H-FCH	H-Naive
H-FCH / H-Naive	Q9GZM5	Q9GZM5	-0.3414712549764852	0.3414712549764852	1.868500849593649E-05	2.426394468192701E-05	40	Q9GZM5	YIPF3	Protein YIPF3	YIPF3_HUMAN	6	-21.0763958619292	0.789236041380708	H-FCH	H-Naive
H-FCH / H-Naive	P46736	P46736	-0.39979743194850176	0.39979743194850176	1.873339024707105E-05	2.4269262069491573E-05	40	P46736	BRCC3	Lys-63-specific deubiquitinase BRCC36	BRCC3_HUMAN	6	-24.20352987911891	0.7579647012088109	H-FCH	H-Naive
H-FCH / H-Naive	P62258	P62258	0.02916157159826905	0.02916157159826905	1.871350418714674E-05	2.4269262069491573E-05	40	P62258	YWHAE	14-3-3 protein epsilon	1433E_HUMAN	21	2.041893252266269	1.0204189325226627	H-FCH	H-Naive
H-FCH / H-Naive	Q8IUR7	Q8IUR7	-0.2735492790503013	0.2735492790503013	1.87215367858724E-05	2.4269262069491573E-05	40	Q8IUR7	ARMC8	Armadillo repeat-containing protein 8	ARMC8_HUMAN	10	-17.271821589637305	0.827281784103627	H-FCH	H-Naive
H-FCH / H-Naive	Q587I9	Q587I9	0.09191754505096549	0.09191754505096549	1.8871343988820426E-05	2.440951181559464E-05	40	Q587I9	SFT2D3	Vesicle transport protein SFT2C	SFT2C_HUMAN	1	6.57858210274016	1.0657858210274016	H-FCH	H-Naive
H-FCH / H-Naive	Q9BV38	Q9BV38	-0.1293707132877474	0.1293707132877474	1.8865595309040297E-05	2.440951181559464E-05	40	Q9BV38	WDR18	WD repeat-containing protein 18	WDR18_HUMAN	6	-8.576986022883093	0.9142301397711691	H-FCH	H-Naive
H-FCH / H-Naive	P49915	P49915	0.06219326318707509	0.06219326318707509	1.92056859315805E-05	2.482244313798612E-05	40	P49915	GMPS	GMP synthase [glutamine-hydrolyzing]	GUAA_HUMAN	24	4.405177905646185	1.0440517790564618	H-FCH	H-Naive
H-FCH / H-Naive	Q00688	Q00688	-0.15423558842975071	0.15423558842975071	1.924576136302312E-05	2.4837964962015942E-05	40	Q00688	FKBP3	Peptidyl-prolyl cis-trans isomerase FKBP3	FKBP3_HUMAN	7	-10.139162583210537	0.8986083741678946	H-FCH	H-Naive
H-FCH / H-Naive	Q15024	Q15024	-0.14097389845965408	0.14097389845965408	1.9247912020443007E-05	2.4837964962015942E-05	40	Q15024	EXOSC7	Exosome complex component RRP42	EXOS7_HUMAN	6	-9.309326326896983	0.9069067367310302	H-FCH	H-Naive
H-FCH / H-Naive	Q86VR2	Q86VR2	-0.23185680996684244	0.23185680996684244	1.932389230464301E-05	2.4916454077516168E-05	40	Q86VR2	RETREG3	Reticulophagy regulator 3	RETR3_HUMAN	4	-14.846177977145159	0.8515382202285484	H-FCH	H-Naive
H-FCH / H-Naive	Q53GT1	Q53GT1	-0.1861417674335284	0.1861417674335284	1.9349145016024807E-05	2.4929462700897167E-05	40	Q53GT1	KLHL22	Kelch-like protein 22	KLH22_HUMAN	8	-12.104681427929197	0.878953185720708	H-FCH	H-Naive
H-FCH / H-Naive	Q8TDB4	Q8TDB4	-0.24607010997912077	0.24607010997912077	1.9365496163694455E-05	2.4930991145742906E-05	40	Q8TDB4	MGARP	Protein MGARP	HUMMR_HUMAN	4	-15.680986686382647	0.8431901331361735	H-FCH	H-Naive
H-FCH / H-Naive	Q8TD16	Q8TD16	0.03063522711166953	0.03063522711166953	1.975747742193713E-05	2.541572212962805E-05	40	Q8TD16	BICD2	Protein bicaudal D homolog 2	BICD2_HUMAN	29	2.146178233715812	1.0214617823371581	H-FCH	H-Naive
H-FCH / H-Naive	Q9NWT6	Q9NWT6	-0.2561659951774215	0.2561659951774215	1.97917215037796E-05	2.5439867202669014E-05	40	Q9NWT6	HIF1AN	Hypoxia-inducible factor 1-alpha inhibitor	HIF1N_HUMAN	4	-16.268985817650027	0.8373101418234997	H-FCH	H-Naive
H-FCH / H-Naive	Q15771	Q15771	-0.21039574334202701	0.21039574334202701	2.0063175701525548E-05	2.576864129164688E-05	40	Q15771	RAB30	Ras-related protein Rab-30	RAB30_HUMAN	3	-13.569988597790239	0.8643001140220976	H-FCH	H-Naive
H-FCH / H-Naive	Q9NS69	Q9NS69	0.07562541283413302	0.07562541283413302	2.031094457158442E-05	2.606650497711537E-05	40	Q9NS69	TOMM22	Mitochondrial import receptor subunit TOM22 homolog	TOM22_HUMAN	2	5.381777026501022	1.0538177702650102	H-FCH	H-Naive
H-FCH / H-Naive	O14910	O14910	-0.17269471844550663	0.17269471844550663	2.0731990260816495E-05	2.658610919561804E-05	40	O14910	LIN7A	Protein lin-7 homolog A	LIN7A_HUMAN	4	-11.281598209165288	0.8871840179083471	H-FCH	H-Naive
H-FCH / H-Naive	Q13330	Q13330	-0.25535826207114387	0.25535826207114387	2.0856621472969588E-05	2.672508628336867E-05	40	Q13330	MTA1	Metastasis-associated protein MTA1	MTA1_HUMAN	2	-16.222093545400462	0.8377790645459954	H-FCH	H-Naive
H-FCH / H-Naive	Q9UKI2	Q9UKI2	-0.2569363288786367	0.2569363288786367	2.0905097842573525E-05	2.6766340228341805E-05	40	Q9UKI2	CDC42EP3	Cdc42 effector protein 3	BORG2_HUMAN	3	-16.31368244655783	0.8368631755344217	H-FCH	H-Naive
H-FCH / H-Naive	Q9P2E9	Q9P2E9	-0.07554031949848214	0.07554031949848214	2.0971219303236943E-05	2.683010469612571E-05	40	Q9P2E9	RRBP1	Ribosome-binding protein 1	RRBP1_HUMAN	73	-5.101336097826081	0.9489866390217392	H-FCH	H-Naive
H-FCH / H-Naive	Q9Y4F1	Q9Y4F1	-0.2047062178461852	0.2047062178461852	2.1214732557885294E-05	2.7120544576332367E-05	40	Q9Y4F1	FARP1	FERM, ARHGEF and pleckstrin domain-containing protein 1	FARP1_HUMAN	11	-13.228463425097736	0.8677153657490226	H-FCH	H-Naive
H-FCH / H-Naive	Q9UQ35	Q9UQ35	-0.07777685347349719	0.07777685347349719	2.1370640364543696E-05	2.72986268526106E-05	40	Q9UQ35	SRRM2	Serine/arginine repetitive matrix protein 2	SRRM2_HUMAN	19	-5.248338513144757	0.9475166148685524	H-FCH	H-Naive
H-FCH / H-Naive	Q9UPU5	Q9UPU5	-0.1411730892892926	0.1411730892892926	2.1453824510716466E-05	2.738360830405114E-05	40	Q9UPU5	USP24	Ubiquitin carboxyl-terminal hydrolase 24	UBP24_HUMAN	21	-9.32184699341887	0.9067815300658113	H-FCH	H-Naive
H-FCH / H-Naive	Q86SK9	Q86SK9	-0.3314597319663646	0.3314597319663646	2.1505671984889935E-05	2.7428490879099344E-05	40	Q86SK9	SCD5	Stearoyl-CoA desaturase 5	SCD5_HUMAN	2	-20.526804021525535	0.7947319597847446	H-FCH	H-Naive
H-FCH / H-Naive	Q9NR12	Q9NR12	-0.08559898799871768	0.08559898799871768	2.1641771808453718E-05	2.758067663030846E-05	40	Q9NR12	PDLIM7	PDZ and LIM domain protein 7	PDLI7_HUMAN	10	-5.7606814568978315	0.9423931854310217	H-FCH	H-Naive
H-FCH / H-Naive	Q9NYL2	Q9NYL2	-0.21823407944529832	0.21823407944529832	2.2026542411171316E-05	2.8049291807874246E-05	40	Q9NYL2	MAP3K20	Mitogen-activated protein kinase kinase kinase 20	M3K20_HUMAN	8	-14.038299922683006	0.8596170007731699	H-FCH	H-Naive
H-FCH / H-Naive	Q06787	Q06787	-0.3373790030971661	0.3373790030971661	2.2088650096995864E-05	2.8106610494939014E-05	40	Q06787	FMR1	Fragile X messenger ribonucleoprotein 1	FMR1_HUMAN	5	-20.852208659103376	0.7914779134089662	H-FCH	H-Naive
H-FCH / H-Naive	Q13228	Q13228	-0.1776770214193486	0.1776770214193486	2.2126889836309574E-05	2.8133493341757887E-05	40	Q13228	SELENBP1	Methanethiol oxidase	SBP1_HUMAN	10	-11.587456043162003	0.88412543956838	H-FCH	H-Naive
H-FCH / H-Naive	O43768	O43768	-0.22757325265611653	0.22757325265611653	2.2261181601847877E-05	2.8282366733723275E-05	40	O43768	ENSA	Alpha-endosulfine	ENSA_HUMAN	2	-14.592969006636391	0.8540703099336361	H-FCH	H-Naive
H-FCH / H-Naive	Q8IYL3	Q8IYL3	-0.2946394124302365	0.2946394124302365	2.2409320954788075E-05	2.84485896908661E-05	40	Q8IYL3	C1orf174	UPF0688 protein C1orf174	CA174_HUMAN	3	-18.47239227479148	0.8152760772520852	H-FCH	H-Naive
H-FCH / H-Naive	Q9NRX4	Q9NRX4	0.39118387128790977	0.39118387128790977	2.2736707958023745E-05	2.8841935094900496E-05	40	Q9NRX4	PHPT1	14 kDa phosphohistidine phosphatase	PHP14_HUMAN	2	31.14691501305702	1.3114691501305702	H-FCH	H-Naive
H-FCH / H-Naive	Q96EL3	Q96EL3	-0.18115204137078048	0.18115204137078048	2.328289632614694E-05	2.9512013539079086E-05	40	Q96EL3	MRPL53	39S ribosomal protein L53, mitochondrial	RM53_HUMAN	2	-11.800159090914274	0.8819984090908572	H-FCH	H-Naive
H-FCH / H-Naive	Q5VW38	Q5VW38	-0.41022202397600455	0.41022202397600455	2.3378605855636143E-05	2.9610499250127753E-05	40	Q5VW38	GPR107	Protein GPR107	GP107_HUMAN	2	-24.74924425770506	0.7525075574229494	H-FCH	H-Naive
H-FCH / H-Naive	Q9NP84	Q9NP84	-0.2960737215904585	0.2960737215904585	2.3412475205792653E-05	2.9630569082619806E-05	36	Q9NP84	TNFRSF12A	Tumor necrosis factor receptor superfamily member 12A	TNR12_HUMAN	1	-18.553405713164395	0.814465942868356	H-FCH	H-Naive
H-FCH / H-Naive	Q6AI08	Q6AI08	-0.15607464601308146	0.15607464601308146	2.3648890623104188E-05	2.990675091106407E-05	40	Q6AI08	HEATR6	HEAT repeat-containing protein 6	HEAT6_HUMAN	4	-10.253638590589965	0.8974636140941004	H-FCH	H-Naive
H-FCH / H-Naive	P34949	P34949	-0.2447455417230947	0.2447455417230947	2.386916769151016E-05	3.016211505368387E-05	40	P34949	MPI	Mannose-6-phosphate isomerase	MPI_HUMAN	3	-15.603536101406712	0.8439646389859329	H-FCH	H-Naive
H-FCH / H-Naive	Q14938	Q14938	-0.12851507387145497	0.12851507387145497	2.4443959607664265E-05	3.084600727290439E-05	40	Q14938	NFIX	Nuclear factor 1 X-type	NFIX_HUMAN	3	-8.522748409441816	0.9147725159055818	H-FCH	H-Naive
H-FCH / H-Naive	Q9NPD3	Q9NPD3	-0.18784967138688038	0.18784967138688038	2.4447899924935774E-05	3.084600727290439E-05	40	Q9NPD3	EXOSC4	Exosome complex component RRP41	EXOS4_HUMAN	5	-12.20867287213434	0.8779132712786566	H-FCH	H-Naive
H-FCH / H-Naive	Q86YS6	Q86YS6	-0.17979011056581665	0.17979011056581665	2.4572738494448436E-05	3.097974086263285E-05	40	Q86YS6	RAB43	Ras-related protein Rab-43	RAB43_HUMAN	5	-11.716857496676036	0.8828314250332396	H-FCH	H-Naive
H-FCH / H-Naive	P23470	P23470	-0.10509593930268377	0.10509593930268377	2.462590093444E-05	3.102297405074281E-05	40	P23470	PTPRG	Receptor-type tyrosine-protein phosphatase gamma	PTPRG_HUMAN	8	-7.025688741279678	0.9297431125872032	H-FCH	H-Naive
H-FCH / H-Naive	P14859	P14859	-0.3643628962889861	0.3643628962889861	2.4838018205056276E-05	3.124339587275891E-05	40	P14859	POU2F1	POU domain, class 2, transcription factor 1	PO2F1_HUMAN	2	-22.318815546398106	0.7768118445360189	H-FCH	H-Naive
H-FCH / H-Naive	Q9NS86	Q9NS86	-0.12361521361410262	0.12361521361410262	2.4838879808817446E-05	3.124339587275891E-05	40	Q9NS86	LANCL2	LanC-like protein 2	LANC2_HUMAN	5	-8.211533801191095	0.917884661988089	H-FCH	H-Naive
H-FCH / H-Naive	Q6RFH5	Q6RFH5	-0.15341661978966778	0.15341661978966778	2.4903804687702948E-05	3.130111231390187E-05	40	Q6RFH5	WDR74	WD repeat-containing protein 74	WDR74_HUMAN	4	-10.08813717738577	0.8991186282261423	H-FCH	H-Naive
H-FCH / H-Naive	Q5SNT2	Q5SNT2	-0.30798404037634247	0.30798404037634247	2.4968766271279595E-05	3.1358786669200654E-05	40	Q5SNT2	TMEM201	Transmembrane protein 201	TM201_HUMAN	3	-19.223028659387463	0.8077697134061254	H-FCH	H-Naive
H-FCH / H-Naive	Q8IXM3	Q8IXM3	-0.11465313560869309	0.11465313560869309	2.5046712636419318E-05	3.143266837730791E-05	40	Q8IXM3	MRPL41	39S ribosomal protein L41, mitochondrial	RM41_HUMAN	3	-7.639565554876593	0.9236043444512341	H-FCH	H-Naive
H-FCH / H-Naive	Q9H444	Q9H444	-0.11151825068017007	0.11151825068017007	2.5076524154319962E-05	3.144607605621817E-05	40	Q9H444	CHMP4B	Charged multivesicular body protein 4b	CHM4B_HUMAN	9	-7.438653976886467	0.9256134602311353	H-FCH	H-Naive
H-FCH / H-Naive	Q9UBS4	Q9UBS4	-0.019397775207925832	0.019397775207925832	2.5104321049893307E-05	3.145693887654314E-05	40	Q9UBS4	DNAJB11	DnaJ homolog subfamily B member 11	DJB11_HUMAN	11	-1.3355526041280763	0.9866444739587192	H-FCH	H-Naive
H-FCH / H-Naive	P13639	P13639	0.05195169717831494	0.05195169717831494	2.5147208123095287E-05	3.148667947781314E-05	40	P13639	EEF2	Elongation factor 2	EF2_HUMAN	42	3.6666391847841817	1.0366663918478418	H-FCH	H-Naive
H-FCH / H-Naive	P61086	P61086	-0.15391256640961798	0.15391256640961798	2.519255633735162E-05	3.151945404764541E-05	40	P61086	UBE2K	Ubiquitin-conjugating enzyme E2 K	UBE2K_HUMAN	7	-10.11904032711688	0.8988095967288312	H-FCH	H-Naive
H-FCH / H-Naive	Q9Y4K1	Q9Y4K1	-0.20111814056982186	0.20111814056982186	2.531021167495751E-05	3.164257642101152E-05	40	Q9Y4K1	CRYBG1	Beta/gamma crystallin domain-containing protein 1	CRBG1_HUMAN	15	-13.01238833218763	0.8698761166781237	H-FCH	H-Naive
H-FCH / H-Naive	P31150	P31150	-0.12298384584650676	0.12298384584650676	2.5717085041968697E-05	3.212681444452625E-05	40	P31150	GDI1	Rab GDP dissociation inhibitor alpha	GDIA_HUMAN	13	-8.17135555142039	0.9182864444857961	H-FCH	H-Naive
H-FCH / H-Naive	P14735	P14735	0.08109664679003471	0.08109664679003471	2.582017140763923E-05	3.221850489959152E-05	40	P14735	IDE	Insulin-degrading enzyme	IDE_HUMAN	25	5.782182520499024	1.0578218252049902	H-FCH	H-Naive
H-FCH / H-Naive	Q4V9L6	Q4V9L6	-0.3961267082920123	0.3961267082920123	2.5829677285682246E-05	3.221850489959152E-05	40	Q4V9L6	TMEM119	Transmembrane protein 119	TM119_HUMAN	5	-24.010431446491665	0.7598956855350834	H-FCH	H-Naive
H-FCH / H-Naive	Q676U5	Q676U5	-0.08282443945701845	0.08282443945701845	2.5900288268828583E-05	3.2282087880177555E-05	40	Q676U5	ATG16L1	Autophagy-related protein 16-1	A16L1_HUMAN	6	-5.579268791800695	0.944207312081993	H-FCH	H-Naive
H-FCH / H-Naive	A9UHW6	A9UHW6	-0.4828133045473458	0.4828133045473458	2.597346564650231E-05	3.234877085064379E-05	40	A9UHW6	MIF4GD	MIF4G domain-containing protein	MI4GD_HUMAN	6	-28.441914450288873	0.7155808554971113	H-FCH	H-Naive
H-FCH / H-Naive	P63261	P63261	-0.2565965665353618	0.2565965665353618	2.6198558704872042E-05	3.2604413709924034E-05	40	P63261	ACTG1	Actin, cytoplasmic 2	ACTG_HUMAN	1	-16.29397155345552	0.8370602844654448	H-FCH	H-Naive
H-FCH / H-Naive	O95967	O95967	0.09509732422112017	0.09509732422112017	2.674806122514621E-05	3.326309580494733E-05	40	O95967	EFEMP2	EGF-containing fibulin-like extracellular matrix protein 2	FBLN4_HUMAN	3	6.813746218075156	1.0681374621807516	H-FCH	H-Naive
H-FCH / H-Naive	Q8IXI2	Q8IXI2	-0.29549419595526094	0.29549419595526094	2.6909400741306285E-05	3.3438439016407816E-05	40	Q8IXI2	RHOT1	Mitochondrial Rho GTPase 1	MIRO1_HUMAN	2	-18.52068232441123	0.8147931767558877	H-FCH	H-Naive
H-FCH / H-Naive	Q15125	Q15125	-0.3051856051977832	0.3051856051977832	2.699469190313147E-05	3.351447673993821E-05	40	Q15125	EBP	3-beta-hydroxysteroid-Delta(8),Delta(7)-isomerase	EBP_HUMAN	1	-19.06619128872602	0.8093380871127398	H-FCH	H-Naive
H-FCH / H-Naive	Q8N9N5	Q8N9N5	0.011173939487576601	0.011173939487576601	2.7011363552565767E-05	3.351447673993821E-05	40	Q8N9N5	BANP	Protein BANP	BANP_HUMAN	2	0.7775256180584611	1.0077752561805846	H-FCH	H-Naive
H-FCH / H-Naive	Q13162	Q13162	-0.10692439518105762	0.10692439518105762	2.7037505958518513E-05	3.352161372232612E-05	40	Q13162	PRDX4	Peroxiredoxin-4	PRDX4_HUMAN	5	-7.143448724461066	0.9285655127553893	H-FCH	H-Naive
H-FCH / H-Naive	O00391	O00391	0.14991028342860777	0.14991028342860777	2.724763702488788E-05	3.374025018091527E-05	40	O00391	QSOX1	Sulfhydryl oxidase 1	QSOX1_HUMAN	11	10.950047365116555	1.1095004736511656	H-FCH	H-Naive
H-FCH / H-Naive	O15234	O15234	-0.2907013010301759	0.2907013010301759	2.7254897956359775E-05	3.374025018091527E-05	40	O15234	CASC3	Protein CASC3	CASC3_HUMAN	3	-18.24954309661987	0.8175045690338013	H-FCH	H-Naive
H-FCH / H-Naive	Q86X83	Q86X83	-0.19728169482548463	0.19728169482548463	2.7332959700620133E-05	3.381142644681678E-05	40	Q86X83	COMMD2	COMM domain-containing protein 2	COMD2_HUMAN	3	-12.780761163080678	0.8721923883691932	H-FCH	H-Naive
H-FCH / H-Naive	Q9UIQ6	Q9UIQ6	0.08466867394901376	0.08466867394901376	2.7363616691972003E-05	3.382389912902404E-05	40	Q9UIQ6	LNPEP	Leucyl-cystinyl aminopeptidase	LCAP_HUMAN	15	6.044417421154047	1.0604441742115405	H-FCH	H-Naive
H-FCH / H-Naive	Q969H8	Q969H8	-0.13765392671149684	0.13765392671149684	2.7399614927420652E-05	3.384295036865482E-05	40	Q969H8	MYDGF	Myeloid-derived growth factor	MYDGF_HUMAN	5	-9.100385995887939	0.9089961400411206	H-FCH	H-Naive
H-FCH / H-Naive	P53680	P53680	-0.12967206462487862	0.12967206462487862	2.759047818976424E-05	3.405311272070001E-05	40	P53680	AP2S1	AP-2 complex subunit sigma	AP2S1_HUMAN	4	-8.596080543586348	0.9140391945641365	H-FCH	H-Naive
H-FCH / H-Naive	Q6ZRP7	Q6ZRP7	-0.17690485796280622	0.17690485796280622	2.7754795198470177E-05	3.423022003472241E-05	40	Q6ZRP7	QSOX2	Sulfhydryl oxidase 2	QSOX2_HUMAN	7	-11.540122957223886	0.8845987704277611	H-FCH	H-Naive
H-FCH / H-Naive	O43866	O43866	1.5179728002109596	1.5179728002109596	2.808264641618995E-05	3.460859873179632E-05	36	O43866	CD5L	CD5 antigen-like	CD5L_HUMAN	2	186.3883487788862	2.863883487788862	H-FCH	H-Naive
H-FCH / H-Naive	Q86XI2	Q86XI2	-0.25777189285484076	0.25777189285484076	2.8110995509337942E-05	3.4612149970982844E-05	40	Q86XI2	NCAPG2	Condensin-2 complex subunit G2	CNDG2_HUMAN	4	-16.36213691885291	0.8363786308114709	H-FCH	H-Naive
H-FCH / H-Naive	Q9UHE8	Q9UHE8	-0.1585417399030184	0.1585417399030184	2.8127635256224496E-05	3.4612149970982844E-05	40	Q9UHE8	STEAP1	Metalloreductase STEAP1	STEA1_HUMAN	4	-10.406979031268548	0.8959302096873145	H-FCH	H-Naive
H-FCH / H-Naive	Q5U5X0	Q5U5X0	-0.3033858742763657	0.3033858742763657	2.8302147451523848E-05	3.4800845482651615E-05	40	Q5U5X0	LYRM7	Complex III assembly factor LYRM7	LYRM7_HUMAN	4	-18.965165108512082	0.8103483489148792	H-FCH	H-Naive
H-FCH / H-Naive	Q13445	Q13445	-0.16212294641916286	0.16212294641916286	2.9010876163187878E-05	3.564565053234744E-05	40	Q13445	TMED1	Transmembrane emp24 domain-containing protein 1	TMED1_HUMAN	4	-10.629100273695713	0.8937089972630429	H-FCH	H-Naive
H-FCH / H-Naive	O14734	O14734	-0.1347659024187541	0.1347659024187541	2.9137477033309158E-05	3.577446769436913E-05	40	O14734	ACOT8	Acyl-coenzyme A thioesterase 8	ACOT8_HUMAN	1	-8.918238541728318	0.9108176145827168	H-FCH	H-Naive
H-FCH / H-Naive	O14713	O14713	-0.21595539143424644	0.21595539143424644	2.9189881892548782E-05	3.580168779841068E-05	40	O14713	ITGB1BP1	Integrin beta-1-binding protein 1	ITBP1_HUMAN	4	-13.90241904409808	0.8609758095590192	H-FCH	H-Naive
H-FCH / H-Naive	Q8TD30	Q8TD30	-0.624444444813677	0.624444444813677	2.9203201543594105E-05	3.580168779841068E-05	40	Q8TD30	GPT2	Alanine aminotransferase 2	ALAT2_HUMAN	3	-35.133048012431786	0.6486695198756821	H-FCH	H-Naive
H-FCH / H-Naive	P60953	P60953	0.10997786452115858	0.10997786452115858	2.9242007387484364E-05	3.5822548543237184E-05	40	P60953	CDC42	Cell division control protein 42 homolog	CDC42_HUMAN	3	7.921167787640804	1.079211677876408	H-FCH	H-Naive
H-FCH / H-Naive	P21291	P21291	-0.1677699021369498	0.1677699021369498	2.9357285061487656E-05	3.5936989308328905E-05	40	P21291	CSRP1	Cysteine and glycine-rich protein 1	CSRP1_HUMAN	4	-10.978229574771026	0.8902177042522897	H-FCH	H-Naive
H-FCH / H-Naive	P43490	P43490	-0.07766005474321985	0.07766005474321985	2.971916169998668E-05	3.635290315087657E-05	40	P43490	NAMPT	Nicotinamide phosphoribosyltransferase	NAMPT_HUMAN	18	-5.240667230280627	0.9475933276971937	H-FCH	H-Naive
H-FCH / H-Naive	P37173	P37173	-0.26711231877703395	0.26711231877703395	2.9965256658979557E-05	3.6626678027778736E-05	40	P37173	TGFBR2	TGF-beta receptor type-2	TGFR2_HUMAN	5	-16.901883567000255	0.8309811643299975	H-FCH	H-Naive
H-FCH / H-Naive	P09429	P09429	-0.11422442610816706	0.11422442610816706	3.0019443810571377E-05	3.666565053832047E-05	40	P09429	HMGB1	High mobility group protein B1	HMGB1_HUMAN	8	-7.612115762440263	0.9238788423755974	H-FCH	H-Naive
H-FCH / H-Naive	O95363	O95363	-0.28060624658738964	0.28060624658738964	3.0214133830802823E-05	3.687604752623597E-05	40	O95363	FARS2	Phenylalanine--tRNA ligase, mitochondrial	SYFM_HUMAN	3	-17.67549978893902	0.8232450021106098	H-FCH	H-Naive
H-FCH / H-Naive	O75925;O75928	O75925;O75928	-0.26528621860946744	0.26528621860946744	3.0253846019053536E-05	3.689712377991396E-05	40	O75925;O75928	PIAS1;PIAS2	E3 SUMO-protein ligase PIAS1;E3 SUMO-protein ligase PIAS2	PIAS1_HUMAN;PIAS2_HUMAN	1	-16.796635016915772	0.8320336498308423	H-FCH	H-Naive
H-FCH / H-Naive	Q15070	Q15070	-0.20529539929466792	0.20529539929466792	3.071638952241662E-05	3.737885760151554E-05	40	Q15070	OXA1L	Mitochondrial inner membrane protein OXA1L	OXA1L_HUMAN	5	-13.263892771072117	0.8673610722892788	H-FCH	H-Naive
H-FCH / H-Naive	Q969T7	Q969T7	-0.4097206296868241	0.4097206296868241	3.069782580403644E-05	3.737885760151554E-05	40	Q969T7	NT5C3B	7-methylguanosine phosphate-specific 5'-nucleotidase	5NT3B_HUMAN	5	-24.72308706212972	0.7527691293787028	H-FCH	H-Naive
H-FCH / H-Naive	Q9NZN5	Q9NZN5	-0.15510168737064764	0.15510168737064764	3.0717053904895065E-05	3.737885760151554E-05	40	Q9NZN5	ARHGEF12	Rho guanine nucleotide exchange factor 12	ARHGC_HUMAN	15	-10.193092912956015	0.8980690708704399	H-FCH	H-Naive
H-FCH / H-Naive	Q92499	Q92499	-0.054802605888319804	0.054802605888319804	3.0758185782736355E-05	3.7401225907410186E-05	40	Q92499	DDX1	ATP-dependent RNA helicase DDX1	DDX1_HUMAN	32	-3.7273842662648216	0.9627261573373518	H-FCH	H-Naive
H-FCH / H-Naive	Q7Z7L7	Q7Z7L7	-0.2741707347947252	0.2741707347947252	3.0787114788644134E-05	3.74087337121441E-05	40	Q7Z7L7	ZER1	Protein zer-1 homolog	ZER1_HUMAN	3	-17.307449930158892	0.8269255006984111	H-FCH	H-Naive
H-FCH / H-Naive	Q6P2E9	Q6P2E9	-0.1027044399012441	0.1027044399012441	3.096722905705796E-05	3.759979658035694E-05	40	Q6P2E9	EDC4	Enhancer of mRNA-decapping protein 4	EDC4_HUMAN	19	-6.871441035348269	0.9312855896465173	H-FCH	H-Naive
H-FCH / H-Naive	P21796	P21796	-0.08732929239794823	0.08732929239794823	3.101172868547913E-05	3.7626038346072095E-05	40	P21796	VDAC1	Voltage-dependent anion-selective channel protein 1	VDAC1_HUMAN	11	-5.873640160456938	0.9412635983954306	H-FCH	H-Naive
H-FCH / H-Naive	P23526	P23526	-0.03314068343561725	0.03314068343561725	3.105849885391551E-05	3.765499418572058E-05	40	P23526	AHCY	Adenosylhomocysteinase	SAHH_HUMAN	18	-2.270953805732978	0.9772904619426702	H-FCH	H-Naive
H-FCH / H-Naive	P78332	P78332	-0.15075958141197704	0.15075958141197704	3.118563878864702E-05	3.7781274995236336E-05	40	P78332	RBM6	RNA-binding protein 6	RBM6_HUMAN	25	-9.922392240936206	0.9007760775906379	H-FCH	H-Naive
H-FCH / H-Naive	P38646	P38646	0.030632908099759784	0.030632908099759784	3.123231480411926E-05	3.780995989541389E-05	40	P38646	HSPA9	Stress-70 protein, mitochondrial	GRP75_HUMAN	40	2.146014042388633	1.0214601404238863	H-FCH	H-Naive
H-FCH / H-Naive	Q15848	Q15848	0.6965432579933021	0.6965432579933021	3.152601453760254E-05	3.813743038985915E-05	30	Q15848	ADIPOQ	Adiponectin	ADIPO_HUMAN	1	62.06170882987205	1.6206170882987205	H-FCH	H-Naive
H-FCH / H-Naive	P18031	P18031	-0.0834714365711389	0.0834714365711389	3.208674517028074E-05	3.8787212544074666E-05	40	P18031	PTPN1	Tyrosine-protein phosphatase non-receptor type 1	PTN1_HUMAN	13	-5.621603618354387	0.9437839638164561	H-FCH	H-Naive
H-FCH / H-Naive	O95602	O95602	-0.08980076740929109	0.08980076740929109	3.241086492875254E-05	3.912148453955153E-05	40	O95602	POLR1A	DNA-directed RNA polymerase I subunit RPA1	RPA1_HUMAN	14	-6.034749607592382	0.9396525039240762	H-FCH	H-Naive
H-FCH / H-Naive	Q13200	Q13200	0.021621294651245508	0.021621294651245508	3.239338332788863E-05	3.912148453955153E-05	40	Q13200	PSMD2	26S proteasome non-ATPase regulatory subunit 2	PSMD2_HUMAN	42	1.509960372464736	1.0150996037246474	H-FCH	H-Naive
H-FCH / H-Naive	Q2PZI1	Q2PZI1	-0.35757819059921614	0.35757819059921614	3.245888985544959E-05	3.915070794010208E-05	40	Q2PZI1	DPY19L1	Probable C-mannosyltransferase DPY19L1	D19L1_HUMAN	2	-21.95263614238193	0.7804736385761807	H-FCH	H-Naive
H-FCH / H-Naive	Q13625	Q13625	-0.13384525692744226	0.13384525692744226	3.249840055004144E-05	3.9169626469404785E-05	40	Q13625	TP53BP2	Apoptosis-stimulating of p53 protein 2	ASPP2_HUMAN	11	-8.860096819631435	0.9113990318036856	H-FCH	H-Naive
H-FCH / H-Naive	O15372	O15372	-0.10205904748412896	0.10205904748412896	3.25553533910631E-05	3.9209524523741935E-05	40	O15372	EIF3H	Eukaryotic translation initiation factor 3 subunit H	EIF3H_HUMAN	11	-6.829770474350805	0.931702295256492	H-FCH	H-Naive
H-FCH / H-Naive	P62857	P62857	-0.13062313687946353	0.13062313687946353	3.2602281495180495E-05	3.9237299251886336E-05	40	P62857	RPS28	40S ribosomal protein S28	RS28_HUMAN	2	-8.656317171184302	0.913436828288157	H-FCH	H-Naive
H-FCH / H-Naive	Q9BZF9	Q9BZF9	-0.06498850929243466	0.06498850929243466	3.274326824462616E-05	3.9378151422213176E-05	40	Q9BZF9	UACA	Uveal autoantigen with coiled-coil domains and ankyrin repeats	UACA_HUMAN	53	-4.404706850898499	0.955952931491015	H-FCH	H-Naive
H-FCH / H-Naive	P78318	P78318	-0.06120027357636593	0.06120027357636593	3.289443375915867E-05	3.9531030043901216E-05	40	P78318	IGBP1	Immunoglobulin-binding protein 1	IGBP1_HUMAN	11	-4.153362414856221	0.9584663758514378	H-FCH	H-Naive
H-FCH / H-Naive	P08473	P08473	-0.19242015555546663	0.19242015555546663	3.3150156488500014E-05	3.9780187786200024E-05	40	P08473	MME	Neprilysin	NEP_HUMAN	14	-12.486357308695217	0.8751364269130478	H-FCH	H-Naive
H-FCH / H-Naive	Q02410	Q02410	-0.3742595136918025	0.3742595136918025	3.3138897376827374E-05	3.9780187786200024E-05	40	Q02410	APBA1	Amyloid-beta A4 precursor protein-binding family A member 1	APBA1_HUMAN	4	-22.849870351961354	0.7715012964803865	H-FCH	H-Naive
H-FCH / H-Naive	P04406	P04406	0.05610890668087437	0.05610890668087437	3.331624757633674E-05	3.992121794132479E-05	40	P04406	GAPDH	Glyceraldehyde-3-phosphate dehydrogenase	G3P_HUMAN	16	3.9657914282766438	1.0396579142827664	H-FCH	H-Naive
H-FCH / H-Naive	P62328	P62328	0.10189666046938474	0.10189666046938474	3.329460955014075E-05	3.992121794132479E-05	40	P62328	TMSB4X	Thymosin beta-4	TYB4_HUMAN	2	7.318341204443746	1.0731834120444375	H-FCH	H-Naive
H-FCH / H-Naive	Q9H410	Q9H410	-0.1832860435882223	0.1832860435882223	3.348710494124868E-05	4.009672288668087E-05	40	Q9H410	DSN1	Kinetochore-associated protein DSN1 homolog	DSN1_HUMAN	2	-11.930525880115173	0.8806947411988483	H-FCH	H-Naive
H-FCH / H-Naive	Q9Y399	Q9Y399	-0.12119652686662474	0.12119652686662474	3.405796566377615E-05	4.075057900381951E-05	40	Q9Y399	MRPS2	28S ribosomal protein S2, mitochondrial	RT02_HUMAN	7	-8.057520830333143	0.9194247916966686	H-FCH	H-Naive
H-FCH / H-Naive	Q6VY07	Q6VY07	-0.11635300036932598	0.11635300036932598	3.4253564091912584E-05	4.095480681243949E-05	40	Q6VY07	PACS1	Phosphofurin acidic cluster sorting protein 1	PACS1_HUMAN	13	-7.748325747696683	0.9225167425230332	H-FCH	H-Naive
H-FCH / H-Naive	Q9UBR2	Q9UBR2	-0.12758290507494668	0.12758290507494668	3.443988999127801E-05	4.114765926283507E-05	40	Q9UBR2	CTSZ	Cathepsin Z	CATZ_HUMAN	5	-8.463623097769435	0.9153637690223057	H-FCH	H-Naive
H-FCH / H-Naive	Q9BUJ2	Q9BUJ2	-0.08487860793914792	0.08487860793914792	3.454710572278381E-05	4.124578199582905E-05	40	Q9BUJ2	HNRNPUL1	Heterogeneous nuclear ribonucleoprotein U-like protein 1	HNRL1_HUMAN	17	-5.7136132435390845	0.9428638675646092	H-FCH	H-Naive
H-FCH / H-Naive	Q96J42	Q96J42	0.3528462603459538	0.3528462603459538	3.4691083553352514E-05	4.138762072693145E-05	40	Q96J42	TXNDC15	Thioredoxin domain-containing protein 15	TXD15_HUMAN	1	27.70776611747412	1.2770776611747412	H-FCH	H-Naive
H-FCH / H-Naive	Q13769	Q13769	-0.1847602620827709	0.1847602620827709	3.4752624920756034E-05	4.143097561256195E-05	40	Q13769	THOC5	THO complex subunit 5 homolog	THOC5_HUMAN	5	-12.020473742402126	0.8797952625759787	H-FCH	H-Naive
H-FCH / H-Naive	Q14008	Q14008	0.10126643980739766	0.10126643980739766	3.4819503787235934E-05	4.148062625088107E-05	40	Q14008	CKAP5	Cytoskeleton-associated protein 5	CKAP5_HUMAN	48	7.271470962467452	1.0727147096246745	H-FCH	H-Naive
H-FCH / H-Naive	Q9Y2S7	Q9Y2S7	-0.11848780383073801	0.11848780383073801	3.496355068907878E-05	4.162206903174911E-05	40	Q9Y2S7	POLDIP2	Polymerase delta-interacting protein 2	PDIP2_HUMAN	9	-7.8847326466385255	0.9211526735336147	H-FCH	H-Naive
H-FCH / H-Naive	Q96HA8	Q96HA8	-0.8168489676211005	0.8168489676211005	3.500547580375782E-05	4.1641825051648234E-05	40	Q96HA8	NTAQ1	Protein N-terminal glutamine amidohydrolase	NTAQ1_HUMAN	1	-43.23195228925138	0.5676804771074861	H-FCH	H-Naive
H-FCH / H-Naive	Q9NVC6	Q9NVC6	-0.5955438516455906	0.5955438516455906	3.50842973567273E-05	4.17054120422702E-05	40	Q9NVC6	MED17	Mediator of RNA polymerase II transcription subunit 17	MED17_HUMAN	7	-33.820506815970084	0.6617949318402991	H-FCH	H-Naive
H-FCH / H-Naive	Q9Y383	Q9Y383	-0.10724199312418237	0.10724199312418237	3.522128672550101E-05	4.183800243982924E-05	40	Q9Y383	LUC7L2	Putative RNA-binding protein Luc7-like 2	LC7L2_HUMAN	7	-7.163888112538331	0.9283611188746167	H-FCH	H-Naive
H-FCH / H-Naive	O75569	O75569	-0.18709471547176584	0.18709471547176584	3.546228611808815E-05	4.206349089331669E-05	40	O75569	PRKRA	Interferon-inducible double-stranded RNA-dependent protein kinase activator A	PRKRA_HUMAN	5	-12.162720037681318	0.8783727996231868	H-FCH	H-Naive
H-FCH / H-Naive	P27986	P27986	-0.2030136415922423	0.2030136415922423	3.545905870403333E-05	4.206349089331669E-05	40	P27986	PIK3R1	Phosphatidylinositol 3-kinase regulatory subunit alpha	P85A_HUMAN	13	-13.126602931625175	0.8687339706837482	H-FCH	H-Naive
H-FCH / H-Naive	Q5H9R7	Q5H9R7	-0.1632784087711699	0.1632784087711699	3.55053288130554E-05	4.208418209708947E-05	40	Q5H9R7	PPP6R3	Serine/threonine-protein phosphatase 6 regulatory subunit 3	PP6R3_HUMAN	13	-10.700649260470597	0.892993507395294	H-FCH	H-Naive
H-FCH / H-Naive	Q9NXG6	Q9NXG6	-0.4729078517755995	0.4729078517755995	3.601106396035671E-05	4.265287402797294E-05	24	Q9NXG6	P4HTM	Transmembrane prolyl 4-hydroxylase	P4HTM_HUMAN	1	-27.948910637579484	0.7205108936242052	H-FCH	H-Naive
H-FCH / H-Naive	Q9P2C4	Q9P2C4	-0.3604964854465394	0.3604964854465394	3.610702319855116E-05	4.273574236027222E-05	40	Q9P2C4	TMEM181	Transmembrane protein 181	TM181_HUMAN	2	-22.11035139470845	0.7788964860529155	H-FCH	H-Naive
H-FCH / H-Naive	P29536	P29536	-0.044762425261551914	0.044762425261551914	3.6156197436265434E-05	4.276315725555423E-05	40	P29536	LMOD1	Leiomodin-1	LMOD1_HUMAN	5	-3.0550552838348066	0.9694494471616519	H-FCH	H-Naive
H-FCH / H-Naive	O60287	O60287	-0.163914409303785	0.163914409303785	3.659845592979038E-05	4.3224038468804156E-05	40	O60287	URB1	Nucleolar pre-ribosomal-associated protein 1	NPA1P_HUMAN	6	-10.740007486691105	0.892599925133089	H-FCH	H-Naive
H-FCH / H-Naive	Q7KZ85	Q7KZ85	-0.08486220330495267	0.08486220330495267	3.6595668159621345E-05	4.3224038468804156E-05	40	Q7KZ85	SUPT6H	Transcription elongation factor SPT6	SPT6H_HUMAN	25	-5.7125411233512775	0.9428745887664872	H-FCH	H-Naive
H-FCH / H-Naive	O75044	O75044	-0.1355390984854922	0.1355390984854922	3.675656887748466E-05	4.337961179797903E-05	40	O75044	SRGAP2	SLIT-ROBO Rho GTPase-activating protein 2	SRGP2_HUMAN	19	-8.967039701778068	0.9103296029822193	H-FCH	H-Naive
H-FCH / H-Naive	Q13418	Q13418	-0.13179180508872554	0.13179180508872554	3.704919396336563E-05	4.367712500017798E-05	40	Q13418	ILK	Integrin-linked protein kinase	ILK_HUMAN	15	-8.730280988760752	0.9126971901123925	H-FCH	H-Naive
H-FCH / H-Naive	Q9NX62	Q9NX62	0.12228378206834109	0.12228378206834109	3.7061794023873646E-05	4.367712500017798E-05	40	Q9NX62	BPNT2	Golgi-resident adenosine 3',5'-bisphosphate 3'-phosphatase	IMPA3_HUMAN	8	8.845652299597994	1.08845652299598	H-FCH	H-Naive
H-FCH / H-Naive	O43920	O43920	-0.21878198415652306	0.21878198415652306	3.724977936085753E-05	4.38672186742477E-05	40	O43920	NDUFS5	NADH dehydrogenase [ubiquinone] iron-sulfur protein 5	NDUS5_HUMAN	4	-14.070940138870435	0.8592905986112956	H-FCH	H-Naive
H-FCH / H-Naive	P24821	P24821	0.10783853142513129	0.10783853142513129	3.729047856689961E-05	4.388371278738938E-05	40	P24821	TNC	Tenascin	TENA_HUMAN	27	7.761253029685333	1.0776125302968533	H-FCH	H-Naive
H-FCH / H-Naive	Q29RF7	Q29RF7	0.099028997458651	0.099028997458651	3.73717750052191E-05	4.394792425506452E-05	40	Q29RF7	PDS5A	Sister chromatid cohesion protein PDS5 homolog A	PDS5A_HUMAN	27	7.105235059901371	1.0710523505990137	H-FCH	H-Naive
H-FCH / H-Naive	Q14112	Q14112	-0.48916672123373933	0.48916672123373933	3.742863217634276E-05	4.398332473045569E-05	38	Q14112	NID2	Nidogen-2	NID2_HUMAN	2	-28.756352851804657	0.7124364714819534	H-FCH	H-Naive
H-FCH / H-Naive	P26641	P26641	0.07437300310889011	0.07437300310889011	3.770350758071148E-05	4.427469033049263E-05	40	P26641	EEF1G	Elongation factor 1-gamma	EF1G_HUMAN	17	5.290334352519066	1.0529033435251907	H-FCH	H-Naive
H-FCH / H-Naive	Q15599	Q15599	-0.08002639195588096	0.08002639195588096	3.777003668631018E-05	4.432115653982437E-05	40	Q15599	SLC9A3R2	Na(+)/H(+) exchange regulatory cofactor NHE-RF2	NHRF2_HUMAN	8	-5.395965983094442	0.9460403401690556	H-FCH	H-Naive
H-FCH / H-Naive	Q9NRL3	Q9NRL3	-0.042636474384457765	0.042636474384457765	3.8090862635770036E-05	4.4665747627108375E-05	40	Q9NRL3	STRN4	Striatin-4	STRN4_HUMAN	12	-2.912092208952066	0.9708790779104793	H-FCH	H-Naive
H-FCH / H-Naive	Q99640	Q99640	-0.5019781471773056	0.5019781471773056	3.838727165791597E-05	4.498123635467844E-05	40	Q99640	PKMYT1	Membrane-associated tyrosine- and threonine-specific cdc2-inhibitory kinase	PMYT1_HUMAN	3	-29.386210186081474	0.7061378981391853	H-FCH	H-Naive
H-FCH / H-Naive	P55884	P55884	-0.07634161205957393	0.07634161205957393	3.851680503100318E-05	4.51008742670721E-05	40	P55884	EIF3B	Eukaryotic translation initiation factor 3 subunit B	EIF3B_HUMAN	26	-5.154029479258915	0.9484597052074109	H-FCH	H-Naive
H-FCH / H-Naive	O14925;Q5SRD1	O14925;Q5SRD1	-0.33471900813973027	0.33471900813973027	3.8591895525752095E-05	4.515663789632488E-05	40	O14925;Q5SRD1	TIMM23;TIMM23B	Mitochondrial import inner membrane translocase subunit Tim23;Mitochondrial import inner membrane translocase subunit Tim23B	TIM23_HUMAN;TI23B_HUMAN	2	-20.706143880354468	0.7929385611964553	H-FCH	H-Naive
H-FCH / H-Naive	O14602;P47813	O14602;P47813	-0.18396729375215884	0.18396729375215884	3.883267419223309E-05	4.5406057163606834E-05	40	O14602;P47813	EIF1AY;EIF1AX	Eukaryotic translation initiation factor 1A, Y-chromosomal;Eukaryotic translation initiation factor 1A, X-chromosomal	IF1AY_HUMAN;IF1AX_HUMAN	3	-11.972103052448624	0.8802789694755138	H-FCH	H-Naive
H-FCH / H-Naive	O95747	O95747	-0.08713127546782357	0.08713127546782357	3.896339069852269E-05	4.552652047503291E-05	40	O95747	OXSR1	Serine/threonine-protein kinase OSR1	OXSR1_HUMAN	16	-5.860719971872575	0.9413928002812743	H-FCH	H-Naive
H-FCH / H-Naive	O43592	O43592	-0.09266088487225849	0.09266088487225849	3.899226863103925E-05	4.552790456635549E-05	40	O43592	XPOT	Exportin-T	XPOT_HUMAN	19	-6.220849527672579	0.9377915047232742	H-FCH	H-Naive
H-FCH / H-Naive	Q63HR2	Q63HR2	-0.35300589137055577	0.35300589137055577	3.9467043031171684E-05	4.604955198243169E-05	40	Q63HR2	TNS2	Tensin-2	TENS2_HUMAN	1	-21.704890099882903	0.782951099001171	H-FCH	H-Naive
H-FCH / H-Naive	Q9Y3A3	Q9Y3A3	-0.22132710720903265	0.22132710720903265	3.9772626429918156E-05	4.6373189965096074E-05	40	Q9Y3A3	MOB4	MOB-like protein phocein	PHOCN_HUMAN	2	-14.22239781291884	0.8577760218708116	H-FCH	H-Naive
H-FCH / H-Naive	P00387	P00387	-0.07034822342979206	0.07034822342979206	4.035197490239753E-05	4.698204443310308E-05	40	P00387	CYB5R3	NADH-cytochrome b5 reductase 3	NB5R3_HUMAN	14	-4.759191252613759	0.9524080874738624	H-FCH	H-Naive
H-FCH / H-Naive	Q86UV5	Q86UV5	-0.1805253864742048	0.1805253864742048	4.0343583385691856E-05	4.698204443310308E-05	40	Q86UV5	USP48	Ubiquitin carboxyl-terminal hydrolase 48	UBP48_HUMAN	12	-11.761839926993488	0.8823816007300651	H-FCH	H-Naive
H-FCH / H-Naive	P10646	P10646	0.2293481293130459	0.2293481293130459	4.0394566162296874E-05	4.6998348740846476E-05	40	P10646	TFPI	Tissue factor pathway inhibitor	TFPI1_HUMAN	2	17.23051324630116	1.1723051324630116	H-FCH	H-Naive
H-FCH / H-Naive	Q8NEZ5	Q8NEZ5	-0.1439468378017381	0.1439468378017381	4.043818391740629E-05	4.7015823451354985E-05	40	Q8NEZ5	FBXO22	F-box only protein 22	FBX22_HUMAN	5	-9.496018771330316	0.9050398122866968	H-FCH	H-Naive
H-FCH / H-Naive	Q13263	Q13263	0.030717281102176888	0.030717281102176888	4.051165103702948E-05	4.706795357235087E-05	40	Q13263	TRIM28	Transcription intermediary factor 1-beta	TIF1B_HUMAN	22	2.151988013091999	1.02151988013092	H-FCH	H-Naive
H-FCH / H-Naive	Q9BZX2	Q9BZX2	0.10279480201988063	0.10279480201988063	4.056342352615932E-05	4.7094822229523955E-05	40	Q9BZX2	UCK2	Uridine-cytidine kinase 2	UCK2_HUMAN	6	7.385172424810715	1.0738517242481072	H-FCH	H-Naive
H-FCH / H-Naive	Q8N5I4	Q8N5I4	-0.21088838850679892	0.21088838850679892	4.060047071621148E-05	4.710456870674078E-05	40	Q8N5I4	DHRSX	Dehydrogenase/reductase SDR family member on chromosome X	DHRSX_HUMAN	2	-13.599497299857221	0.8640050270014278	H-FCH	H-Naive
H-FCH / H-Naive	Q8TAX0	Q8TAX0	-0.2838271732410764	0.2838271732410764	4.081258920922818E-05	4.731727550068486E-05	40	Q8TAX0	OSR1	Protein odd-skipped-related 1	OSR1_HUMAN	1	-17.859090494777284	0.8214090950522271	H-FCH	H-Naive
H-FCH / H-Naive	P16383	P16383	-0.33316173377450964	0.33316173377450964	4.140910342896487E-05	4.794124368818187E-05	40	P16383	GCFC2	Intron Large complex component GCFC2	GCFC2_HUMAN	5	-20.620506268395033	0.7937949373160497	H-FCH	H-Naive
H-FCH / H-Naive	Q9BR61	Q9BR61	-0.247094904563623	0.247094904563623	4.1393880041353425E-05	4.794124368818187E-05	40	Q9BR61	ACBD6	Acyl-CoA-binding domain-containing protein 6	ACBD6_HUMAN	2	-15.740860036738447	0.8425913996326155	H-FCH	H-Naive
H-FCH / H-Naive	O60934	O60934	-0.11443759330886538	0.11443759330886538	4.14902822895125E-05	4.800142440813411E-05	40	O60934	NBN	Nibrin	NBN_HUMAN	12	-7.625765640768134	0.9237423435923187	H-FCH	H-Naive
H-FCH / H-Naive	Q96Q45	Q96Q45	-0.318995057715842	0.318995057715842	4.1814448515950545E-05	4.8342442588060973E-05	38	Q96Q45	TMEM237	Transmembrane protein 237	TM237_HUMAN	2	-19.837192444369855	0.8016280755563014	H-FCH	H-Naive
H-FCH / H-Naive	Q8IU81	Q8IU81	-0.32685272008525157	0.32685272008525157	4.1869918559762516E-05	4.837255524402641E-05	40	Q8IU81	IRF2BP1	Interferon regulatory factor 2-binding protein 1	I2BP1_HUMAN	4	-20.27261365898353	0.7972738634101647	H-FCH	H-Naive
H-FCH / H-Naive	O00139	O00139	-0.128411906836439	0.128411906836439	4.195433519973712E-05	4.843604428958415E-05	40	O00139	KIF2A	Kinesin-like protein KIF2A	KIF2A_HUMAN	15	-8.516206642821821	0.9148379335717818	H-FCH	H-Naive
H-FCH / H-Naive	Q8NFD5	Q8NFD5	-0.12125387071214222	0.12125387071214222	4.212360090600439E-05	4.8563253779432835E-05	40	Q8NFD5	ARID1B	AT-rich interactive domain-containing protein 1B	ARI1B_HUMAN	6	-8.0611752620684	0.919388247379316	H-FCH	H-Naive
H-FCH / H-Naive	Q96GC5	Q96GC5	-0.11475357524729873	0.11475357524729873	4.2116466106482E-05	4.8563253779432835E-05	40	Q96GC5	MRPL48	39S ribosomal protein L48, mitochondrial	RM48_HUMAN	5	-7.645995413914097	0.923540045860859	H-FCH	H-Naive
H-FCH / H-Naive	Q9P2K6	Q9P2K6	-0.17993426615619568	0.17993426615619568	4.292257382338917E-05	4.944969261783588E-05	40	Q9P2K6	KLHL42	Kelch-like protein 42	KLH42_HUMAN	2	-11.725678399476413	0.8827432160052359	H-FCH	H-Naive
H-FCH / H-Naive	Q9Y678	Q9Y678	-0.05756566496470865	0.05756566496470865	4.314104218568606E-05	4.966657797847892E-05	40	Q9Y678	COPG1	Coatomer subunit gamma-1	COPG1_HUMAN	36	-3.91158976403847	0.9608841023596153	H-FCH	H-Naive
H-FCH / H-Naive	P38919	P38919	-0.13329963083100244	0.13329963083100244	4.321880472575419E-05	4.9721284093169976E-05	40	P38919	EIF4A3	Eukaryotic initiation factor 4A-III	IF4A3_HUMAN	15	-8.82562126313381	0.9117437873686619	H-FCH	H-Naive
H-FCH / H-Naive	Q7Z2W9	Q7Z2W9	-0.24275127685548792	0.24275127685548792	4.3282369268654984E-05	4.972481836315081E-05	40	Q7Z2W9	MRPL21	39S ribosomal protein L21, mitochondrial	RM21_HUMAN	3	-15.486792590094723	0.8451320740990528	H-FCH	H-Naive
H-FCH / H-Naive	Q9NWU1	Q9NWU1	-0.263931294349387	0.263931294349387	4.327467931883455E-05	4.972481836315081E-05	40	Q9NWU1	OXSM	3-oxoacyl-[acyl-carrier-protein] synthase, mitochondrial	OXSM_HUMAN	3	-16.718456878794296	0.832815431212057	H-FCH	H-Naive
H-FCH / H-Naive	Q92804	Q92804	-0.14579129611290487	0.14579129611290487	4.3561196842495535E-05	5.0010200844317506E-05	40	Q92804	TAF15	TATA-binding protein-associated factor 2N	RBP56_HUMAN	7	-9.611652465323683	0.9038834753467632	H-FCH	H-Naive
H-FCH / H-Naive	Q96T23	Q96T23	-0.1203713703621706	0.1203713703621706	4.384021435459224E-05	5.0295402930181196E-05	40	Q96T23	RSF1	Remodeling and spacing factor 1	RSF1_HUMAN	8	-8.004918836882435	0.9199508116311756	H-FCH	H-Naive
H-FCH / H-Naive	P16298	P16298	-0.0827660603262219	0.0827660603262219	4.388733036504917E-05	5.031434527206474E-05	40	P16298	PPP3CB	Serine/threonine-protein phosphatase 2B catalytic subunit beta isoform	PP2BB_HUMAN	9	-5.575447948456203	0.944245520515438	H-FCH	H-Naive
H-FCH / H-Naive	P15954	P15954	-0.22366773300177856	0.22366773300177856	4.4081678071591857E-05	5.0474605991687336E-05	40	P15954	COX7C	Cytochrome c oxidase subunit 7C, mitochondrial	COX7C_HUMAN	2	-14.36145040780874	0.8563854959219126	H-FCH	H-Naive
H-FCH / H-Naive	Q9H8M9	Q9H8M9	0.17153630428323532	0.17153630428323532	4.4088524455026156E-05	5.0474605991687336E-05	40	Q9H8M9	EVA1A	Protein eva-1 homolog A	EVA1A_HUMAN	1	12.625718069689773	1.1262571806968977	H-FCH	H-Naive
H-FCH / H-Naive	Q9UGR2	Q9UGR2	-0.03712159975852928	0.03712159975852928	4.4524355069979924E-05	5.093809306544677E-05	40	Q9UGR2	ZC3H7B	Zinc finger CCCH domain-containing protein 7B	Z3H7B_HUMAN	9	-2.540251801011595	0.974597481989884	H-FCH	H-Naive
H-FCH / H-Naive	O14617	O14617	-0.1351375226710245	0.1351375226710245	4.4851758330061955E-05	5.1276975448276685E-05	40	O14617	AP3D1	AP-3 complex subunit delta-1	AP3D1_HUMAN	20	-8.9416970462607	0.910583029537393	H-FCH	H-Naive
H-FCH / H-Naive	Q5QJE6	Q5QJE6	-0.08288900118279482	0.08288900118279482	4.4945986379061184E-05	5.13489934726731E-05	40	Q5QJE6	DNTTIP2	Deoxynucleotidyltransferase terminal-interacting protein 2	TDIF2_HUMAN	9	-5.58349409845632	0.9441650590154368	H-FCH	H-Naive
H-FCH / H-Naive	A0A075B7D8	A0A075B7D8	0.9300830704831337	0.9300830704831337	4.516761862123818E-05	5.153057946794974E-05	24	A0A075B7D8	IGHV3OR15-7	Immunoglobulin heavy variable 3/OR15-7 (pseudogene) (Fragment)	A0A075B7D8_HUMAN	1	90.53857051738296	1.9053857051738297	H-FCH	H-Naive
H-FCH / H-Naive	Q58WW2	Q58WW2	-0.2165938421354843	0.2165938421354843	4.514354623599876E-05	5.153057946794974E-05	40	Q58WW2	DCAF6	DDB1- and CUL4-associated factor 6	DCAF6_HUMAN	6	-13.940512264189742	0.8605948773581026	H-FCH	H-Naive
H-FCH / H-Naive	Q9BRZ2	Q9BRZ2	-0.13586381777564835	0.13586381777564835	4.547677054317125E-05	5.184730289387902E-05	40	Q9BRZ2	TRIM56	E3 ubiquitin-protein ligase TRIM56	TRI56_HUMAN	5	-8.987526936423107	0.9101247306357689	H-FCH	H-Naive
H-FCH / H-Naive	O95881	O95881	0.2877421940555175	0.2877421940555175	4.5711026143042785E-05	5.2078258474817984E-05	40	O95881	TXNDC12	Thioredoxin domain-containing protein 12	TXD12_HUMAN	4	22.072835211713972	1.2207283521171397	H-FCH	H-Naive
H-FCH / H-Naive	P09211	P09211	-0.11190377209003739	0.11190377209003739	4.597668168909062E-05	5.2344643141873266E-05	40	P09211	GSTP1	Glutathione S-transferase P	GSTP1_HUMAN	9	-7.463385200177919	0.9253661479982208	H-FCH	H-Naive
H-FCH / H-Naive	Q8N6L1	Q8N6L1	-0.2662332039151766	0.2662332039151766	4.652573766234878E-05	5.29330883853989E-05	40	Q8N6L1	KRTCAP2	Keratinocyte-associated protein 2	KTAP2_HUMAN	1	-16.85123180125879	0.8314876819874121	H-FCH	H-Naive
H-FCH / H-Naive	O95861	O95861	0.068273106490403	0.068273106490403	4.673605196858889E-05	5.313559435432929E-05	40	O95861	BPNT1	3'(2'),5'-bisphosphate nucleotidase 1	BPNT1_HUMAN	7	4.846093352560343	1.0484609335256034	H-FCH	H-Naive
H-FCH / H-Naive	Q86W42	Q86W42	-0.13947753626868867	0.13947753626868867	4.708970819393376E-05	5.350067745046795E-05	40	Q86W42	THOC6	THO complex subunit 6 homolog	THOC6_HUMAN	4	-9.215213231075348	0.9078478676892465	H-FCH	H-Naive
H-FCH / H-Naive	Q71RC2	Q71RC2	-0.1830706264826367	0.1830706264826367	4.740251125525991E-05	5.381887327599952E-05	40	Q71RC2	LARP4	La-related protein 4	LARP4_HUMAN	13	-11.917374737896713	0.8808262526210329	H-FCH	H-Naive
H-FCH / H-Naive	P08237	P08237	-0.10488621388924127	0.10488621388924127	4.7765484247868354E-05	5.4193551486194325E-05	40	P08237	PFKM	ATP-dependent 6-phosphofructokinase, muscle type	PFKAM_HUMAN	15	-7.012172029375751	0.9298782797062425	H-FCH	H-Naive
H-FCH / H-Naive	O75934	O75934	-0.24224843493872877	0.24224843493872877	4.8188386032703227E-05	5.4635659750182154E-05	40	O75934	BCAS2	Pre-mRNA-splicing factor SPF27	SPF27_HUMAN	5	-15.457330930596925	0.8454266906940308	H-FCH	H-Naive
H-FCH / H-Naive	Q9UK97	Q9UK97	-0.2754944996128737	0.2754944996128737	4.824691483829492E-05	5.466431977543547E-05	40	Q9UK97	FBXO9	F-box only protein 9	FBX9_HUMAN	3	-17.383290825132192	0.8261670917486781	H-FCH	H-Naive
H-FCH / H-Naive	P07900	P07900	0.04057824669778779	0.04057824669778779	4.834727715361042E-05	5.474030553755891E-05	40	P07900	HSP90AA1	Heat shock protein HSP 90-alpha	HS90A_HUMAN	26	2.852598762270153	1.0285259876227015	H-FCH	H-Naive
H-FCH / H-Naive	Q9H2P9	Q9H2P9	-0.16240832606697722	0.16240832606697722	4.851716992616371E-05	5.489485709470967E-05	40	Q9H2P9	DPH5	Diphthine methyl ester synthase	DPH5_HUMAN	3	-10.646776991778895	0.893532230082211	H-FCH	H-Naive
H-FCH / H-Naive	Q9Y6D5	Q9Y6D5	0.1238764527304998	0.1238764527304998	4.8761032334356366E-05	5.51328316077592E-05	40	Q9Y6D5	ARFGEF2	Brefeldin A-inhibited guanine nucleotide-exchange protein 2	BIG2_HUMAN	11	8.965879371608843	1.0896587937160884	H-FCH	H-Naive
H-FCH / H-Naive	Q15311	Q15311	-0.15700573622019484	0.15700573622019484	4.9461780629897786E-05	5.5886712959142245E-05	40	Q15311	RALBP1	RalA-binding protein 1	RBP1_HUMAN	4	-10.311540639844862	0.8968845936015514	H-FCH	H-Naive
H-FCH / H-Naive	Q5JTZ9	Q5JTZ9	-0.0934717604777956	0.0934717604777956	4.951675806178883E-05	5.591040539394289E-05	40	Q5JTZ9	AARS2	Alanine--tRNA ligase, mitochondrial	SYAM_HUMAN	15	-6.273543865002173	0.9372645613499783	H-FCH	H-Naive
H-FCH / H-Naive	Q03111	Q03111	-0.19568923897162377	0.19568923897162377	4.988989767028715E-05	5.629306229921214E-05	40	Q03111	MLLT1	Protein ENL	ENL_HUMAN	3	-12.684434866050221	0.8731556513394978	H-FCH	H-Naive
H-FCH / H-Naive	P05154	P05154	0.28632238529637893	0.28632238529637893	4.9947044226188536E-05	5.6318889374385436E-05	40	P05154	SERPINA5	Plasma serine protease inhibitor	IPSP_HUMAN	4	21.952757982331626	1.2195275798233163	H-FCH	H-Naive
H-FCH / H-Naive	P49005	P49005	-0.2251095292767698	0.2251095292767698	5.032853787936468E-05	5.671015508819434E-05	40	P49005	POLD2	DNA polymerase delta subunit 2	DPOD2_HUMAN	5	-14.446992854852425	0.8555300714514757	H-FCH	H-Naive
H-FCH / H-Naive	Q05639	Q05639	-0.2763680758377595	0.2763680758377595	5.038290441567687E-05	5.67325307255978E-05	40	Q05639	EEF1A2	Elongation factor 1-alpha 2	EF1A2_HUMAN	5	-17.433301495854437	0.8256669850414556	H-FCH	H-Naive
H-FCH / H-Naive	Q9H553	Q9H553	-0.09876366235504988	0.09876366235504988	5.07641023993042E-05	5.7122644999627736E-05	40	Q9H553	ALG2	Alpha-1,3/1,6-mannosyltransferase ALG2	ALG2_HUMAN	4	-6.616709012101818	0.9338329098789818	H-FCH	H-Naive
H-FCH / H-Naive	Q9UPT8	Q9UPT8	-0.10317244577195508	0.10317244577195508	5.098920359901441E-05	5.733669679670294E-05	40	Q9UPT8	ZC3H4	Zinc finger CCCH domain-containing protein 4	ZC3H4_HUMAN	6	-6.901646756226021	0.9309835324377398	H-FCH	H-Naive
H-FCH / H-Naive	P49748	P49748	-0.06342147328940755	0.06342147328940755	5.1073099746026275E-05	5.739178125937608E-05	40	P49748	ACADVL	Very long-chain specific acyl-CoA dehydrogenase, mitochondrial	ACADV_HUMAN	22	-4.300816113519124	0.9569918388648088	H-FCH	H-Naive
H-FCH / H-Naive	O60664	O60664	-0.12580450532318735	0.12580450532318735	5.1110471854815125E-05	5.739454626319404E-05	40	O60664	PLIN3	Perilipin-3	PLIN3_HUMAN	19	-8.35071729263045	0.9164928270736955	H-FCH	H-Naive
H-FCH / H-Naive	Q9BXX0	Q9BXX0	0.1396334880391667	0.1396334880391667	5.1191886272707816E-05	5.744673108008987E-05	40	Q9BXX0	EMILIN2	EMILIN-2	EMIL2_HUMAN	15	10.162521603795028	1.1016252160379503	H-FCH	H-Naive
H-FCH / H-Naive	O15511	O15511	0.04888309222568278	0.04888309222568278	5.139649170741418E-05	5.763699342905111E-05	40	O15511	ARPC5	Actin-related protein 2/3 complex subunit 5	ARPC5_HUMAN	5	3.446375108248856	1.0344637510824886	H-FCH	H-Naive
H-FCH / H-Naive	O60830	O60830	-0.3220194926538946	0.3220194926538946	5.178884656408666E-05	5.803739860351635E-05	40	O60830	TIMM17B	Mitochondrial import inner membrane translocase subunit Tim17-B	TI17B_HUMAN	1	-20.005068007798332	0.7999493199220167	H-FCH	H-Naive
H-FCH / H-Naive	Q9NV35	Q9NV35	-0.14876554913501008	0.14876554913501008	5.202910029165703E-05	5.826692158003009E-05	40	Q9NV35	NUDT15	Nucleotide triphosphate diphosphatase NUDT15	NUD15_HUMAN	3	-9.79780468819934	0.9020219531180066	H-FCH	H-Naive
H-FCH / H-Naive	Q9NYS0	Q9NYS0	-0.23510927369904802	0.23510927369904802	5.250572879461107E-05	5.8760665853193064E-05	40	Q9NYS0	NKIRAS1	NF-kappa-B inhibitor-interacting Ras-like protein 1	KBRS1_HUMAN	4	-15.0379355908015	0.849620644091985	H-FCH	H-Naive
H-FCH / H-Naive	Q7Z3E2	Q7Z3E2	-0.07550764479218831	0.07550764479218831	5.294171132995101E-05	5.9208281242475834E-05	40	Q7Z3E2	CCDC186	Coiled-coil domain-containing protein 186	CC186_HUMAN	7	-5.099186772433706	0.9490081322756629	H-FCH	H-Naive
H-FCH / H-Naive	O75368	O75368	-0.10863507503607844	0.10863507503607844	5.298125781545132E-05	5.921222831312167E-05	40	O75368	SH3BGRL	Adapter SH3BGRL	SH3L1_HUMAN	6	-7.253488398298535	0.9274651160170146	H-FCH	H-Naive
H-FCH / H-Naive	Q07092	Q07092	-0.3673302884575734	0.3673302884575734	5.318197784128837E-05	5.935585306929945E-05	40	Q07092	COL16A1	Collagen alpha-1(XVI) chain	COGA1_HUMAN	2	-22.478429070202345	0.7752157092979766	H-FCH	H-Naive
H-FCH / H-Naive	Q96EI5	Q96EI5	-0.13887136100720962	0.13887136100720962	5.315199354713184E-05	5.935585306929945E-05	40	Q96EI5	TCEAL4	Transcription elongation factor A protein-like 4	TCAL4_HUMAN	5	-9.177060292878569	0.9082293970712143	H-FCH	H-Naive
H-FCH / H-Naive	O60291	O60291	-0.43219652365654776	0.43219652365654776	5.326413612836796E-05	5.940721831413632E-05	40	O60291	MGRN1	E3 ubiquitin-protein ligase MGRN1	MGRN1_HUMAN	2	-25.88674589152562	0.7411325410847438	H-FCH	H-Naive
H-FCH / H-Naive	P60468	P60468	-0.10415066277088532	0.10415066277088532	5.336084098658443E-05	5.9474727174199877E-05	40	P60468	SEC61B	Protein transport protein Sec61 subunit beta	SC61B_HUMAN	3	-6.964750545348231	0.9303524945465177	H-FCH	H-Naive
H-FCH / H-Naive	P08253	P08253	-0.25074591405382246	0.25074591405382246	5.36783263972332E-05	5.9747575218044274E-05	40	P08253	MMP2	72 kDa type IV collagenase	MMP2_HUMAN	6	-15.953823955179946	0.8404617604482005	H-FCH	H-Naive
H-FCH / H-Naive	P49821	P49821	-0.20506826845932374	0.20506826845932374	5.3648297368611796E-05	5.9747575218044274E-05	40	P49821	NDUFV1	NADH dehydrogenase [ubiquinone] flavoprotein 1, mitochondrial	NDUV1_HUMAN	7	-13.250236388549752	0.8674976361145025	H-FCH	H-Naive
H-FCH / H-Naive	Q7Z4W1	Q7Z4W1	-0.24599934955072095	0.24599934955072095	5.41611401680161E-05	6.024419109351724E-05	40	Q7Z4W1	DCXR	L-xylulose reductase	DCXR_HUMAN	3	-15.676850957308242	0.8432314904269176	H-FCH	H-Naive
H-FCH / H-Naive	Q5VT52	Q5VT52	-0.309155248925859	0.309155248925859	5.488824901297375E-05	6.0970460390087064E-05	38	Q5VT52	RPRD2	Regulation of nuclear pre-mRNA domain-containing protein 2	RPRD2_HUMAN	3	-19.288578401609403	0.807114215983906	H-FCH	H-Naive
H-FCH / H-Naive	Q9Y5J9	Q9Y5J9	-0.37639581955654877	0.37639581955654877	5.4856268706046994E-05	6.0970460390087064E-05	40	Q9Y5J9	TIMM8B	Mitochondrial import inner membrane translocase subunit Tim8 B	TIM8B_HUMAN	4	-22.964027746362813	0.7703597225363719	H-FCH	H-Naive
H-FCH / H-Naive	Q9BUL8	Q9BUL8	-0.14710389705416124	0.14710389705416124	5.611182190836158E-05	6.227183803086083E-05	40	Q9BUL8	PDCD10	Programmed cell death protein 10	PDC10_HUMAN	4	-9.693852702003625	0.9030614729799638	H-FCH	H-Naive
H-FCH / H-Naive	Q9GZV5	Q9GZV5	-0.550856110539172	0.550856110539172	5.613556202052052E-05	6.227183803086083E-05	40	Q9GZV5	WWTR1	WW domain-containing transcription regulator protein 1	WWTR1_HUMAN	2	-31.73850627771625	0.6826149372228375	H-FCH	H-Naive
H-FCH / H-Naive	Q8N8S7	Q8N8S7	-0.0815371758945759	0.0815371758945759	5.642885134450615E-05	6.255497748507629E-05	40	Q8N8S7	ENAH	Protein enabled homolog	ENAH_HUMAN	13	-5.49498305969125	0.9450501694030875	H-FCH	H-Naive
H-FCH / H-Naive	O94919	O94919	-0.23830846125326227	0.23830846125326227	5.664782645353095E-05	6.275540882048847E-05	40	O94919	ENDOD1	Endonuclease domain-containing 1 protein	ENDD1_HUMAN	4	-15.226130894762324	0.8477386910523768	H-FCH	H-Naive
H-FCH / H-Naive	Q9UBY9	Q9UBY9	-0.22185076019687888	0.22185076019687888	5.677457925500844E-05	6.28534735994841E-05	40	Q9UBY9	HSPB7	Heat shock protein beta-7	HSPB7_HUMAN	3	-14.253526738666956	0.8574647326133304	H-FCH	H-Naive
H-FCH / H-Naive	Q14444	Q14444	0.11231478732206787	0.11231478732206787	5.6864140509191253E-05	6.291026042874188E-05	40	Q14444	CAPRIN1	Caprin-1	CAPR1_HUMAN	16	8.096123550581424	1.0809612355058142	H-FCH	H-Naive
H-FCH / H-Naive	O14763	O14763	-0.3092639217205463	0.3092639217205463	5.738996579448594E-05	6.344929641300262E-05	40	O14763	TNFRSF10B	Tumor necrosis factor receptor superfamily member 10B	TR10B_HUMAN	2	-19.294657860649355	0.8070534213935064	H-FCH	H-Naive
H-FCH / H-Naive	P51531	P51531	-0.18751355592083468	0.18751355592083468	5.7471779341294386E-05	6.349704653030106E-05	40	P51531	SMARCA2	Probable global transcription activator SNF2L2	SMCA2_HUMAN	10	-12.188217086527953	0.8781178291347205	H-FCH	H-Naive
H-FCH / H-Naive	P31749	P31749	-0.07165384008519642	0.07165384008519642	5.781262175813963E-05	6.382740874341415E-05	40	P31749	AKT1	RAC-alpha serine/threonine-protein kinase	AKT1_HUMAN	10	-4.845343719435514	0.9515465628056449	H-FCH	H-Naive
H-FCH / H-Naive	Q9Y696	Q9Y696	0.11729373039368567	0.11729373039368567	5.784844223095322E-05	6.382740874341415E-05	40	Q9Y696	CLIC4	Chloride intracellular channel protein 4	CLIC4_HUMAN	8	8.469822918065063	1.0846982291806506	H-FCH	H-Naive
H-FCH / H-Naive	Q7Z6E9	Q7Z6E9	-0.342610847330161	0.342610847330161	5.8349712400881396E-05	6.433730864322538E-05	40	Q7Z6E9	RBBP6	E3 ubiquitin-protein ligase RBBP6	RBBP6_HUMAN	4	-21.13871341364648	0.7886128658635352	H-FCH	H-Naive
H-FCH / H-Naive	P31751	P31751	-0.20536967466246087	0.20536967466246087	5.875121988343569E-05	6.473659885279377E-05	40	P31751	AKT2	RAC-beta serine/threonine-protein kinase	AKT2_HUMAN	8	-13.268358157205185	0.8673164184279482	H-FCH	H-Naive
H-FCH / H-Naive	Q12899	Q12899	-0.17191950736576062	0.17191950736576062	5.941576672897737E-05	6.538120515558155E-05	40	Q12899	TRIM26	Tripartite motif-containing protein 26	TRI26_HUMAN	5	-11.233913863439282	0.8876608613656072	H-FCH	H-Naive
H-FCH / H-Naive	Q13586	Q13586	-0.06579916759432629	0.06579916759432629	5.937961315684478E-05	6.538120515558155E-05	40	Q13586	STIM1	Stromal interaction molecule 1	STIM1_HUMAN	14	-4.458407284758481	0.9554159271524152	H-FCH	H-Naive
H-FCH / H-Naive	P13196	P13196	-0.22515295468712987	0.22515295468712987	5.947425284134051E-05	6.540178707101258E-05	40	P13196	ALAS1	5-aminolevulinate synthase, non-specific, mitochondrial	HEM1_HUMAN	5	-14.449567978786682	0.8555043202121332	H-FCH	H-Naive
H-FCH / H-Naive	Q8TCE6	Q8TCE6	-0.15899368290128013	0.15899368290128013	5.970277968234067E-05	6.55790839424486E-05	40	Q8TCE6	DENND10	DENN domain-containing protein 10	DEN10_HUMAN	6	-10.43504081555281	0.8956495918444719	H-FCH	H-Naive
H-FCH / H-Naive	Q9H223	Q9H223	0.06199578069585505	0.06199578069585505	5.971526074321505E-05	6.55790839424486E-05	40	Q9H223	EHD4	EH domain-containing protein 4	EHD4_HUMAN	15	4.390887440264235	1.0439088744026424	H-FCH	H-Naive
H-FCH / H-Naive	O94888	O94888	-0.1823438262641097	0.1823438262641097	6.0053862232875345E-05	6.586294163498806E-05	40	O94888	UBXN7	UBX domain-containing protein 7	UBXN7_HUMAN	3	-11.872989335729411	0.8812701066427059	H-FCH	H-Naive
H-FCH / H-Naive	Q01970	Q01970	-0.06558589377725647	0.06558589377725647	6.0046425485285135E-05	6.586294163498806E-05	40	Q01970	PLCB3	1-phosphatidylinositol 4,5-bisphosphate phosphodiesterase beta-3	PLCB3_HUMAN	20	-4.444282313232318	0.9555571768676768	H-FCH	H-Naive
H-FCH / H-Naive	Q8IUH4	Q8IUH4	-0.29782675853292995	0.29782675853292995	6.071970791145404E-05	6.654879987095364E-05	40	Q8IUH4	ZDHHC13	Palmitoyltransferase ZDHHC13	ZDH13_HUMAN	2	-18.652312393709913	0.8134768760629009	H-FCH	H-Naive
H-FCH / H-Naive	Q12849	Q12849	-0.06829515413563897	0.06829515413563897	6.175550330035233E-05	6.763893899119203E-05	40	Q12849	GRSF1	G-rich sequence factor 1	GRSF1_HUMAN	7	-4.62355955495215	0.9537644044504785	H-FCH	H-Naive
H-FCH / H-Naive	P07339	P07339	-0.08396196730390068	0.08396196730390068	6.186452087329E-05	6.771323056969958E-05	40	P07339	CTSD	Cathepsin D	CATD_HUMAN	13	-5.653687761605042	0.9434631223839496	H-FCH	H-Naive
H-FCH / H-Naive	Q9UKS6	Q9UKS6	-0.046730265219589985	0.046730265219589985	6.194279839131366E-05	6.775379943800376E-05	40	Q9UKS6	PACSIN3	Protein kinase C and casein kinase substrate in neurons protein 3	PACN3_HUMAN	10	-3.187198309781547	0.9681280169021845	H-FCH	H-Naive
[truncated: 2,754 more rows]
