# Supplementary material for: Human Serum, Following Absorption of Fish Cartilage Hydrolysate, Promotes Dermal Fibroblast Healing through Anti-Inflammatory and Immunomodulatory Proteins
Source: Biomedicines. 2024 Sep 19;12(9):2132. doi: 10.3390/biomedicines12092132 (PMC11430497; doi:10.3390/biomedicines12092132)
Supplement: Supplementary file 1 [file biomedicines-12-02132-s001.zip › biomedicines-3126335-supplementary/Table S3-GO_term.xlsx]

## Sheet: C1-C2
GO ID	GO description	p-val	corrected p-val	cluster frequency	total frequency	genes
5576	extracellular region	2.2700E-37	4.1177E-34	56/91 61.5%	526/6070 8.6%	SERPINA3 IGHM ORM1 PGLYRP2 SERPINA1 HP IGKV3D-11 ORM2 IGHG3 IGHG4 IGHG1 IGHG2 CCN1 HGFAC SERPINF1 ADIPOQ IGKV3D-20 APOA2 APOA1 GREM1 AZGP1 IGKV4-1 SERPING1 CFB GPLD1 C1QB APCS ITIH2 CFH C1S SERPINC1 SAA4 CD5L AFM A1BG ITIH1 C2 C3 HPX C5 TTR IGKC APOH C9 A2M GC F10 IGKV1-5 CP AGT TF PROC LRG1 APOC2 ALB C1QC
2526	acute inflammatory response	1.1101E-20	1.0068E-17	19/91 20.8%	63/6070 1.0%	C1QB SERPINA3 APCS ORM1 SERPINA1 CFH C1S SAA4 APOA2 ORM2 C2 C3 C5 TF C9 SERPING1 A2M CFB C1QC
6955	immune response	2.9931E-19	1.8098E-16	27/91 29.6%	201/6070 3.3%	C1QB IGHM PGLYRP2 CFH C1S IGKV3D-11 C2 IGHG3 C3 IGHG4 IGHG1 C5 IGHG2 IGKC CLP1 C9 IGHA1 GBP2 IGHA2 IGKV1-5 IGKV3D-20 AZGP1 IGKV4-1 SERPING1 POLR3H CFB C1QC
5615	extracellular space	2.0663E-18	9.3705E-16	29/91 31.8%	260/6070 4.2%	C1QB APCS ORM1 SERPINA1 CFH SERPINC1 SAA4 CD5L HP AFM ORM2 C2 C3 HPX C5 APOH A2M GC HGFAC SERPINF1 ADIPOQ APOA2 APOA1 CP AGT GREM1 TF APOC2 ALB
3823	antigen binding	3.5843E-18	1.3004E-15	13/91 14.2%	25/6070 0.4%	IGHM IGKV1-5 IGKV3D-20 IGKV3D-11 IGHG3 IGHG4 IGHG1 IGHG2 IGKC IGKV4-1 IGLC2 IGHA1 IGHA2
44421	extracellular region part	5.0414E-17	1.5242E-14	30/91 32.9%	317/6070 5.2%	C1QB APCS ORM1 SERPINA1 CFH SERPINC1 SAA4 CD5L HP AFM ORM2 C2 C3 HPX C5 APOH A2M GC HGFAC SERPINF1 ADIPOQ APOA2 APOA1 CP AGT GREM1 TF APOC2 ALB GPLD1
6952	defense response	1.2251E-16	3.1747E-14	24/91 26.3%	187/6070 3.0%	C1QB SERPINA3 APCS ORM1 PGLYRP2 SERPINA1 CFH C1S SAA4 CD5L HP APOA2 ORM2 C2 C3 C5 TF CLP1 C9 SERPING1 POLR3H A2M CFB C1QC
2376	immune system process	8.7480E-16	1.9836E-13	29/91 31.8%	324/6070 5.3%	C1QB IGHM PGLYRP2 CFH C1S IGKV3D-11 ITIH1 C2 IGHG3 C3 IGHG4 IGHG1 C5 IGHG2 IGKC CLP1 C9 IGHA1 GBP2 IGHA2 IGKV1-5 IGKV3D-20 AZGP1 OSTM1 IGKV4-1 SERPING1 POLR3H CFB C1QC
6954	inflammatory response	4.6761E-15	9.4249E-13	19/91 20.8%	119/6070 1.9%	C1QB SERPINA3 APCS ORM1 SERPINA1 CFH C1S SAA4 APOA2 ORM2 C2 C3 C5 TF C9 SERPING1 A2M CFB C1QC
9611	response to wounding	6.1681E-14	1.1189E-11	23/91 25.2%	221/6070 3.6%	C1QB SERPINA3 APCS ORM1 SERPINA1 CFH C1S F10 SERPINC1 SAA4 APOA2 ORM2 C2 C3 C5 TF APOH C9 SERPING1 CD9 A2M CFB C1QC
50896	response to stimulus	3.5240E-13	5.8114E-11	50/91 54.9%	1247/6070 20.5%	SERPINA3 IGHM ORM1 PGLYRP2 SERPINA1 HP IGKV3D-11 ORM2 IGHG3 IGHG4 IGHG1 IGHG2 CLP1 CCN1 SERPINF1 ADIPOQ IGKV3D-20 APOA2 AZGP1 IGKV4-1 SERPING1 CFB C1QB APCS CFH C1S SERPINC1 SAA4 CD5L C2 C3 C5 ATXN1 IGKC APOH C9 A2M IGHA1 GBP2 IGHA2 PRPH F10 IGKV1-5 AGT TF APOC2 ALB CD9 POLR3H C1QC
2541	activation of plasma proteins involved in acute inflammatory response	1.4403E-12	2.0829E-10	11/91 12.0%	35/6070 0.5%	C3 C1QB C5 TF CFH C1S C9 SERPING1 CFB C2 C1QC
48583	regulation of response to stimulus	1.4927E-12	2.0829E-10	22/91 24.1%	231/6070 3.8%	C1QB CFH C1S SERPINC1 SERPINF1 ADIPOQ APOA2 APOA1 AGT C2 C3 GREM1 HPX C5 TF PROC APOH C9 SERPING1 A2M CFB C1QC
51605	protein maturation by peptide bond cleavage	9.9078E-12	1.2838E-9	12/91 13.1%	53/6070 0.8%	C3 C1QB C5 TF CFH C1S APOH C9 SERPING1 CFB C2 C1QC
6956	complement activation	3.3830E-11	4.0911E-9	10/91 10.9%	34/6070 0.5%	C3 C1QB C5 CFH C1S C9 SERPING1 CFB C2 C1QC
45087	innate immune response	3.9930E-11	4.5271E-9	13/91 14.2%	74/6070 1.2%	C1QB PGLYRP2 CFH C1S C2 C3 C5 CLP1 C9 SERPING1 POLR3H CFB C1QC
2682	regulation of immune system process	5.4478E-11	5.8131E-9	18/91 19.7%	174/6070 2.8%	C1QB ORM1 CFH C1S ADIPOQ APOA2 APOA1 ORM2 C2 C3 GREM1 HPX C5 C9 SERPING1 A2M CFB C1QC
16485	protein processing	1.2928E-10	1.3029E-8	12/91 13.1%	65/6070 1.0%	C3 C1QB C5 TF CFH C1S APOH C9 SERPING1 CFB C2 C1QC
6959	humoral immune response	2.6548E-10	2.5346E-8	10/91 10.9%	41/6070 0.6%	C3 C1QB C5 CFH C1S C9 SERPING1 CFB C2 C1QC
50776	regulation of immune response	4.0887E-10	3.7084E-8	14/91 15.3%	107/6070 1.7%	C1QB CFH C1S APOA2 APOA1 C2 C3 HPX C5 C9 SERPING1 A2M CFB C1QC
51604	protein maturation	5.3541E-10	4.6250E-8	12/91 13.1%	73/6070 1.2%	C3 C1QB C5 TF CFH C1S APOH C9 SERPING1 CFB C2 C1QC
2455	humoral immune response mediated by circulating immunoglobulin	1.1294E-9	8.9076E-8	8/91 8.7%	24/6070 0.3%	C3 C1QB C5 C1S C9 SERPING1 C2 C1QC
6958	complement activation, classical pathway	1.1294E-9	8.9076E-8	8/91 8.7%	24/6070 0.3%	C3 C1QB C5 C1S C9 SERPING1 C2 C1QC
32101	regulation of response to external stimulus	2.4972E-9	1.8875E-7	12/91 13.1%	83/6070 1.3%	C3 GREM1 C5 TF PROC SERPINC1 SERPINF1 APOH ADIPOQ SERPING1 A2M AGT
4857	enzyme inhibitor activity	6.1608E-9	4.4703E-7	14/91 15.3%	131/6070 2.1%	SERPINA3 SERPINA1 ITIH2 SERPINC1 SERPINF1 APOA2 ITIH1 AGT C3 C5 CLP1 APOC2 SERPING1 A2M
50778	positive regulation of immune response	7.7243E-9	5.3892E-7	11/91 12.0%	73/6070 1.2%	C3 C1QB HPX C5 CFH C1S C9 SERPING1 CFB C2 C1QC
48584	positive regulation of response to stimulus	9.1326E-9	6.1358E-7	13/91 14.2%	113/6070 1.8%	C1QB CFH C1S AGT C2 C3 HPX C5 TF C9 SERPING1 CFB C1QC
2253	activation of immune response	1.0034E-8	6.5005E-7	10/91 10.9%	58/6070 0.9%	C3 C1QB C5 CFH C1S C9 SERPING1 CFB C2 C1QC
6950	response to stress	1.5741E-8	9.8460E-7	32/91 35.1%	756/6070 12.4%	C1QB SERPINA3 APCS ORM1 PGLYRP2 SERPINA1 CFH C1S SERPINC1 SAA4 CD5L HP ORM2 C2 C3 C5 CLP1 APOH C9 CCN1 A2M F10 ADIPOQ APOA2 AGT TF ALB SERPING1 CD9 POLR3H CFB C1QC
19724	B cell mediated immunity	1.9096E-8	1.1174E-6	8/91 8.7%	33/6070 0.5%	C3 C1QB C5 C1S C9 SERPING1 C2 C1QC
16064	immunoglobulin mediated immune response	1.9096E-8	1.1174E-6	8/91 8.7%	33/6070 0.5%	C3 C1QB C5 C1S C9 SERPING1 C2 C1QC
4866	endopeptidase inhibitor activity	2.0878E-8	1.1835E-6	11/91 12.0%	80/6070 1.3%	C3 SERPINA3 C5 SERPINA1 ITIH2 SERPINC1 SERPINF1 SERPING1 A2M ITIH1 AGT
30414	peptidase inhibitor activity	2.3865E-8	1.2733E-6	11/91 12.0%	81/6070 1.3%	C3 SERPINA3 C5 SERPINA1 ITIH2 SERPINC1 SERPINF1 SERPING1 A2M ITIH1 AGT
61135	endopeptidase regulator activity	2.3865E-8	1.2733E-6	11/91 12.0%	81/6070 1.3%	C3 SERPINA3 C5 SERPINA1 ITIH2 SERPINC1 SERPINF1 SERPING1 A2M ITIH1 AGT
6957	complement activation, alternative pathway	2.6224E-8	1.3591E-6	6/91 6.5%	14/6070 0.2%	C3 C5 CFH C9 CFB C2
6953	acute-phase response	2.7196E-8	1.3704E-6	7/91 7.6%	23/6070 0.3%	SERPINA3 APCS ORM1 SERPINA1 SAA4 A2M ORM2
4867	serine-type endopeptidase inhibitor activity	4.6502E-8	2.2799E-6	9/91 9.8%	51/6070 0.8%	SERPINA3 SERPINA1 ITIH2 SERPINC1 SERPINF1 SERPING1 A2M ITIH1 AGT
2449	lymphocyte mediated immunity	9.7089E-8	4.6347E-6	8/91 8.7%	40/6070 0.6%	C3 C1QB C5 C1S C9 SERPING1 C2 C1QC
2252	immune effector process	1.1355E-7	5.1465E-6	10/91 10.9%	74/6070 1.2%	C3 C1QB C5 CFH C1S C9 SERPING1 CFB C2 C1QC
61134	peptidase regulator activity	1.1592E-7	5.1465E-6	11/91 12.0%	94/6070 1.5%	C3 SERPINA3 C5 SERPINA1 ITIH2 SERPINC1 SERPINF1 SERPING1 A2M ITIH1 AGT
2250	adaptive immune response	1.1916E-7	5.1465E-6	8/91 8.7%	41/6070 0.6%	C3 C1QB C5 C1S C9 SERPING1 C2 C1QC
2460	adaptive immune response based on somatic recombination of immune receptors built from immunoglobulin superfamily domains	1.1916E-7	5.1465E-6	8/91 8.7%	41/6070 0.6%	C3 C1QB C5 C1S C9 SERPING1 C2 C1QC
34364	high-density lipoprotein particle	3.1482E-7	1.3281E-5	6/91 6.5%	20/6070 0.3%	APOH APOC2 SAA4 HP APOA2 APOA1
2443	leukocyte mediated immunity	4.3195E-7	1.7808E-5	8/91 8.7%	48/6070 0.7%	C3 C1QB C5 C1S C9 SERPING1 C2 C1QC
2684	positive regulation of immune system process	4.8800E-7	1.9672E-5	11/91 12.0%	108/6070 1.7%	C3 C1QB HPX C5 CFH C1S C9 SERPING1 CFB C2 C1QC
50727	regulation of inflammatory response	5.2192E-7	2.0582E-5	7/91 7.6%	34/6070 0.5%	C3 SERPINC1 SERPINF1 ADIPOQ SERPING1 A2M AGT
2920	regulation of humoral immune response	6.9327E-7	2.6757E-5	4/91 4.3%	6/6070 0.0%	C3 HPX SERPING1 A2M
50817	coagulation	1.1067E-6	4.0970E-5	8/91 8.7%	54/6070 0.8%	TF SERPINA1 F10 SERPINC1 APOH C9 SERPING1 CD9
7596	blood coagulation	1.1067E-6	4.0970E-5	8/91 8.7%	54/6070 0.8%	TF SERPINA1 F10 SERPINC1 APOH C9 SERPING1 CD9
32994	protein-lipid complex	1.3542E-6	4.8168E-5	6/91 6.5%	25/6070 0.4%	APOH APOC2 SAA4 HP APOA2 APOA1
34358	plasma lipoprotein particle	1.3542E-6	4.8168E-5	6/91 6.5%	25/6070 0.4%	APOH APOC2 SAA4 HP APOA2 APOA1
7599	hemostasis	1.4744E-6	5.1434E-5	8/91 8.7%	56/6070 0.9%	TF SERPINA1 F10 SERPINC1 APOH C9 SERPING1 CD9
34366	spherical high-density lipoprotein particle	1.5991E-6	5.4731E-5	4/91 4.3%	7/6070 0.1%	APOC2 HP APOA2 APOA1
48878	chemical homeostasis	4.9202E-6	1.6428E-4	13/91 14.2%	193/6070 3.1%	ADIPOQ HP APOA2 APOA1 CP AGT HPX TF ATXN1 C9 APOC2 CD9 CCN1
31348	negative regulation of defense response	4.9808E-6	1.6428E-4	5/91 5.4%	18/6070 0.2%	SERPINC1 SERPINF1 ADIPOQ SERPING1 A2M
50878	regulation of body fluid levels	5.2750E-6	1.7087E-4	8/91 8.7%	66/6070 1.0%	TF SERPINA1 F10 SERPINC1 APOH C9 SERPING1 CD9
31347	regulation of defense response	5.9174E-6	1.8832E-4	8/91 8.7%	67/6070 1.1%	C3 HPX SERPINC1 SERPINF1 ADIPOQ SERPING1 A2M AGT
48545	response to steroid hormone stimulus	6.6916E-6	2.0928E-4	9/91 9.8%	90/6070 1.4%	C1QB TF SERPINA1 SERPINF1 ADIPOQ APOA2 CCN1 A2M AGT
80134	regulation of response to stress	8.5071E-6	2.6156E-4	11/91 12.0%	144/6070 2.3%	C3 HPX TF PROC SERPINC1 SERPINF1 APOH ADIPOQ SERPING1 A2M AGT
32102	negative regulation of response to external stimulus	1.1416E-5	3.4515E-4	5/91 5.4%	21/6070 0.3%	GREM1 C5 SERPINC1 SERPINF1 ADIPOQ
4252	serine-type endopeptidase activity	1.1867E-5	3.5290E-4	7/91 7.6%	53/6070 0.8%	PROC C1S F10 HP CFB HGFAC C2
34384	high-density lipoprotein particle clearance	1.2901E-5	3.7747E-4	3/91 3.2%	4/6070 0.0%	APOC2 APOA2 APOA1
45834	positive regulation of lipid metabolic process	1.4600E-5	4.2038E-4	5/91 5.4%	22/6070 0.3%	APOC2 ADIPOQ APOA2 APOA1 AGT
2697	regulation of immune effector process	1.8049E-5	5.1158E-4	6/91 6.5%	38/6070 0.6%	C3 HPX APOA2 SERPING1 APOA1 A2M
34367	macromolecular complex remodeling	2.1350E-5	5.7803E-4	4/91 4.3%	12/6070 0.1%	APOC2 APOA2 APOA1 AGT
34368	protein-lipid complex remodeling	2.1350E-5	5.7803E-4	4/91 4.3%	12/6070 0.1%	APOC2 APOA2 APOA1 AGT
34369	plasma lipoprotein particle remodeling	2.1350E-5	5.7803E-4	4/91 4.3%	12/6070 0.1%	APOC2 APOA2 APOA1 AGT
30449	regulation of complement activation	3.1902E-5	8.3871E-4	3/91 3.2%	5/6070 0.0%	C3 SERPING1 A2M
10901	regulation of very-low-density lipoprotein particle remodeling	3.1902E-5	8.3871E-4	3/91 3.2%	5/6070 0.0%	APOC2 APOA2 APOA1
60191	regulation of lipase activity	3.4782E-5	9.0136E-4	5/91 5.4%	26/6070 0.4%	APOH APOC2 HP APOA2 AGT
48585	negative regulation of response to stimulus	3.7719E-5	9.6369E-4	7/91 7.6%	63/6070 1.0%	GREM1 C5 SERPINC1 SERPINF1 ADIPOQ SERPING1 A2M
34381	lipoprotein particle clearance	4.2192E-5	1.0484E-3	4/91 4.3%	14/6070 0.2%	APOC2 ADIPOQ APOA2 APOA1
6879	cellular iron ion homeostasis	4.2192E-5	1.0484E-3	4/91 4.3%	14/6070 0.2%	HPX TF HP CP
51384	response to glucocorticoid stimulus	4.2936E-5	1.0525E-3	6/91 6.5%	44/6070 0.7%	C1QB SERPINF1 ADIPOQ APOA2 A2M AGT
8236	serine-type peptidase activity	4.6323E-5	1.1204E-3	7/91 7.6%	65/6070 1.0%	PROC C1S F10 HP CFB HGFAC C2
17171	serine hydrolase activity	5.1193E-5	1.2219E-3	7/91 7.6%	66/6070 1.0%	PROC C1S F10 HP CFB HGFAC C2
34361	very-low-density lipoprotein particle	5.6876E-5	1.2897E-3	4/91 4.3%	15/6070 0.2%	APOH APOC2 APOA2 APOA1
34385	triglyceride-rich lipoprotein particle	5.6876E-5	1.2897E-3	4/91 4.3%	15/6070 0.2%	APOH APOC2 APOA2 APOA1
32371	regulation of sterol transport	5.6876E-5	1.2897E-3	4/91 4.3%	15/6070 0.2%	APOC2 ADIPOQ APOA2 APOA1
32374	regulation of cholesterol transport	5.6876E-5	1.2897E-3	4/91 4.3%	15/6070 0.2%	APOC2 ADIPOQ APOA2 APOA1
31091	platelet alpha granule	6.0604E-5	1.3572E-3	5/91 5.4%	29/6070 0.4%	SERPINA1 ALB SERPING1 CD9 A2M
31960	response to corticosteroid stimulus	6.2995E-5	1.3629E-3	6/91 6.5%	47/6070 0.7%	C1QB SERPINF1 ADIPOQ APOA2 A2M AGT
10872	regulation of cholesterol esterification	6.3112E-5	1.3629E-3	3/91 3.2%	6/6070 0.0%	APOA2 APOA1 AGT
10873	positive regulation of cholesterol esterification	6.3112E-5	1.3629E-3	3/91 3.2%	6/6070 0.0%	APOA2 APOA1 AGT
42060	wound healing	9.0857E-5	1.9390E-3	8/91 8.7%	97/6070 1.5%	TF SERPINA1 F10 SERPINC1 APOH C9 SERPING1 CD9
30234	enzyme regulator activity	9.7034E-5	2.0467E-3	17/91 18.6%	409/6070 6.7%	SERPINA3 SERPINA1 ITIH2 SERPINC1 SERPINF1 HP APOA2 APOA1 ITIH1 AGT C3 C5 CLP1 APOH APOC2 SERPING1 A2M
6873	cellular ion homeostasis	1.0667E-4	2.2241E-3	9/91 9.8%	127/6070 2.0%	HPX TF ATXN1 ADIPOQ HP CD9 CCN1 CP AGT
33700	phospholipid efflux	1.0925E-4	2.2520E-3	3/91 3.2%	7/6070 0.1%	APOC2 APOA2 APOA1
55082	cellular chemical homeostasis	1.2035E-4	2.4531E-3	9/91 9.8%	129/6070 2.1%	HPX TF ATXN1 ADIPOQ HP CD9 CCN1 CP AGT
55072	iron ion homeostasis	1.2318E-4	2.4555E-3	4/91 4.3%	18/6070 0.2%	HPX TF HP CP
60193	positive regulation of lipase activity	1.2318E-4	2.4555E-3	4/91 4.3%	18/6070 0.2%	APOH APOC2 HP AGT
65008	regulation of biological quality	1.2567E-4	2.4780E-3	22/91 24.1%	636/6070 10.4%	SERPINA3 SERPINA1 F10 SERPINC1 ADIPOQ HP APOA2 HBB APOA1 CP AGT GREM1 HPX TF ATXN1 APOH C9 APOC2 ALB SERPING1 CD9 CCN1
42592	homeostatic process	1.4451E-4	2.8188E-3	14/91 15.3%	303/6070 4.9%	SERPINA3 ADIPOQ HP APOA2 APOA1 CP AGT HPX TF ATXN1 C9 APOC2 CD9 CCN1
51345	positive regulation of hydrolase activity	1.6272E-4	3.1401E-3	7/91 7.6%	79/6070 1.3%	TF APOH C9 APOC2 HP APOA1 AGT
45940	positive regulation of steroid metabolic process	1.7290E-4	3.2007E-3	3/91 3.2%	8/6070 0.1%	APOA2 APOA1 AGT
19216	regulation of lipid metabolic process	1.8879E-4	3.2007E-3	6/91 6.5%	57/6070 0.9%	SERPINA3 APOC2 ADIPOQ APOA2 APOA1 AGT
31093	platelet alpha granule lumen	1.9061E-4	3.2007E-3	4/91 4.3%	20/6070 0.3%	SERPINA1 ALB SERPING1 A2M
60205	cytoplasmic membrane-bounded vesicle lumen	1.9061E-4	3.2007E-3	4/91 4.3%	20/6070 0.3%	SERPINA1 ALB SERPING1 A2M
50801	ion homeostasis	1.9074E-4	3.2007E-3	9/91 9.8%	137/6070 2.2%	HPX TF ATXN1 ADIPOQ HP CD9 CCN1 CP AGT
45765	regulation of angiogenesis	2.0239E-4	3.2007E-3	5/91 5.4%	37/6070 0.6%	C3 C5 TF SERPINF1 APOH
30141	stored secretory granule	2.2202E-4	3.2007E-3	7/91 7.6%	83/6070 1.3%	TF SERPINA1 ALB SERPING1 APOA1 CD9 A2M
45650	negative regulation of macrophage differentiation	2.2232E-4	3.2007E-3	2/91 2.1%	2/6070 0.0%	ADIPOQ C1QC
50709	negative regulation of protein secretion	2.2232E-4	3.2007E-3	2/91 2.1%	2/6070 0.0%	APOA2 APOA1
50710	negative regulation of cytokine secretion	2.2232E-4	3.2007E-3	2/91 2.1%	2/6070 0.0%	APOA2 APOA1
30492	hemoglobin binding	2.2232E-4	3.2007E-3	2/91 2.1%	2/6070 0.0%	HP HBB
1868	regulation of complement activation, lectin pathway	2.2232E-4	3.2007E-3	2/91 2.1%	2/6070 0.0%	SERPING1 A2M
1869	negative regulation of complement activation, lectin pathway	2.2232E-4	3.2007E-3	2/91 2.1%	2/6070 0.0%	SERPING1 A2M
1897	cytolysis by symbiont of host cells	2.2232E-4	3.2007E-3	2/91 2.1%	2/6070 0.0%	C9 ALB
1907	killing by symbiont of host cells	2.2232E-4	3.2007E-3	2/91 2.1%	2/6070 0.0%	C9 ALB
51715	cytolysis of cells of another organism	2.2232E-4	3.2007E-3	2/91 2.1%	2/6070 0.0%	C9 ALB
51801	cytolysis of cells in other organism involved in symbiotic interaction	2.2232E-4	3.2007E-3	2/91 2.1%	2/6070 0.0%	C9 ALB
2714	positive regulation of B cell mediated immunity	2.2232E-4	3.2007E-3	2/91 2.1%	2/6070 0.0%	C3 HPX
2739	regulation of cytokine secretion involved in immune response	2.2232E-4	3.2007E-3	2/91 2.1%	2/6070 0.0%	APOA2 APOA1
2740	negative regulation of cytokine secretion involved in immune response	2.2232E-4	3.2007E-3	2/91 2.1%	2/6070 0.0%	APOA2 APOA1
52025	modification by symbiont of host cell membrane	2.2232E-4	3.2007E-3	2/91 2.1%	2/6070 0.0%	C9 ALB
2891	positive regulation of immunoglobulin mediated immune response	2.2232E-4	3.2007E-3	2/91 2.1%	2/6070 0.0%	C3 HPX
52043	modification by symbiont of host cellular component	2.2232E-4	3.2007E-3	2/91 2.1%	2/6070 0.0%	C9 ALB
52111	modification by symbiont of host structure	2.2232E-4	3.2007E-3	2/91 2.1%	2/6070 0.0%	C9 ALB
52185	modification of structure of other organism involved in symbiotic interaction	2.2232E-4	3.2007E-3	2/91 2.1%	2/6070 0.0%	C9 ALB
52188	modification of cellular component in other organism involved in symbiotic interaction	2.2232E-4	3.2007E-3	2/91 2.1%	2/6070 0.0%	C9 ALB
44003	modification by symbiont of host morphology or physiology	2.2232E-4	3.2007E-3	2/91 2.1%	2/6070 0.0%	C9 ALB
44004	disruption by symbiont of host cells	2.2232E-4	3.2007E-3	2/91 2.1%	2/6070 0.0%	C9 ALB
52331	hemolysis of cells in other organism involved in symbiotic interaction	2.2232E-4	3.2007E-3	2/91 2.1%	2/6070 0.0%	C9 ALB
52332	modification by organism of cell membrane in other organism involved in symbiotic interaction	2.2232E-4	3.2007E-3	2/91 2.1%	2/6070 0.0%	C9 ALB
44179	hemolysis of cells in other organism	2.2232E-4	3.2007E-3	2/91 2.1%	2/6070 0.0%	C9 ALB
19836	hemolysis by symbiont of host erythrocytes	2.2232E-4	3.2007E-3	2/91 2.1%	2/6070 0.0%	C9 ALB
32368	regulation of lipid transport	2.3278E-4	3.3248E-3	4/91 4.3%	21/6070 0.3%	APOC2 ADIPOQ APOA2 APOA1
42627	chylomicron	2.5653E-4	3.5796E-3	3/91 3.2%	9/6070 0.1%	APOH APOC2 APOA2
43691	reverse cholesterol transport	2.5653E-4	3.5796E-3	3/91 3.2%	9/6070 0.1%	APOC2 APOA2 APOA1
51899	membrane depolarization	2.5653E-4	3.5796E-3	3/91 3.2%	9/6070 0.1%	ATXN1 ADIPOQ CCN1
31983	vesicle lumen	2.8126E-4	3.8947E-3	4/91 4.3%	22/6070 0.3%	SERPINA1 ALB SERPING1 A2M
1817	regulation of cytokine production	3.5862E-4	4.9283E-3	6/91 6.5%	64/6070 1.0%	C3 C5 ADIPOQ APOA2 APOA1 AGT
45923	positive regulation of fatty acid metabolic process	4.9304E-4	6.4810E-3	3/91 3.2%	11/6070 0.1%	APOC2 ADIPOQ AGT
70613	regulation of protein processing	4.9304E-4	6.4810E-3	3/91 3.2%	11/6070 0.1%	C3 SERPING1 A2M
50707	regulation of cytokine secretion	4.9304E-4	6.4810E-3	3/91 3.2%	11/6070 0.1%	C5 APOA2 APOA1
50728	negative regulation of inflammatory response	4.9304E-4	6.4810E-3	3/91 3.2%	11/6070 0.1%	SERPINC1 SERPINF1 ADIPOQ
2673	regulation of acute inflammatory response	4.9304E-4	6.4810E-3	3/91 3.2%	11/6070 0.1%	C3 SERPING1 A2M
10953	regulation of protein maturation by peptide bond cleavage	4.9304E-4	6.4810E-3	3/91 3.2%	11/6070 0.1%	C3 SERPING1 A2M
32879	regulation of localization	5.2408E-4	6.8258E-3	13/91 14.2%	303/6070 4.9%	F10 ADIPOQ HP APOA2 APOA1 AGT C3 GREM1 RSL1D1 C5 TF APOH APOC2
9725	response to hormone stimulus	5.2680E-4	6.8258E-3	10/91 10.9%	191/6070 3.1%	C1QB TF SERPINA1 SERPINF1 ADIPOQ HP APOA2 CCN1 A2M AGT
8289	lipid binding	5.9561E-4	7.2608E-3	10/91 10.9%	194/6070 3.1%	AZGP1 TF F10 APOH C9 APOC2 ALB APOA2 APOA1 GC
30334	regulation of cell migration	6.1677E-4	7.2608E-3	7/91 7.6%	98/6070 1.6%	GREM1 C5 TF F10 APOH HP AGT
5496	steroid binding	6.3722E-4	7.2608E-3	4/91 4.3%	27/6070 0.4%	C9 APOA2 APOA1 GC
30301	cholesterol transport	6.3722E-4	7.2608E-3	4/91 4.3%	27/6070 0.4%	C9 APOC2 APOA2 APOA1
42632	cholesterol homeostasis	6.3722E-4	7.2608E-3	4/91 4.3%	27/6070 0.4%	C9 APOC2 APOA2 APOA1
55092	sterol homeostasis	6.3722E-4	7.2608E-3	4/91 4.3%	27/6070 0.4%	C9 APOC2 APOA2 APOA1
15918	sterol transport	6.3722E-4	7.2608E-3	4/91 4.3%	27/6070 0.4%	C9 APOC2 APOA2 APOA1
5179	hormone activity	6.5027E-4	7.2608E-3	3/91 3.2%	12/6070 0.1%	TTR ADIPOQ AGT
51048	negative regulation of secretion	6.5027E-4	7.2608E-3	3/91 3.2%	12/6070 0.1%	ADIPOQ APOA2 APOA1
2700	regulation of production of molecular mediator of immune response	6.5027E-4	7.2608E-3	3/91 3.2%	12/6070 0.1%	HPX APOA2 APOA1
8329	pattern recognition receptor activity	6.6044E-4	7.2608E-3	2/91 2.1%	3/6070 0.0%	PGLYRP2 CLP1
45916	negative regulation of complement activation	6.6044E-4	7.2608E-3	2/91 2.1%	3/6070 0.0%	SERPING1 A2M
70653	high-density lipoprotein receptor binding	6.6044E-4	7.2608E-3	2/91 2.1%	3/6070 0.0%	APOA2 APOA1
34190	apolipoprotein receptor binding	6.6044E-4	7.2608E-3	2/91 2.1%	3/6070 0.0%	APOA2 APOA1
34380	high-density lipoprotein particle assembly	6.6044E-4	7.2608E-3	2/91 2.1%	3/6070 0.0%	APOA2 APOA1
30300	regulation of intestinal cholesterol absorption	6.6044E-4	7.2608E-3	2/91 2.1%	3/6070 0.0%	APOA2 APOA1
30852	regulation of granulocyte differentiation	6.6044E-4	7.2608E-3	2/91 2.1%	3/6070 0.0%	ADIPOQ C1QC
30853	negative regulation of granulocyte differentiation	6.6044E-4	7.2608E-3	2/91 2.1%	3/6070 0.0%	ADIPOQ C1QC
2689	negative regulation of leukocyte chemotaxis	6.6044E-4	7.2608E-3	2/91 2.1%	3/6070 0.0%	GREM1 C5
10903	negative regulation of very-low-density lipoprotein particle remodeling	6.6044E-4	7.2608E-3	2/91 2.1%	3/6070 0.0%	APOA2 APOA1
60230	lipoprotein lipase activator activity	6.6044E-4	7.2608E-3	2/91 2.1%	3/6070 0.0%	APOH APOC2
2921	negative regulation of humoral immune response	6.6044E-4	7.2608E-3	2/91 2.1%	3/6070 0.0%	SERPING1 A2M
2922	positive regulation of humoral immune response	6.6044E-4	7.2608E-3	2/91 2.1%	3/6070 0.0%	C3 HPX
7598	blood coagulation, extrinsic pathway	6.6044E-4	7.2608E-3	2/91 2.1%	3/6070 0.0%	TF F10
8035	high-density lipoprotein binding	6.6044E-4	7.2608E-3	2/91 2.1%	3/6070 0.0%	APOA2 APOA1
22603	regulation of anatomical structure morphogenesis	8.3387E-4	9.1123E-3	8/91 8.7%	134/6070 2.2%	C3 GREM1 C5 TF SERPINF1 APOH ADIPOQ HP
51239	regulation of multicellular organismal process	1.0176E-3	1.1053E-2	14/91 15.3%	367/6070 6.0%	SERPINF1 ADIPOQ APOA2 APOA1 AGT C3 GREM1 C5 TF PROC APOH APOC2 CCN1 C1QC
40012	regulation of locomotion	1.0425E-3	1.1168E-2	7/91 7.6%	107/6070 1.7%	GREM1 C5 TF F10 APOH HP AGT
33344	cholesterol efflux	1.0528E-3	1.1168E-2	3/91 3.2%	14/6070 0.2%	APOC2 APOA2 APOA1
50731	positive regulation of peptidyl-tyrosine phosphorylation	1.0528E-3	1.1168E-2	3/91 3.2%	14/6070 0.2%	HPX ADIPOQ AGT
10518	positive regulation of phospholipase activity	1.0528E-3	1.1168E-2	3/91 3.2%	14/6070 0.2%	APOC2 HP AGT
9719	response to endogenous stimulus	1.2710E-3	1.3109E-2	10/91 10.9%	214/6070 3.5%	C1QB TF SERPINA1 SERPINF1 ADIPOQ HP APOA2 CCN1 A2M AGT
10517	regulation of phospholipase activity	1.3017E-3	1.3109E-2	3/91 3.2%	15/6070 0.2%	APOC2 HP AGT
8034	lipoprotein binding	1.3017E-3	1.3109E-2	3/91 3.2%	15/6070 0.2%	CLP1 APOA2 APOA1
45649	regulation of macrophage differentiation	1.3080E-3	1.3109E-2	2/91 2.1%	4/6070 0.0%	ADIPOQ C1QC
45824	negative regulation of innate immune response	1.3080E-3	1.3109E-2	2/91 2.1%	4/6070 0.0%	SERPING1 A2M
30212	hyaluronan metabolic process	1.3080E-3	1.3109E-2	2/91 2.1%	4/6070 0.0%	ITIH2 ITIH1
34374	low-density lipoprotein particle remodeling	1.3080E-3	1.3109E-2	2/91 2.1%	4/6070 0.0%	APOA2 AGT
2712	regulation of B cell mediated immunity	1.3080E-3	1.3109E-2	2/91 2.1%	4/6070 0.0%	C3 HPX
2889	regulation of immunoglobulin mediated immune response	1.3080E-3	1.3109E-2	2/91 2.1%	4/6070 0.0%	C3 HPX
44058	regulation of digestive system process	1.3080E-3	1.3109E-2	2/91 2.1%	4/6070 0.0%	APOA2 APOA1
51270	regulation of cellular component movement	1.3633E-3	1.3588E-2	7/91 7.6%	112/6070 1.8%	GREM1 C5 TF F10 APOH HP AGT
55088	lipid homeostasis	1.5544E-3	1.5408E-2	4/91 4.3%	34/6070 0.5%	C9 APOC2 APOA2 APOA1
45766	positive regulation of angiogenesis	1.5848E-3	1.5624E-2	3/91 3.2%	16/6070 0.2%	C3 C5 TF
19725	cellular homeostasis	1.6349E-3	1.6031E-2	9/91 9.8%	184/6070 3.0%	HPX TF ATXN1 ADIPOQ HP CD9 CCN1 CP AGT
2683	negative regulation of immune system process	1.7350E-3	1.6921E-2	4/91 4.3%	35/6070 0.5%	GREM1 C5 SERPING1 A2M
31100	organ regeneration	1.9037E-3	1.8368E-2	3/91 3.2%	17/6070 0.2%	APOH APOA2 CCN1
15914	phospholipid transport	1.9037E-3	1.8368E-2	3/91 3.2%	17/6070 0.2%	APOC2 APOA2 APOA1
30336	negative regulation of cell migration	1.9298E-3	1.8467E-2	4/91 4.3%	36/6070 0.5%	GREM1 C5 APOH HP
5539	glycosaminoglycan binding	1.9343E-3	1.8467E-2	5/91 5.4%	60/6070 0.9%	PGLYRP2 SERPINC1 APOH CCN1 RPL29
51241	negative regulation of multicellular organismal process	2.0824E-3	1.9195E-2	5/91 5.4%	61/6070 1.0%	PROC APOH APOC2 ADIPOQ APOA1
50922	negative regulation of chemotaxis	2.1587E-3	1.9195E-2	2/91 2.1%	5/6070 0.0%	GREM1 C5
51006	positive regulation of lipoprotein lipase activity	2.1587E-3	1.9195E-2	2/91 2.1%	5/6070 0.0%	APOH APOC2
10574	regulation of vascular endothelial growth factor production	2.1587E-3	1.9195E-2	2/91 2.1%	5/6070 0.0%	C3 C5
10575	positive regulation vascular endothelial growth factor production	2.1587E-3	1.9195E-2	2/91 2.1%	5/6070 0.0%	C3 C5
31233	intrinsic to external side of plasma membrane	2.1587E-3	1.9195E-2	2/91 2.1%	5/6070 0.0%	TF F10
2686	negative regulation of leukocyte migration	2.1587E-3	1.9195E-2	2/91 2.1%	5/6070 0.0%	GREM1 C5
60078	regulation of postsynaptic membrane potential	2.1587E-3	1.9195E-2	2/91 2.1%	5/6070 0.0%	ATXN1 CCN1
60079	regulation of excitatory postsynaptic membrane potential	2.1587E-3	1.9195E-2	2/91 2.1%	5/6070 0.0%	ATXN1 CCN1
60228	phosphatidylcholine-sterol O-acyltransferase activator activity	2.1587E-3	1.9195E-2	2/91 2.1%	5/6070 0.0%	APOA2 APOA1
60229	lipase activator activity	2.1587E-3	1.9195E-2	2/91 2.1%	5/6070 0.0%	APOH APOC2
48521	negative regulation of behavior	2.1587E-3	1.9195E-2	2/91 2.1%	5/6070 0.0%	GREM1 C5
32372	negative regulation of sterol transport	2.1587E-3	1.9195E-2	2/91 2.1%	5/6070 0.0%	APOC2 APOA2
32375	negative regulation of cholesterol transport	2.1587E-3	1.9195E-2	2/91 2.1%	5/6070 0.0%	APOC2 APOA2
9605	response to external stimulus	2.1927E-3	1.9403E-2	9/91 9.8%	192/6070 3.1%	C5 TF PGLYRP2 SERPINC1 SERPINF1 ADIPOQ ALB CCN1 A2M
2020	protease binding	2.2598E-3	1.9899E-2	3/91 3.2%	18/6070 0.2%	TF SERPINA1 SERPINC1
40013	negative regulation of locomotion	2.3637E-3	2.0714E-2	4/91 4.3%	38/6070 0.6%	GREM1 C5 APOH HP
10740	positive regulation of intracellular protein kinase cascade	2.5769E-3	2.2473E-2	6/91 6.5%	93/6070 1.5%	HPX TF F10 ADIPOQ RHOC AGT
48518	positive regulation of biological process	2.6281E-3	2.2810E-2	25/91 27.4%	950/6070 15.6%	C1QB CFH C1S HP HBB C2 C3 HPX C5 ATXN1 APOH C9 CCN1 F10 SERPINF1 ADIPOQ APOA2 APOA1 RHOC AGT TF APOC2 SERPING1 CFB C1QC
50708	regulation of protein secretion	2.6546E-3	2.2822E-2	3/91 3.2%	19/6070 0.3%	C5 APOA2 APOA1
43498	cell surface binding	2.6546E-3	2.2822E-2	3/91 3.2%	19/6070 0.3%	TF APOH ADIPOQ
30247	polysaccharide binding	2.7588E-3	2.3495E-2	5/91 5.4%	65/6070 1.0%	PGLYRP2 SERPINC1 APOH CCN1 RPL29
1871	pattern binding	2.7588E-3	2.3495E-2	5/91 5.4%	65/6070 1.0%	PGLYRP2 SERPINC1 APOH CCN1 RPL29
51271	negative regulation of cellular component movement	2.8606E-3	2.4248E-2	4/91 4.3%	40/6070 0.6%	GREM1 C5 APOH HP
51046	regulation of secretion	2.9501E-3	2.4891E-2	5/91 5.4%	66/6070 1.0%	C5 ADIPOQ APOA2 APOA1 AGT
45723	positive regulation of fatty acid biosynthetic process	3.2065E-3	2.6319E-2	2/91 2.1%	6/6070 0.0%	APOC2 AGT
43274	phospholipase binding	3.2065E-3	2.6319E-2	2/91 2.1%	6/6070 0.0%	APOC2 HP
51818	disruption of cells of other organism involved in symbiotic interaction	3.2065E-3	2.6319E-2	2/91 2.1%	6/6070 0.0%	C9 ALB
51883	killing of cells in other organism involved in symbiotic interaction	3.2065E-3	2.6319E-2	2/91 2.1%	6/6070 0.0%	C9 ALB
2762	negative regulation of myeloid leukocyte differentiation	3.2065E-3	2.6319E-2	2/91 2.1%	6/6070 0.0%	ADIPOQ C1QC
10955	negative regulation of protein maturation by peptide bond cleavage	3.2065E-3	2.6319E-2	2/91 2.1%	6/6070 0.0%	SERPING1 A2M
43627	response to estrogen stimulus	3.4247E-3	2.7984E-2	4/91 4.3%	42/6070 0.6%	TF SERPINA1 APOA2 CCN1
19218	regulation of steroid metabolic process	3.5655E-3	2.8874E-2	3/91 3.2%	21/6070 0.3%	APOA2 APOA1 AGT
32355	response to estradiol stimulus	3.5655E-3	2.8874E-2	3/91 3.2%	21/6070 0.3%	TF SERPINA1 CCN1
51336	regulation of hydrolase activity	3.6448E-3	2.9385E-2	8/91 8.7%	169/6070 2.7%	TF APOH C9 APOC2 HP APOA2 APOA1 AGT
30203	glycosaminoglycan metabolic process	4.0840E-3	3.2781E-2	3/91 3.2%	22/6070 0.3%	PGLYRP2 ITIH2 ITIH1
30246	carbohydrate binding	4.1101E-3	3.2844E-2	7/91 7.6%	136/6070 2.2%	APCS PGLYRP2 CLP1 SERPINC1 APOH CCN1 RPL29
33032	regulation of myeloid cell apoptosis	4.4454E-3	3.4758E-2	2/91 2.1%	7/6070 0.1%	APOH ADIPOQ
5579	membrane attack complex	4.4454E-3	3.4758E-2	2/91 2.1%	7/6070 0.1%	C5 C9
34370	triglyceride-rich lipoprotein particle remodeling	4.4454E-3	3.4758E-2	2/91 2.1%	7/6070 0.1%	APOC2 APOA2
50873	brown fat cell differentiation	4.4454E-3	3.4758E-2	2/91 2.1%	7/6070 0.1%	LRG1 ADIPOQ
46889	positive regulation of lipid biosynthetic process	4.4454E-3	3.4758E-2	2/91 2.1%	7/6070 0.1%	APOC2 AGT
42391	regulation of membrane potential	5.1559E-3	4.0141E-2	4/91 4.3%	47/6070 0.7%	ATXN1 ADIPOQ CD9 CCN1
35467	negative regulation of signaling pathway	5.4099E-3	4.1938E-2	6/91 6.5%	108/6070 1.7%	GREM1 ATXN1 ADIPOQ HP AGT EZH2
8201	heparin binding	5.5612E-3	4.2927E-2	4/91 4.3%	48/6070 0.7%	SERPINC1 APOH CCN1 RPL29
6869	lipid transport	5.7345E-3	4.3721E-2	5/91 5.4%	77/6070 1.2%	APOH C9 APOC2 APOA2 APOA1
45777	positive regulation of blood pressure	5.8695E-3	4.3721E-2	2/91 2.1%	8/6070 0.1%	ADIPOQ AGT
34375	high-density lipoprotein particle remodeling	5.8695E-3	4.3721E-2	2/91 2.1%	8/6070 0.1%	APOA2 APOA1
1658	branching involved in ureteric bud morphogenesis	5.8695E-3	4.3721E-2	2/91 2.1%	8/6070 0.1%	GREM1 AGT
2698	negative regulation of immune effector process	5.8695E-3	4.3721E-2	2/91 2.1%	8/6070 0.1%	SERPING1 A2M
2718	regulation of cytokine production involved in immune response	5.8695E-3	4.3721E-2	2/91 2.1%	8/6070 0.1%	APOA2 APOA1
31640	killing of cells of another organism	5.8695E-3	4.3721E-2	2/91 2.1%	8/6070 0.1%	C9 ALB
50730	regulation of peptidyl-tyrosine phosphorylation	5.9050E-3	4.3721E-2	3/91 3.2%	25/6070 0.4%	HPX ADIPOQ AGT
50920	regulation of chemotaxis	5.9050E-3	4.3721E-2	3/91 3.2%	25/6070 0.4%	GREM1 C5 TF
6022	aminoglycan metabolic process	5.9050E-3	4.3721E-2	3/91 3.2%	25/6070 0.4%	PGLYRP2 ITIH2 ITIH1
3008	system process	6.2935E-3	4.6408E-2	11/91 12.0%	310/6070 5.1%	SERPINA3 ATXN1 SERPINF1 C9 ADIPOQ SERPING1 HBB CD9 CCN1 AGT PRPH
10033	response to organic substance	6.3922E-3	4.6945E-2	13/91 14.2%	401/6070 6.6%	C1QB APCS SERPINA1 C1S SERPINF1 ADIPOQ HP APOA2 AGT TF CLP1 CCN1 A2M
45088	regulation of innate immune response	6.6036E-3	4.8302E-2	3/91 3.2%	26/6070 0.4%	HPX SERPING1 A2M

## Sheet: C3-C6
GO ID	GO description	cluster frequency	genes
44424	intracellular part	35/40 87.5%	RNASEH2C MT-ND5 SPARC SMARCD3 PPP1R10 KDELR1 MAX PARS2 DERL2 NEDD8 ADO SDSL AFF4 AQP1 MED17 THTPA TGM1 FBXO4 PPIAL4A CASP2 SMYD3 GLUL ALG9 DGAT1 MMGT1 GPT2 MRPL27 SCLT1 DYNLL1 MRPL23 NPM3 NIPSNAP1 ERCC1 TAOK2 MMADHC
5622	intracellular	35/40 87.5%	RNASEH2C MT-ND5 SPARC SMARCD3 PPP1R10 KDELR1 MAX PARS2 DERL2 NEDD8 ADO SDSL AFF4 AQP1 MED17 THTPA TGM1 FBXO4 PPIAL4A CASP2 SMYD3 GLUL ALG9 DGAT1 MMGT1 GPT2 MRPL27 SCLT1 DYNLL1 MRPL23 NPM3 NIPSNAP1 ERCC1 TAOK2 MMADHC
43229	intracellular organelle	31/40 77.5%	RNASEH2C MT-ND5 SPARC SMARCD3 PPP1R10 KDELR1 MAX PARS2 DERL2 NEDD8 ADO SDSL AFF4 AQP1 MED17 TGM1 CASP2 SMYD3 GLUL ALG9 DGAT1 MMGT1 GPT2 MRPL27 DYNLL1 MRPL23 NPM3 NIPSNAP1 ERCC1 TAOK2 MMADHC
43226	organelle	31/40 77.5%	RNASEH2C MT-ND5 SPARC SMARCD3 PPP1R10 KDELR1 MAX PARS2 DERL2 NEDD8 ADO SDSL AFF4 AQP1 MED17 TGM1 CASP2 SMYD3 GLUL ALG9 DGAT1 MMGT1 GPT2 MRPL27 DYNLL1 MRPL23 NPM3 NIPSNAP1 ERCC1 TAOK2 MMADHC
9987	cellular process	31/40 77.5%	MT-ND5 SMARCD3 PPP1R10 KDELR1 MAX PARS2 DERL2 NEDD8 SDSL AFF4 AQP1 MED17 THTPA TGM1 ALDH3B1 FBXO4 PPIAL4A CASP2 SMYD3 GLUL ALG9 DGAT1 GPT2 TYW3 MRPL27 SCLT1 DYNLL1 MRPL23 NPM3 ERCC1 TAOK2
43231	intracellular membrane-bounded organelle	30/40 75.0%	RNASEH2C MT-ND5 SPARC SMARCD3 PPP1R10 KDELR1 MAX PARS2 DERL2 NEDD8 ADO SDSL AFF4 AQP1 MED17 CASP2 SMYD3 GLUL ALG9 DGAT1 MMGT1 GPT2 MRPL27 DYNLL1 MRPL23 NPM3 NIPSNAP1 ERCC1 TAOK2 MMADHC
43227	membrane-bounded organelle	30/40 75.0%	RNASEH2C MT-ND5 SPARC SMARCD3 PPP1R10 KDELR1 MAX PARS2 DERL2 NEDD8 ADO SDSL AFF4 AQP1 MED17 CASP2 SMYD3 GLUL ALG9 DGAT1 MMGT1 GPT2 MRPL27 DYNLL1 MRPL23 NPM3 NIPSNAP1 ERCC1 TAOK2 MMADHC
8152	metabolic process	28/40 70.0%	PRSS1 MT-ND5 PPP1R10 MAX PARS2 DERL2 NEDD8 ADO SDSL AFF4 AQP1 MED17 THTPA TGM1 ALDH3B1 FBXO4 PPIAL4A CASP2 GLUL ALG9 DGAT1 GPT2 TYW3 MRPL27 MRPL23 NPM3 ERCC1 TAOK2
44237	cellular metabolic process	25/40 62.5%	MT-ND5 PPP1R10 MAX PARS2 DERL2 NEDD8 SDSL AFF4 AQP1 MED17 THTPA TGM1 ALDH3B1 FBXO4 PPIAL4A GLUL ALG9 DGAT1 GPT2 TYW3 MRPL27 MRPL23 NPM3 ERCC1 TAOK2
44238	primary metabolic process	25/40 62.5%	PRSS1 PPP1R10 MAX PARS2 DERL2 NEDD8 SDSL AFF4 AQP1 MED17 TGM1 ALDH3B1 FBXO4 PPIAL4A CASP2 GLUL ALG9 DGAT1 GPT2 TYW3 MRPL27 MRPL23 NPM3 ERCC1 TAOK2
3824	catalytic activity	20/40 50.0%	PRSS1 MT-ND5 ALG9 DGAT1 PARS2 GPT2 TYW3 ADO DYNLL1 SDSL THTPA TGM1 ALDH3B1 ERCC1 TAOK2 FBXO4 PPIAL4A CASP2 SMYD3 GLUL
44446	intracellular organelle part	20/40 50.0%	MT-ND5 SPARC ALG9 SMARCD3 DGAT1 PPP1R10 KDELR1 MMGT1 MAX PARS2 MRPL27 DERL2 DYNLL1 MRPL23 NPM3 NIPSNAP1 AQP1 MED17 ERCC1 TAOK2
44422	organelle part	20/40 50.0%	MT-ND5 SPARC ALG9 SMARCD3 DGAT1 PPP1R10 KDELR1 MMGT1 MAX PARS2 MRPL27 DERL2 DYNLL1 MRPL23 NPM3 NIPSNAP1 AQP1 MED17 ERCC1 TAOK2
43170	macromolecule metabolic process	19/40 47.5%	PRSS1 ALG9 PPP1R10 MAX PARS2 TYW3 MRPL27 DERL2 NEDD8 MRPL23 NPM3 AFF4 MED17 TGM1 ERCC1 TAOK2 FBXO4 PPIAL4A CASP2
44260	cellular macromolecule metabolic process	17/40 42.5%	ALG9 PPP1R10 MAX PARS2 TYW3 MRPL27 DERL2 NEDD8 MRPL23 NPM3 AFF4 MED17 TGM1 ERCC1 TAOK2 FBXO4 PPIAL4A
6807	nitrogen compound metabolic process	14/40 35.0%	PPP1R10 MAX PARS2 GPT2 TYW3 SDSL NPM3 AFF4 AQP1 MED17 THTPA ERCC1 FBXO4 GLUL
9058	biosynthetic process	13/40 32.5%	ALG9 DGAT1 PPP1R10 MAX PARS2 GPT2 MRPL27 MRPL23 NPM3 AFF4 AQP1 MED17 GLUL
34641	cellular nitrogen compound metabolic process	13/40 32.5%	PPP1R10 MAX PARS2 GPT2 TYW3 SDSL NPM3 AFF4 AQP1 MED17 ERCC1 FBXO4 GLUL
44249	cellular biosynthetic process	12/40 30.0%	ALG9 DGAT1 PPP1R10 MAX PARS2 MRPL27 MRPL23 NPM3 AFF4 GLUL AQP1 MED17
19538	protein metabolic process	12/40 30.0%	TGM1 PRSS1 ALG9 PARS2 TAOK2 FBXO4 PPIAL4A MRPL27 CASP2 DERL2 NEDD8 MRPL23
5739	mitochondrion	11/40 27.5%	MT-ND5 PARS2 GPT2 MRPL27 ADO DYNLL1 SDSL MRPL23 GLUL NIPSNAP1 MMADHC
16043	cellular component organization	11/40 27.5%	TGM1 SMARCD3 DGAT1 MAX TAOK2 FBXO4 SCLT1 SMYD3 DYNLL1 AQP1 MED17
10467	gene expression	10/40 25.0%	PPP1R10 MAX PARS2 TYW3 MRPL27 CASP2 MRPL23 NPM3 AFF4 MED17
6139	nucleobase, nucleoside, nucleotide and nucleic acid metabolic process	10/40 25.0%	PPP1R10 MAX PARS2 TYW3 ERCC1 FBXO4 NPM3 AFF4 AQP1 MED17
44267	cellular protein metabolic process	10/40 25.0%	TGM1 ALG9 PARS2 TAOK2 FBXO4 PPIAL4A MRPL27 DERL2 NEDD8 MRPL23
34645	cellular macromolecule biosynthetic process	09/40 22.5%	ALG9 PPP1R10 MAX PARS2 MRPL27 MRPL23 NPM3 AFF4 MED17
9059	macromolecule biosynthetic process	09/40 22.5%	ALG9 PPP1R10 MAX PARS2 MRPL27 MRPL23 NPM3 AFF4 MED17
90304	nucleic acid metabolic process	09/40 22.5%	PPP1R10 MAX PARS2 TYW3 ERCC1 FBXO4 NPM3 AFF4 MED17
31090	organelle membrane	09/40 22.5%	MT-ND5 ALG9 DGAT1 KDELR1 MMGT1 TAOK2 DERL2 NIPSNAP1 AQP1
48856	anatomical structure development	09/40 22.5%	TGM1 SPARC SMARCD3 MAX SCLT1 NEDD8 DYNLL1 AFF4 AQP1
43233	organelle lumen	09/40 22.5%	SPARC SMARCD3 MAX PARS2 ERCC1 MRPL27 MRPL23 NPM3 MED17
44281	small molecule metabolic process	08/40 20.0%	THTPA DGAT1 PARS2 GPT2 ALDH3B1 SDSL GLUL AQP1
48522	positive regulation of cellular process	08/40 20.0%	SMARCD3 TAOK2 FBXO4 CASP2 DERL2 DYNLL1 AQP1 MED17
48518	positive regulation of biological process	08/40 20.0%	SMARCD3 TAOK2 FBXO4 CASP2 DERL2 DYNLL1 AQP1 MED17
42221	response to chemical stimulus	07/40 17.5%	MT-ND5 MAX ERCC1 DERL2 NEDD8 GLUL AQP1
12505	endomembrane system	07/40 17.5%	ALG9 DGAT1 KDELR1 MMGT1 TAOK2 DERL2 AQP1
16740	transferase activity	07/40 17.5%	TGM1 ALG9 DGAT1 GPT2 TYW3 TAOK2 SMYD3
10033	response to organic substance	06/40 15.0%	MT-ND5 MAX DERL2 NEDD8 GLUL AQP1
65008	regulation of biological quality	06/40 15.0%	DGAT1 KDELR1 TAOK2 FBXO4 DERL2 AQP1
16070	RNA metabolic process	06/40 15.0%	MAX PARS2 TYW3 NPM3 AFF4 MED17
6350	transcription	05/40 12.5%	PPP1R10 MAX NPM3 AFF4 MED17
6915	apoptosis	05/40 12.5%	MAX TAOK2 MRPL27 CASP2 DYNLL1
12501	programmed cell death	05/40 12.5%	MAX TAOK2 MRPL27 CASP2 DYNLL1
5789	endoplasmic reticulum membrane	05/40 12.5%	ALG9 DGAT1 KDELR1 MMGT1 DERL2
42175	nuclear membrane-endoplasmic reticulum network	05/40 12.5%	ALG9 DGAT1 KDELR1 MMGT1 DERL2
44432	endoplasmic reticulum part	05/40 12.5%	ALG9 DGAT1 KDELR1 MMGT1 DERL2
71212	subsynaptic reticulum	05/40 12.5%	ALG9 DGAT1 KDELR1 MMGT1 DERL2
8219	cell death	05/40 12.5%	MAX TAOK2 MRPL27 CASP2 DYNLL1
16265	death	05/40 12.5%	MAX TAOK2 MRPL27 CASP2 DYNLL1
6508	proteolysis	05/40 12.5%	PRSS1 FBXO4 CASP2 DERL2 NEDD8
44429	mitochondrial part	05/40 12.5%	MT-ND5 PARS2 MRPL27 MRPL23 NIPSNAP1
9653	anatomical structure morphogenesis	05/40 12.5%	TGM1 SMARCD3 NEDD8 DYNLL1 AQP1
30528	transcription regulator activity	05/40 12.5%	SMARCD3 PPP1R10 MAX AFF4 MED17
267	cell fraction	05/40 12.5%	THTPA MT-ND5 DGAT1 KDELR1 DYNLL1
5783	endoplasmic reticulum	05/40 12.5%	ALG9 DGAT1 KDELR1 MMGT1 DERL2
51649	establishment of localization in cell	05/40 12.5%	DGAT1 PPP1R10 KDELR1 TAOK2 DERL2
6520	cellular amino acid metabolic process	04/40 10.0%	PARS2 GPT2 SDSL GLUL
44106	cellular amine metabolic process	04/40 10.0%	PARS2 GPT2 SDSL GLUL
6351	transcription, DNA-dependent	04/40 10.0%	MAX NPM3 AFF4 MED17
32774	RNA biosynthetic process	04/40 10.0%	MAX NPM3 AFF4 MED17
6519	cellular amino acid and derivative metabolic process	04/40 10.0%	PARS2 GPT2 SDSL GLUL
9308	amine metabolic process	04/40 10.0%	PARS2 GPT2 SDSL GLUL
6886	intracellular protein transport	04/40 10.0%	PPP1R10 KDELR1 TAOK2 DERL2
43436	oxoacid metabolic process	04/40 10.0%	PARS2 GPT2 SDSL GLUL
19752	carboxylic acid metabolic process	04/40 10.0%	PARS2 GPT2 SDSL GLUL
6082	organic acid metabolic process	04/40 10.0%	PARS2 GPT2 SDSL GLUL
42180	cellular ketone metabolic process	04/40 10.0%	PARS2 GPT2 SDSL GLUL
34613	cellular protein localization	04/40 10.0%	PPP1R10 KDELR1 TAOK2 DERL2
70727	cellular macromolecule localization	04/40 10.0%	PPP1R10 KDELR1 TAOK2 DERL2
44265	cellular macromolecule catabolic process	04/40 10.0%	ERCC1 FBXO4 DERL2 NEDD8
9057	macromolecule catabolic process	04/40 10.0%	ERCC1 FBXO4 DERL2 NEDD8
33554	cellular response to stress	04/40 10.0%	MAX ERCC1 DERL2 AQP1
5624	membrane fraction	04/40 10.0%	MT-ND5 DGAT1 KDELR1 DYNLL1
5626	insoluble fraction	04/40 10.0%	MT-ND5 DGAT1 KDELR1 DYNLL1
16829	lyase activity	03/40 7.5%	THTPA SDSL GLUL
6979	response to oxidative stress	03/40 7.5%	MT-ND5 ERCC1 AQP1
71310	cellular response to organic substance	03/40 7.5%	MAX DERL2 AQP1
6366	transcription from RNA polymerase II promoter	03/40 7.5%	MAX AFF4 MED17
3713	transcription coactivator activity	03/40 7.5%	SMARCD3 MAX MED17
30036	actin cytoskeleton organization	03/40 7.5%	TAOK2 DYNLL1 AQP1
30029	actin filament-based process	03/40 7.5%	TAOK2 DYNLL1 AQP1
31980	mitochondrial lumen	03/40 7.5%	PARS2 MRPL27 MRPL23
5759	mitochondrial matrix	03/40 7.5%	PARS2 MRPL27 MRPL23
34660	ncRNA metabolic process	03/40 7.5%	PARS2 TYW3 NPM3
70887	cellular response to chemical stimulus	03/40 7.5%	MAX DERL2 AQP1
6511	ubiquitin-dependent protein catabolic process	03/40 7.5%	FBXO4 DERL2 NEDD8
16563	transcription activator activity	03/40 7.5%	SMARCD3 MAX MED17
43632	modification-dependent macromolecule catabolic process	03/40 7.5%	FBXO4 DERL2 NEDD8
19941	modification-dependent protein catabolic process	03/40 7.5%	FBXO4 DERL2 NEDD8
3712	transcription cofactor activity	03/40 7.5%	SMARCD3 MAX MED17
19904	protein domain specific binding	03/40 7.5%	ERCC1 CASP2 DYNLL1
51603	proteolysis involved in cellular protein catabolic process	03/40 7.5%	FBXO4 DERL2 NEDD8
44257	cellular protein catabolic process	03/40 7.5%	FBXO4 DERL2 NEDD8
9719	response to endogenous stimulus	03/40 7.5%	MT-ND5 MAX AQP1
16874	ligase activity	03/40 7.5%	PARS2 FBXO4 GLUL
30163	protein catabolic process	03/40 7.5%	FBXO4 DERL2 NEDD8
6412	translation	03/40 7.5%	PARS2 MRPL27 MRPL23
9887	organ morphogenesis	03/40 7.5%	TGM1 SMARCD3 AQP1
7154	cell communication	03/40 7.5%	DGAT1 MAX AQP1
51276	chromosome organization	03/40 7.5%	SMARCD3 FBXO4 SMYD3
8134	transcription factor binding	03/40 7.5%	SMARCD3 MAX MED17
6357	regulation of transcription from RNA polymerase II promoter	03/40 7.5%	SMARCD3 NEDD8 MED17
7010	cytoskeleton organization	03/40 7.5%	TAOK2 DYNLL1 AQP1
315	organellar large ribosomal subunit	02/40 5.0%	MRPL27 MRPL23
5762	mitochondrial large ribosomal subunit	02/40 5.0%	MRPL27 MRPL23
7586	digestion	02/40 5.0%	PRSS1 AQP1
70279	vitamin B6 binding	02/40 5.0%	GPT2 SDSL
30170	pyridoxal phosphate binding	02/40 5.0%	GPT2 SDSL
31227	intrinsic to endoplasmic reticulum membrane	02/40 5.0%	ALG9 DERL2
10243	response to organic nitrogen	02/40 5.0%	MT-ND5 MAX
31669	cellular response to nutrient levels	02/40 5.0%	MAX AQP1
42542	response to hydrogen peroxide	02/40 5.0%	MT-ND5 AQP1
46873	metal ion transmembrane transporter activity	02/40 5.0%	MMGT1 AQP1
45017	glycerolipid biosynthetic process	02/40 5.0%	ALG9 DGAT1
313	organellar ribosome	02/40 5.0%	MRPL27 MRPL23
5761	mitochondrial ribosome	02/40 5.0%	MRPL27 MRPL23
31668	cellular response to extracellular stimulus	02/40 5.0%	MAX AQP1
71496	cellular response to external stimulus	02/40 5.0%	MAX AQP1
35257	nuclear hormone receptor binding	02/40 5.0%	SMARCD3 MED17
302	response to reactive oxygen species	02/40 5.0%	MT-ND5 AQP1
15934	large ribosomal subunit	02/40 5.0%	MRPL27 MRPL23
51427	hormone receptor binding	02/40 5.0%	SMARCD3 MED17
19842	vitamin binding	02/40 5.0%	GPT2 SDSL
1666	response to hypoxia	02/40 5.0%	MT-ND5 AQP1
31300	intrinsic to organelle membrane	02/40 5.0%	ALG9 DERL2
70482	response to oxygen levels	02/40 5.0%	MT-ND5 AQP1
6399	tRNA metabolic process	02/40 5.0%	PARS2 TYW3
22890	inorganic cation transmembrane transporter activity	02/40 5.0%	MMGT1 AQP1
32870	cellular response to hormone stimulus	02/40 5.0%	MAX AQP1
8168	methyltransferase activity	02/40 5.0%	TYW3 SMYD3
16741	transferase activity, transferring one-carbon groups	02/40 5.0%	TYW3 SMYD3
44454	nuclear chromosome part	02/40 5.0%	PPP1R10 ERCC1
71495	cellular response to endogenous stimulus	02/40 5.0%	MAX AQP1
46486	glycerolipid metabolic process	02/40 5.0%	ALG9 DGAT1
1558	regulation of cell growth	02/40 5.0%	TAOK2 DERL2
8415	acyltransferase activity	02/40 5.0%	TGM1 DGAT1
16747	transferase activity, transferring acyl groups other than amino-acyl groups	02/40 5.0%	TGM1 DGAT1
16746	transferase activity, transferring acyl groups	02/40 5.0%	TGM1 DGAT1
228	nuclear chromosome	02/40 5.0%	PPP1R10 ERCC1
30001	metal ion transport	02/40 5.0%	MMGT1 AQP1
8022	protein C-terminus binding	02/40 5.0%	ERCC1 DYNLL1
31667	response to nutrient levels	02/40 5.0%	MAX AQP1
46903	secretion	02/40 5.0%	DGAT1 AQP1
33365	protein localization in organelle	02/40 5.0%	PPP1R10 KDELR1
33279	ribosomal subunit	02/40 5.0%	MRPL27 MRPL23
9991	response to extracellular stimulus	02/40 5.0%	MAX AQP1
43161	proteasomal ubiquitin-dependent protein catabolic process	02/40 5.0%	FBXO4 DERL2
10498	proteasomal protein catabolic process	02/40 5.0%	FBXO4 DERL2
8324	cation transmembrane transporter activity	02/40 5.0%	MMGT1 AQP1
7276	gamete generation	02/40 5.0%	DYNLL1 AFF4
6812	cation transport	02/40 5.0%	MMGT1 AQP1
44433	cytoplasmic vesicle part	02/40 5.0%	SPARC TAOK2
10035	response to inorganic substance	02/40 5.0%	MT-ND5 AQP1
32446	protein modification by small protein conjugation	02/40 5.0%	FBXO4 NEDD8
3735	structural constituent of ribosome	02/40 5.0%	MRPL27 MRPL23
22603	regulation of anatomical structure morphogenesis	02/40 5.0%	TAOK2 AQP1
19953	sexual reproduction	02/40 5.0%	DYNLL1 AFF4
6605	protein targeting	02/40 5.0%	PPP1R10 TAOK2
16879	ligase activity, forming carbon-nitrogen bonds	02/40 5.0%	FBXO4 GLUL
8610	lipid biosynthetic process	02/40 5.0%	ALG9 DGAT1
40008	regulation of growth	02/40 5.0%	TAOK2 DERL2
34470	ncRNA processing	02/40 5.0%	TYW3 NPM3
48037	cofactor binding	02/40 5.0%	GPT2 SDSL
4175	endopeptidase activity	02/40 5.0%	PRSS1 CASP2
16568	chromatin modification	02/40 5.0%	SMARCD3 SMYD3
15075	ion transmembrane transporter activity	02/40 5.0%	MMGT1 AQP1
70647	protein modification by small protein conjugation or removal	02/40 5.0%	FBXO4 NEDD8
48609	reproductive process in a multicellular organism	02/40 5.0%	DYNLL1 AFF4
32504	multicellular organism reproduction	02/40 5.0%	DYNLL1 AFF4
4144	diacylglycerol O-acyltransferase activity	01/40 2.5%	DGAT1
71731	response to nitric oxide	01/40 2.5%	AQP1
71732	cellular response to nitric oxide	01/40 2.5%	AQP1
45162	clustering of voltage-gated sodium channels	01/40 2.5%	SCLT1
6312	mitotic recombination	01/40 2.5%	ERCC1
30950	establishment or maintenance of actin cytoskeleton polarity	01/40 2.5%	AQP1
4351	glutamate decarboxylase activity	01/40 2.5%	GLUL
4356	glutamate-ammonia ligase activity	01/40 2.5%	GLUL
6433	prolyl-tRNA aminoacylation	01/40 2.5%	PARS2
6522	alanine metabolic process	01/40 2.5%	GPT2
6542	glutamine biosynthetic process	01/40 2.5%	GLUL
16880	acid-ammonia (or amide) ligase activity	01/40 2.5%	GLUL
47635	alanine-oxo-acid transaminase activity	01/40 2.5%	GPT2
33326	cerebrospinal fluid secretion	01/40 2.5%	AQP1
35377	transepithelial water transport	01/40 2.5%	AQP1
35378	carbon dioxide transmembrane transport	01/40 2.5%	AQP1
35379	carbon dioxide transmembrane transporter activity	01/40 2.5%	AQP1
6772	thiamin metabolic process	01/40 2.5%	THTPA
6833	water transport	01/40 2.5%	AQP1
47800	cysteamine dioxygenase activity	01/40 2.5%	ADO
4794	L-threonine ammonia-lyase activity	01/40 2.5%	SDSL
4827	proline-tRNA ligase activity	01/40 2.5%	PARS2
15087	cobalt ion transmembrane transporter activity	01/40 2.5%	MMGT1
15093	ferrous iron transmembrane transporter activity	01/40 2.5%	MMGT1
15168	glycerol transmembrane transporter activity	01/40 2.5%	AQP1
52047	interaction with other organism via secreted substance involved in symbiotic interaction	01/40 2.5%	AQP1
9078	pyruvate family amino acid metabolic process	01/40 2.5%	GPT2
15250	water channel activity	01/40 2.5%	AQP1
5046	KDEL sequence binding	01/40 2.5%	KDELR1
52182	modification by host of symbiont morphology or physiology via secreted substance	01/40 2.5%	AQP1
52212	modification of morphology or physiology of other organism via secreted substance involved in symbiotic interaction	01/40 2.5%	AQP1
52213	interaction with symbiont via secreted substance involved in symbiotic interaction	01/40 2.5%	AQP1
3097	renal water transport	01/40 2.5%	AQP1
85018	maintenance of symbiont-containing vacuole via substance secreted by host	01/40 2.5%	AQP1
60456	positive regulation of digestive system process	01/40 2.5%	AQP1
42044	fluid transport	01/40 2.5%	AQP1
42045	epithelial fluid transport	01/40 2.5%	AQP1
5223	intracellular cGMP activated cation channel activity	01/40 2.5%	AQP1
50333	thiamin-triphosphatase activity	01/40 2.5%	THTPA
5372	water transmembrane transporter activity	01/40 2.5%	AQP1
5381	iron ion transmembrane transporter activity	01/40 2.5%	MMGT1
15670	carbon dioxide transport	01/40 2.5%	AQP1
15793	glycerol transport	01/40 2.5%	AQP1
30184	nitric oxide transmembrane transporter activity	01/40 2.5%	AQP1
71280	cellular response to copper ion	01/40 2.5%	AQP1
71288	cellular response to mercury ion	01/40 2.5%	AQP1
71320	cellular response to cAMP	01/40 2.5%	AQP1
42723	thiamin and derivative metabolic process	01/40 2.5%	THTPA
46877	regulation of saliva secretion	01/40 2.5%	AQP1
46878	positive regulation of saliva secretion	01/40 2.5%	AQP1
71472	cellular response to salt stress	01/40 2.5%	AQP1
71474	cellular hyperosmotic response	01/40 2.5%	AQP1
16211	ammonia ligase activity	01/40 2.5%	GLUL
42851	L-alanine metabolic process	01/40 2.5%	GPT2
4021	L-alanine:2-oxoglutarate aminotransferase activity	01/40 2.5%	GPT2
43163	cell envelope organization	01/40 2.5%	TGM1
45229	external encapsulating structure organization	01/40 2.5%	TGM1
51739	ammonia transmembrane transporter activity	01/40 2.5%	AQP1
15166	polyol transmembrane transporter activity	01/40 2.5%	AQP1
43855	cyclic nucleotide-gated ion channel activity	01/40 2.5%	AQP1
70633	transepithelial transport	01/40 2.5%	AQP1
19432	triglyceride biosynthetic process	01/40 2.5%	DGAT1
5221	intracellular cyclic nucleotide activated cation channel activity	01/40 2.5%	AQP1
15665	alcohol transmembrane transporter activity	01/40 2.5%	AQP1
15693	magnesium ion transport	01/40 2.5%	MMGT1
15696	ammonium transport	01/40 2.5%	AQP1
46460	neutral lipid biosynthetic process	01/40 2.5%	DGAT1
46463	acylglycerol biosynthetic process	01/40 2.5%	DGAT1
30185	nitric oxide transport	01/40 2.5%	AQP1
71260	cellular response to mechanical stimulus	01/40 2.5%	AQP1
71453	cellular response to oxygen levels	01/40 2.5%	AQP1
71456	cellular response to hypoxia	01/40 2.5%	AQP1
71470	cellular response to osmotic stress	01/40 2.5%	AQP1
46923	ER retention sequence binding	01/40 2.5%	KDELR1
3941	L-serine ammonia-lyase activity	01/40 2.5%	SDSL
71549	cellular response to dexamethasone stimulus	01/40 2.5%	AQP1
71548	response to dexamethasone stimulus	01/40 2.5%	AQP1
1977	renal system process involved in regulation of blood volume	01/40 2.5%	AQP1
4028	3-chloroallyl aldehyde dehydrogenase activity	01/40 2.5%	ALDH3B1
6182	cGMP biosynthetic process	01/40 2.5%	AQP1
45161	neuronal ion channel clustering	01/40 2.5%	SCLT1
6296	nucleotide-excision repair, DNA incision, 5'-to lesion	01/40 2.5%	ERCC1
30952	establishment or maintenance of cytoskeleton polarity	01/40 2.5%	AQP1
16841	ammonia-lyase activity	01/40 2.5%	SDSL
17080	sodium channel regulator activity	01/40 2.5%	SCLT1
15095	magnesium ion transmembrane transporter activity	01/40 2.5%	MMGT1
9187	cyclic nucleotide metabolic process	01/40 2.5%	AQP1
9190	cyclic nucleotide biosynthetic process	01/40 2.5%	AQP1
46068	cGMP metabolic process	01/40 2.5%	AQP1
3071	renal system process involved in regulation of systemic arterial blood pressure	01/40 2.5%	AQP1
21670	lateral ventricle development	01/40 2.5%	AQP1
46504	glycerol ether biosynthetic process	01/40 2.5%	DGAT1
15791	polyol transport	01/40 2.5%	AQP1
9651	response to salt stress	01/40 2.5%	AQP1
19992	diacylglycerol binding	01/40 2.5%	DGAT1
46689	response to mercury ion	01/40 2.5%	AQP1
71383	cellular response to steroid hormone stimulus	01/40 2.5%	AQP1
71385	cellular response to glucocorticoid stimulus	01/40 2.5%	AQP1
71384	cellular response to corticosteroid stimulus	01/40 2.5%	AQP1
3846	2-acylglycerol O-acyltransferase activity	01/40 2.5%	DGAT1
4016	adenylate cyclase activity	01/40 2.5%	THTPA
109	nucleotide-excision repair complex	01/40 2.5%	ERCC1
6295	nucleotide-excision repair, DNA incision, 3'-to lesion	01/40 2.5%	ERCC1
30970	retrograde protein transport, ER to cytosol	01/40 2.5%	DERL2
16849	phosphorus-oxygen lyase activity	01/40 2.5%	THTPA
44058	regulation of digestive system process	01/40 2.5%	AQP1
21591	ventricular system development	01/40 2.5%	AQP1
30157	pancreatic juice secretion	01/40 2.5%	AQP1
71241	cellular response to inorganic substance	01/40 2.5%	AQP1
71248	cellular response to metal ion	01/40 2.5%	AQP1
50891	multicellular organismal water homeostasis	01/40 2.5%	AQP1
3810	protein-glutamine gamma-glutamyltransferase activity	01/40 2.5%	TGM1
71482	cellular response to light stimulus	01/40 2.5%	AQP1
34644	cellular response to UV	01/40 2.5%	AQP1
8157	protein phosphatase 1 binding	01/40 2.5%	PPP1R10
6621	protein retention in ER lumen	01/40 2.5%	KDELR1
35437	maintenance of protein localization in endoplasmic reticulum	01/40 2.5%	KDELR1
2790	peptide secretion	01/40 2.5%	DGAT1
5217	intracellular ligand-gated ion channel activity	01/40 2.5%	AQP1
46330	positive regulation of JNK cascade	01/40 2.5%	TAOK2
15669	gas transport	01/40 2.5%	AQP1
30072	peptide hormone secretion	01/40 2.5%	DGAT1
30073	insulin secretion	01/40 2.5%	DGAT1
30104	water homeostasis	01/40 2.5%	AQP1
71295	cellular response to vitamin	01/40 2.5%	AQP1
71299	cellular response to vitamin A	01/40 2.5%	AQP1
71300	cellular response to retinoic acid	01/40 2.5%	AQP1
9975	cyclase activity	01/40 2.5%	THTPA
4030	aldehyde dehydrogenase [NAD(P)+] activity	01/40 2.5%	ALDH3B1
45116	protein neddylation	01/40 2.5%	NEDD8
51414	response to cortisol stimulus	01/40 2.5%	AQP1
70304	positive regulation of stress-activated protein kinase signaling cascade	01/40 2.5%	TAOK2
6884	cell volume homeostasis	01/40 2.5%	AQP1
6972	hyperosmotic response	01/40 2.5%	AQP1
33683	nucleotide-excision repair, DNA incision	01/40 2.5%	ERCC1
71478	cellular response to radiation	01/40 2.5%	AQP1
16840	carbon-nitrogen lyase activity	01/40 2.5%	SDSL
15079	potassium ion transmembrane transporter activity	01/40 2.5%	AQP1
3014	renal system process	01/40 2.5%	AQP1
15695	organic cation transport	01/40 2.5%	AQP1
32204	regulation of telomere maintenance	01/40 2.5%	ERCC1
32205	negative regulation of telomere maintenance	01/40 2.5%	ERCC1
15850	organic alcohol transport	01/40 2.5%	AQP1
42551	neuron maturation	01/40 2.5%	SCLT1
34379	very-low-density lipoprotein particle assembly	01/40 2.5%	DGAT1
46879	hormone secretion	01/40 2.5%	DGAT1
22834	ligand-gated channel activity	01/40 2.5%	AQP1
16755	transferase activity, transferring amino-acyl groups	01/40 2.5%	TGM1
31146	SCF-dependent proteasomal ubiquitin-dependent protein catabolic process	01/40 2.5%	FBXO4
4864	phosphoprotein phosphatase inhibitor activity	01/40 2.5%	PPP1R10
31526	brush border membrane	01/40 2.5%	AQP1
15276	ligand-gated ion channel activity	01/40 2.5%	AQP1
31670	cellular response to nutrient	01/40 2.5%	AQP1
7589	body fluid secretion	01/40 2.5%	AQP1
15833	peptide transport	01/40 2.5%	DGAT1
71214	cellular response to abiotic stimulus	01/40 2.5%	AQP1
9914	hormone transport	01/40 2.5%	DGAT1
5868	cytoplasmic dynein complex	01/40 2.5%	DYNLL1
16411	acylglycerol O-acyltransferase activity	01/40 2.5%	DGAT1
32845	negative regulation of homeostatic process	01/40 2.5%	ERCC1
51402	neuron apoptosis	01/40 2.5%	MAX
60041	retina development in camera-type eye	01/40 2.5%	MAX
19212	phosphatase inhibitor activity	01/40 2.5%	PPP1R10
9084	glutamine family amino acid biosynthetic process	01/40 2.5%	GLUL
46688	response to copper ion	01/40 2.5%	AQP1
18024	histone-lysine N-methyltransferase activity	01/40 2.5%	SMYD3
46915	transition metal ion transmembrane transporter activity	01/40 2.5%	MMGT1
71565	nBAF complex	01/40 2.5%	SMARCD3
16278	lysine N-methyltransferase activity	01/40 2.5%	SMYD3
16279	protein-lysine N-methyltransferase activity	01/40 2.5%	SMYD3
186	activation of MAPKK activity	01/40 2.5%	TAOK2
8483	transaminase activity	01/40 2.5%	GPT2
19005	SCF ubiquitin ligase complex	01/40 2.5%	FBXO4
51851	modification by host of symbiont morphology or physiology	01/40 2.5%	AQP1
6825	copper ion transport	01/40 2.5%	MMGT1
70997	neuron death	01/40 2.5%	MAX
71564	npBAF complex	01/40 2.5%	SMARCD3
48041	focal adhesion assembly	01/40 2.5%	TAOK2
3073	regulation of systemic arterial blood pressure	01/40 2.5%	AQP1
65005	protein-lipid complex assembly	01/40 2.5%	DGAT1
34377	plasma lipoprotein particle assembly	01/40 2.5%	DGAT1
6103	2-oxoglutarate metabolic process	01/40 2.5%	GPT2
22600	digestive system process	01/40 2.5%	AQP1
6541	glutamine metabolic process	01/40 2.5%	GLUL
51702	interaction with symbiont	01/40 2.5%	AQP1
51817	modification of morphology or physiology of other organism involved in symbiotic interaction	01/40 2.5%	AQP1
9925	basal plasma membrane	01/40 2.5%	AQP1
16514	SWI/SNF complex	01/40 2.5%	SMARCD3
30968	endoplasmic reticulum unfolded protein response	01/40 2.5%	DERL2
16769	transferase activity, transferring nitrogenous groups	01/40 2.5%	GPT2
31424	keratinization	01/40 2.5%	TGM1
9303	rRNA transcription	01/40 2.5%	NPM3
70972	protein localization in endoplasmic reticulum	01/40 2.5%	KDELR1
1533	cornified envelope	01/40 2.5%	TGM1
30286	dynein complex	01/40 2.5%	DYNLL1
34620	cellular response to unfolded protein	01/40 2.5%	DERL2
45178	basal part of cell	01/40 2.5%	AQP1
16831	carboxy-lyase activity	01/40 2.5%	GLUL
48678	response to axon injury	01/40 2.5%	MAX
42809	vitamin D receptor binding	01/40 2.5%	MED17
8633	activation of pro-apoptotic gene products	01/40 2.5%	DYNLL1
784	nuclear chromosome, telomeric region	01/40 2.5%	ERCC1
6970	response to osmotic stress	01/40 2.5%	AQP1
42054	histone methyltransferase activity	01/40 2.5%	SMYD3
7286	spermatid development	01/40 2.5%	AFF4
48515	spermatid differentiation	01/40 2.5%	AFF4
42476	odontogenesis	01/40 2.5%	AQP1
18149	peptide cross-linking	01/40 2.5%	TGM1
16620	oxidoreductase activity, acting on the aldehyde or oxo group of donors, NAD or NADP as acceptor	01/40 2.5%	ALDH3B1
6506	GPI anchor biosynthetic process	01/40 2.5%	ALG9
8643	carbohydrate transport	01/40 2.5%	AQP1
70301	cellular response to hydrogen peroxide	01/40 2.5%	AQP1
45766	positive regulation of angiogenesis	01/40 2.5%	AQP1
70603	SWI/SNF-type complex	01/40 2.5%	SMARCD3
5267	potassium channel activity	01/40 2.5%	AQP1
32526	response to retinoic acid	01/40 2.5%	AQP1
5903	brush border	01/40 2.5%	AQP1
16247	channel regulator activity	01/40 2.5%	SCLT1
16605	PML body	01/40 2.5%	MAX
6505	GPI anchor metabolic process	01/40 2.5%	ALG9
5048	signal sequence binding	01/40 2.5%	KDELR1
48146	positive regulation of fibroblast proliferation	01/40 2.5%	AQP1
50840	extracellular matrix binding	01/40 2.5%	SPARC
30433	ER-associated protein catabolic process	01/40 2.5%	DERL2
71445	cellular response to protein stimulus	01/40 2.5%	DERL2
34976	response to endoplasmic reticulum stress	01/40 2.5%	DERL2
15082	di-, tri-valent inorganic cation transmembrane transporter activity	01/40 2.5%	MMGT1
30307	positive regulation of cell growth	01/40 2.5%	DERL2
33044	regulation of chromosome organization	01/40 2.5%	ERCC1
51591	response to cAMP	01/40 2.5%	AQP1
723	telomere maintenance	01/40 2.5%	FBXO4
16455	RNA polymerase II transcription mediator activity	01/40 2.5%	MED17
31093	platelet alpha granule lumen	01/40 2.5%	SPARC
33189	response to vitamin A	01/40 2.5%	AQP1
718	nucleotide-excision repair, DNA damage removal	01/40 2.5%	ERCC1
45793	positive regulation of cell size	01/40 2.5%	DERL2
60205	cytoplasmic membrane-bounded vesicle lumen	01/40 2.5%	SPARC
6984	ER-nucleus signaling pathway	01/40 2.5%	DERL2
32200	telomere organization	01/40 2.5%	FBXO4
71339	MLL1 complex	01/40 2.5%	MAX
6081	cellular aldehyde metabolic process	01/40 2.5%	ALDH3B1
16592	mediator complex	01/40 2.5%	MED17
16830	carbon-carbon lyase activity	01/40 2.5%	GLUL
6767	water-soluble vitamin metabolic process	01/40 2.5%	THTPA
781	chromosome, telomeric region	01/40 2.5%	ERCC1
46966	thyroid hormone receptor binding	01/40 2.5%	MED17
8276	protein methyltransferase activity	01/40 2.5%	SMYD3
16903	oxidoreductase activity, acting on the aldehyde or oxo group of donors	01/40 2.5%	ALDH3B1
23061	signal release	01/40 2.5%	DGAT1
3001	generation of a signal involved in cell-cell signaling	01/40 2.5%	DGAT1
31983	vesicle lumen	01/40 2.5%	SPARC
48469	cell maturation	01/40 2.5%	SCLT1
8374	O-acyltransferase activity	01/40 2.5%	DGAT1
43410	positive regulation of MAPKKK cascade	01/40 2.5%	TAOK2
6641	triglyceride metabolic process	01/40 2.5%	DGAT1
7044	cell-substrate junction assembly	01/40 2.5%	TAOK2
9124	nucleoside monophosphate biosynthetic process	01/40 2.5%	AQP1
48145	regulation of fibroblast proliferation	01/40 2.5%	AQP1
7292	female gamete generation	01/40 2.5%	DYNLL1
5504	fatty acid binding	01/40 2.5%	DGAT1
46489	phosphoinositide biosynthetic process	01/40 2.5%	ALG9
5913	cell-cell adherens junction	01/40 2.5%	TGM1
34614	cellular response to reactive oxygen species	01/40 2.5%	AQP1
6638	neutral lipid metabolic process	01/40 2.5%	DGAT1
6639	acylglycerol metabolic process	01/40 2.5%	DGAT1
43648	dicarboxylic acid metabolic process	01/40 2.5%	GPT2
8170	N-methyltransferase activity	01/40 2.5%	SMYD3
6497	protein amino acid lipidation	01/40 2.5%	ALG9
18904	organic ether metabolic process	01/40 2.5%	DGAT1
6662	glycerol ether metabolic process	01/40 2.5%	DGAT1
42326	negative regulation of phosphorylation	01/40 2.5%	DYNLL1
5518	collagen binding	01/40 2.5%	SPARC
9749	response to glucose stimulus	01/40 2.5%	GLUL
6813	potassium ion transport	01/40 2.5%	AQP1
45927	positive regulation of growth	01/40 2.5%	DERL2
9123	nucleoside monophosphate metabolic process	01/40 2.5%	AQP1
31901	early endosome membrane	01/40 2.5%	MMGT1
70838	divalent metal ion transport	01/40 2.5%	MMGT1
34284	response to monosaccharide stimulus	01/40 2.5%	GLUL
30216	keratinocyte differentiation	01/40 2.5%	TGM1
9746	response to hexose stimulus	01/40 2.5%	GLUL
3684	damaged DNA binding	01/40 2.5%	ERCC1
30374	ligand-dependent nuclear receptor transcription coactivator activity	01/40 2.5%	MED17
7281	germ cell development	01/40 2.5%	AFF4
30176	integral to endoplasmic reticulum membrane	01/40 2.5%	DERL2
5604	basement membrane	01/40 2.5%	SPARC
8217	regulation of blood pressure	01/40 2.5%	AQP1
5261	cation channel activity	01/40 2.5%	AQP1
19888	protein phosphatase regulator activity	01/40 2.5%	PPP1R10
43038	amino acid activation	01/40 2.5%	PARS2
43039	tRNA aminoacylation	01/40 2.5%	PARS2
90305	nucleic acid phosphodiester bond hydrolysis	01/40 2.5%	ERCC1
209	protein polyubiquitination	01/40 2.5%	FBXO4
6418	tRNA aminoacylation for protein translation	01/40 2.5%	PARS2
10563	negative regulation of phosphorus metabolic process	01/40 2.5%	DYNLL1
31091	platelet alpha granule	01/40 2.5%	SPARC
43393	regulation of protein binding	01/40 2.5%	SMARCD3
19208	phosphatase regulator activity	01/40 2.5%	PPP1R10
9064	glutamine family amino acid metabolic process	01/40 2.5%	GLUL
45936	negative regulation of phosphate metabolic process	01/40 2.5%	DYNLL1
9267	cellular response to starvation	01/40 2.5%	MAX
42158	lipoprotein biosynthetic process	01/40 2.5%	ALG9
46328	regulation of JNK cascade	01/40 2.5%	TAOK2
71216	cellular response to biotic stimulus	01/40 2.5%	DERL2
9913	epidermal cell differentiation	01/40 2.5%	TGM1
30521	androgen receptor signaling pathway	01/40 2.5%	MED17
51053	negative regulation of DNA metabolic process	01/40 2.5%	ERCC1
6612	protein targeting to membrane	01/40 2.5%	TAOK2
16875	ligase activity, forming carbon-oxygen bonds	01/40 2.5%	PARS2
16876	ligase activity, forming aminoacyl-tRNA and related compounds	01/40 2.5%	PARS2
4812	aminoacyl-tRNA ligase activity	01/40 2.5%	PARS2
9612	response to mechanical stimulus	01/40 2.5%	AQP1
42594	response to starvation	01/40 2.5%	MAX
51213	dioxygenase activity	01/40 2.5%	ADO
41	transition metal ion transport	01/40 2.5%	MMGT1
16701	oxidoreductase activity, acting on single donors with incorporation of molecular oxygen	01/40 2.5%	ADO
16702	oxidoreductase activity, acting on single donors with incorporation of molecular oxygen, incorporation of two atoms of oxygen	01/40 2.5%	ADO
6766	vitamin metabolic process	01/40 2.5%	THTPA
42383	sarcolemma	01/40 2.5%	AQP1
19903	protein phosphatase binding	01/40 2.5%	PPP1R10
3755	peptidyl-prolyl cis-trans isomerase activity	01/40 2.5%	PPIAL4A
34599	cellular response to oxidative stress	01/40 2.5%	AQP1
8360	regulation of cell shape	01/40 2.5%	TAOK2
16859	cis-trans isomerase activity	01/40 2.5%	PPIAL4A
33293	monocarboxylic acid binding	01/40 2.5%	DGAT1
70302	regulation of stress-activated protein kinase signaling cascade	01/40 2.5%	TAOK2
21700	developmental maturation	01/40 2.5%	SCLT1
44403	symbiosis, encompassing mutualism through parasitism	01/40 2.5%	AQP1
33273	response to vitamin	01/40 2.5%	AQP1
10843	promoter binding	01/40 2.5%	MAX
790	nuclear chromatin	01/40 2.5%	PPP1R10
21537	telencephalon development	01/40 2.5%	AQP1
19902	phosphatase binding	01/40 2.5%	PPP1R10
9743	response to carbohydrate stimulus	01/40 2.5%	GLUL
3777	microtubule motor activity	01/40 2.5%	DYNLL1
16251	general RNA polymerase II transcription factor activity	01/40 2.5%	MED17
6120	mitochondrial electron transport, NADH to ubiquinone	01/40 2.5%	MT-ND5
43010	camera-type eye development	01/40 2.5%	MAX
31461	cullin-RING ubiquitin ligase complex	01/40 2.5%	FBXO4
50136	NADH dehydrogenase (quinone) activity	01/40 2.5%	MT-ND5
3954	NADH dehydrogenase activity	01/40 2.5%	MT-ND5
8137	NADH dehydrogenase (ubiquinone) activity	01/40 2.5%	MT-ND5
8652	cellular amino acid biosynthetic process	01/40 2.5%	GLUL
3007	heart morphogenesis	01/40 2.5%	SMARCD3
44212	DNA regulatory region binding	01/40 2.5%	MAX
34329	cell junction assembly	01/40 2.5%	TAOK2
6289	nucleotide-excision repair	01/40 2.5%	ERCC1
45271	respiratory chain complex I	01/40 2.5%	MT-ND5
30964	NADH dehydrogenase complex	01/40 2.5%	MT-ND5
22836	gated channel activity	01/40 2.5%	AQP1
45765	regulation of angiogenesis	01/40 2.5%	AQP1
5747	mitochondrial respiratory chain complex I	01/40 2.5%	MT-ND5
10817	regulation of hormone levels	01/40 2.5%	DGAT1
46474	glycerophospholipid biosynthetic process	01/40 2.5%	ALG9
32507	maintenance of protein location in cell	01/40 2.5%	KDELR1
9411	response to UV	01/40 2.5%	AQP1
44420	extracellular matrix part	01/40 2.5%	SPARC
3697	single-stranded DNA binding	01/40 2.5%	ERCC1
30518	steroid hormone receptor signaling pathway	01/40 2.5%	MED17
51047	positive regulation of secretion	01/40 2.5%	AQP1
45185	maintenance of protein location	01/40 2.5%	KDELR1
16655	oxidoreductase activity, acting on NADH or NADPH, quinone or similar compound as acceptor	01/40 2.5%	MT-ND5
35097	histone methyltransferase complex	01/40 2.5%	MAX
34708	methyltransferase complex	01/40 2.5%	MAX
6308	DNA catabolic process	01/40 2.5%	ERCC1
42773	ATP synthesis coupled electron transport	01/40 2.5%	MT-ND5
42775	mitochondrial ATP synthesis coupled electron transport	01/40 2.5%	MT-ND5
31253	cell projection membrane	01/40 2.5%	AQP1
60249	anatomical structure homeostasis	01/40 2.5%	FBXO4
42157	lipoprotein metabolic process	01/40 2.5%	ALG9
1503	ossification	01/40 2.5%	SPARC
30384	phosphoinositide metabolic process	01/40 2.5%	ALG9
4519	endonuclease activity	01/40 2.5%	ERCC1
6986	response to unfolded protein	01/40 2.5%	DERL2
15674	di-, tri-valent inorganic cation transport	01/40 2.5%	MMGT1
32147	activation of protein kinase activity	01/40 2.5%	TAOK2
1654	eye development	01/40 2.5%	MAX
5793	ER-Golgi intermediate compartment	01/40 2.5%	KDELR1
71375	cellular response to peptide hormone stimulus	01/40 2.5%	MAX
30522	intracellular receptor mediated signaling pathway	01/40 2.5%	MED17
51384	response to glucocorticoid stimulus	01/40 2.5%	AQP1
60348	bone development	01/40 2.5%	SPARC
19717	synaptosome	01/40 2.5%	MT-ND5
8033	tRNA processing	01/40 2.5%	TYW3
32844	regulation of homeostatic process	01/40 2.5%	ERCC1
4197	cysteine-type endopeptidase activity	01/40 2.5%	CASP2
51651	maintenance of location in cell	01/40 2.5%	KDELR1
34330	cell junction organization	01/40 2.5%	TAOK2
22904	respiratory electron transport chain	01/40 2.5%	MT-ND5
6606	protein import into nucleus	01/40 2.5%	PPP1R10
8757	S-adenosylmethionine-dependent methyltransferase activity	01/40 2.5%	SMYD3
9309	amine biosynthetic process	01/40 2.5%	GLUL
31960	response to corticosteroid stimulus	01/40 2.5%	AQP1
16324	apical plasma membrane	01/40 2.5%	AQP1
22838	substrate-specific channel activity	01/40 2.5%	AQP1
5216	ion channel activity	01/40 2.5%	AQP1
48610	reproductive cellular process	01/40 2.5%	AFF4
51170	nuclear import	01/40 2.5%	PPP1R10
22803	passive transmembrane transporter activity	01/40 2.5%	AQP1
8624	induction of apoptosis by extracellular signals	01/40 2.5%	CASP2
15267	channel activity	01/40 2.5%	AQP1
